# Supplementary material for: Regulatory sites of CaM-sensitive adenylyl cyclase AC8 revealed by cryo-EM and structural proteomics
Source: EMBO Rep. 2024 Feb 13;25(3):31. doi: 10.1038/s44319-024-00076-y (PMC10933263; doi:10.1038/s44319-024-00076-y)
Supplement: Supplementary file 2 — Source Data Fig. 1 [file 44319_2024_76_MOESM2_ESM.zip]

Archive with 24 entries (18 files):
- Figure 1/
- Figure 1/.DS_Store
- __MACOSX/Figure 1/._.DS_Store
- Figure 1/1F/
- Figure 1/1B/
- Figure 1/1E/
- Figure 1/1D/
- Figure 1/1C/
- Figure 1/1F/1F.xlsx
- __MACOSX/Figure 1/1F/._1F.xlsx
- Figure 1/1B/1B.xlsx
- __MACOSX/Figure 1/1B/._1B.xlsx
- Figure 1/1B/.DS_Store
- __MACOSX/Figure 1/1B/._.DS_Store
- Figure 1/1E/1E.xlsx
- __MACOSX/Figure 1/1E/._1E.xlsx
- Figure 1/1D/.DS_Store
- __MACOSX/Figure 1/1D/._.DS_Store
- Figure 1/1D/1D.xlsx
- __MACOSX/Figure 1/1D/._1D.xlsx
- Figure 1/1C/.DS_Store
- __MACOSX/Figure 1/1C/._.DS_Store
- Figure 1/1C/1C.xlsx
- __MACOSX/Figure 1/1C/._1C.xlsx
