# Supplementary material for: Regulatory sites of CaM-sensitive adenylyl cyclase AC8 revealed by cryo-EM and structural proteomics
Source: EMBO Rep. 2024 Feb 13;25(3):31. doi: 10.1038/s44319-024-00076-y (PMC10933263; doi:10.1038/s44319-024-00076-y)
Supplement: Supplementary file 2 — Source Data Fig. 1 [file 44319_2024_76_MOESM2_ESM.zip › Figure 1/1F/1F.xlsx]

## Sheet: Sheet1
replicate 1
	sample	cyclase (mg)	ATP conc nM	ATP* conc nM	total ATP concentration (nM)	Time	blank	CPM	normalised CPM	CMP with all ATP	fmol/mg	nmol/mg	nmol/mg/min
AC8 + Gas	0	0.000441	100000	10	100010	30	3253	8849	5596	55965596	2.4642e+09	2464.2	82.1399
	3.3	0.000441	100000	10	100010	30	3253	10843	7590	75907590	3.34225e+09	3342.25	111.408
	10	0.000441	100000	10	100010	30	3253	13328	10075	100760075	4.43652e+09	4436.52	147.884
	33.3	0.000441	100000	10	100010	30	3253	16838	13585	135863585	5.98215e+09	5982.15	199.405
	100	0.000441	100000	10	100010	30	3253	20715	17462	174637462	7.68938e+09	7689.38	256.313
	333	0.000441	100000	10	100010	30	3253	24186	20933	209350933	9.21784e+09	9217.84	307.261
	1000	0.000441	100000	10	100010	30	3253	22846	19593	195949593	8.62777e+09	8627.77	287.592
	3333.3	0.000441	100000	10	100010	30	3253	22472	19219	192209219	8.46308e+09	8463.08	282.103
replicate 2
	sample	cyclase (mg)	ATP conc nM	ATP* conc nM	total ATP concentration (nM)	Time	blank	CPM	normalised CPM	CMP with all ATP	fmol/mg	nmol/mg	nmol/mg/min
AC8 vs Gas	0	0.000441	100000	10	100010	30	3513	8236	4723	47234723	2.07977e+09	2079.77	69.3257
	3.3	0.000441	100000	10	100010	30	3513	10505	6992	69926992	3.07892e+09	3078.92	102.631
	10	0.000441	100000	10	100010	30	3513	13491	9978	99789978	4.39381e+09	4393.81	146.46
	33.3	0.000441	100000	10	100010	30	3513	19003	15490	154915490	6.82102e+09	6821.02	227.367
	100	0.000441	100000	10	100010	30	3513	22123	18610	186118610	8.19491e+09	8194.91	273.164
	333	0.000441	100000	10	100010	30	3513	22372	18859	188608859	8.30455e+09	8304.55	276.818
	1000	0.000441	100000	10	100010	30	3513	23064	19551	195529551	8.60928e+09	8609.28	286.976
	3333.3	0.000441	100000	10	100010	30	3513	25217	21704	217061704	9.55735e+09	9557.35	318.578
replicate 3
	sample	cyclase (mg)	ATP conc nM	ATP* conc nM	total ATP concentration (nM)	Time	blank	CPM	normalised CPM	CMP with all ATP	fmol/mg	nmol/mg	nmol/mg/min
AC8 vs Gas	0	0.000441	100000	10	100010	30	1678	8053	6375	63756375	2.80723e+09	2807.23	93.5743
	3.3	0.000441	100000	10	100010	30	1678	10692	9014	90149014	3.96931e+09	3969.31	132.31
	10	0.000441	100000	10	100010	30	1678	10351	8673	86738673	3.81915e+09	3819.15	127.305
	33.3	0.000441	100000	10	100010	30	1678	13370	11692	116931692	5.14857e+09	5148.57	171.619
	100	0.000441	100000	10	100010	30	1678	14697	13019	130203019	5.73291e+09	5732.91	191.097
	333	0.000441	100000	10	100010	30	1678	16660	14982	149834982	6.59732e+09	6597.32	219.911
	1000	0.000441	100000	10	100010	30	1678	19927	18249	182508249	8.03594e+09	8035.94	267.865
	3333.3	0.000441	100000	10	100010	30	1678	21970	20292	202940292	8.93557e+09	8935.57	297.852
replicate 4
	sample	cyclase (mg)	ATP conc nM	ATP* conc nM	total ATP concentration (nM)	Time	blank	CPM	normalised CPM	CMP with all ATP	fmol/mg	nmol/mg	nmol/mg/min
AC8 + Gas	0	0.000441	100000	10	100010	30	980	6387	5407	54075407	2.38097e+09	2380.97	79.3657
	3.3	0.000441	100000	10	100010	30	980	8291	7311	73117311	3.2194e+09	3219.4	107.313
	10	0.000441	100000	10	100010	30	980	13542	12562	125632562	5.53167e+09	5531.67	184.389
	33.3	0.000441	100000	10	100010	30	980	19827	18847	188488847	8.29927e+09	8299.27	276.642
	100	0.000441	100000	10	100010	30	980	22511	21531	215331531	9.48117e+09	9481.17	316.039
	333	0.000441	100000	10	100010	30	980	23108	22128	221302128	9.74406e+09	9744.06	324.802
	1000	0.000441	100000	10	100010	30	980	25273	24293	242954293	1.06974e+10	10697.4	356.58
	3333.3	0.000441	100000	10	100010	30	980	26542	25562	255645562	1.12562e+10	11256.2	375.207
replicate 1
	sample	cyclase (mg)	ATP conc nM	ATP* conc nM	total ATP concentration (nM)	Time	blank	CPM	normalised CPM	CMP with all ATP	fmol/mg	nmol/mg	nmol/mg/min
AC8 vs Gbg	0	0.0006615	100000	10	100010	30	1700	9039	7339	73397339	2.15448e+09	2154.48	71.8161
	3.3	0.0006615	100000	10	100010	30	1700	10877	9177	91779177	2.69406e+09	2694.06	89.802
	10	0.0006615	100000	10	100010	30	1700	10243	8543	85438543	2.50794e+09	2507.94	83.5979
	33.3	0.0006615	100000	10	100010	30	1700	8256	6556	65566556	1.92462e+09	1924.62	64.154
	100	0.0006615	100000	10	100010	30	1700	8857	7157	71577157	2.10105e+09	2101.05	70.0352
	333	0.0006615	100000	10	100010	30	1700	8015	6315	63156315	1.85387e+09	1853.87	61.7957
	1000	0.0006615	100000	10	100010	30	1700	6389	4689	46894689	1.37653e+09	1376.53	45.8844
	3333.3	0.0006615	100000	10	100010	30	1700	7492	5792	57925792	1.70034e+09	1700.34	56.6779
	10000	0.0006615	100000	10	100010	30	1700	6728	5028	50285028	1.47605e+09	1476.05	49.2017
replicate 2
AC8 vs Gbg	0	0.000441	100000	10	100010	30	4351	9887	5536	55365536	2.43778e+09	2437.78	81.2592
	3.3	0.000441	100000	10	100010	30	4351	9849	5498	54985498	2.42104e+09	2421.04	80.7014
	10	0.000441	100000	10	100010	30	4351	10151	5800	58005800	2.55403e+09	2554.03	85.1343
	33.3	0.000441	100000	10	100010	30	4351	10281	5930	59305930	2.61127e+09	2611.27	87.0424
	100	0.000441	100000	10	100010	30	4351	10832	6481	64816481	2.85391e+09	2853.91	95.1302
	333	0.000441	100000	10	100010	30	4351	9740	5389	53895389	2.37304e+09	2373.04	79.1015
	1000	0.000441	100000	10	100010	30	4351	9335	4984	49844984	2.1947e+09	2194.7	73.1567
	3333.3	0.000441	100000	10	100010	30	4351	8750	4399	43994399	1.9371e+09	1937.1	64.5699
	10000	0.000441	100000	10	100010	30	4351	6978	2627	26272627	1.1568e+09	1156.8	38.5599
replicate 3
	sample	cyclase (mg)	ATP conc nM	ATP* conc nM	total ATP concentration (nM)	Time	blank	CPM	normalised CPM	CMP with all ATP	fmol/mg	nmol/mg	nmol/mg/min
AC8 vs Gbg	0	0.0006615	100000	10	100010	30	3000	11526	8526	85268526	2.50295e+09	2502.95	83.4316
	3.3	0.0006615	100000	10	100010	30	3000	12194	9194	91949194	2.69905e+09	2699.05	89.9683
	10	0.0006615	100000	10	100010	30	3000	10236	7236	72367236	2.12425e+09	2124.25	70.8082
	33.3	0.0006615	100000	10	100010	30	3000	12871	9871	98719871	2.89779e+09	2897.79	96.5931
	100	0.0006615	100000	10	100010	30	3000	12819	9819	98199819	2.88253e+09	2882.53	96.0843
	333	0.0006615	100000	10	100010	30	3000	9559	6559	65596559	1.9255e+09	1925.5	64.1834
	1000	0.0006615	100000	10	100010	30	3000	8913	5913	59135913	1.73586e+09	1735.86	57.8619
	3333.3	0.0006615	100000	10	100010	30	3000	8826	5826	58265826	1.71032e+09	1710.32	57.0106
	10000	0.0006615	100000	10	100010	30	3000	9657	6657	66576657	1.95427e+09	1954.27	65.1424
