# Supplementary material for: Regulatory sites of CaM-sensitive adenylyl cyclase AC8 revealed by cryo-EM and structural proteomics
Source: EMBO Rep. 2024 Feb 13;25(3):31. doi: 10.1038/s44319-024-00076-y (PMC10933263; doi:10.1038/s44319-024-00076-y)
Supplement: Supplementary file 2 — Source Data Fig. 1 [file 44319_2024_76_MOESM2_ESM.zip › Figure 1/1B/1B.xlsx]

## Sheet: Sheet1
Figure 1B
replicate 1	sample	cyclase (mg)	ATP conc nM	ATP* conc nM	total ATP concentration (nM)	Time	blank	CPM	normalised CPM	CMP with all ATP	fmol/mg	nmol/mg	nmol/mg/min
	AC8	0.00044	100000	10	100010	30	1744	11667	9923	99239923	4.37952e+09	4379.52	145.984
	AC8-CaM	0.00044	100000	10	100010	30	1744	24481	22737	227392737	1.0035e+10	10035	334.499
	AC8-Gas	0.00044	100000	10	100010	30	1744	27877	26133	261356133	1.15338e+10	11533.8	384.46
	AC8-CaM-Gas	0.00044	100000	10	100010	30	1744	25043	23299	233013299	1.0283e+10	10283	342.767
	AC8-Fsk	0.00044	100000	10	100010	30	1744	25350	23606	236083606	1.04185e+10	10418.5	347.284
	AC8-CaM-Gas-Fsk	0.00044	100000	10	100010	30	1744	23442	21698	217001698	9.57642e+09	9576.42	319.214
replicate 2	sample	cyclase (mg)	ATP conc nM	ATP* conc nM	total ATP concentration (nM)	Time	blank	CPM	normalised CPM	CMP with all ATP	fmol/mg	nmol/mg	nmol/mg/min
	AC8	0.00044	100000	10	100010	30	2583	11619	9036	90369036	3.98804e+09	3988.04	132.935
	AC8-CaM	0.00044	100000	10	100010	30	2583	23385	20802	208040802	9.18097e+09	9180.97	306.032
	AC8-Gas	0.00044	100000	10	100010	30	2583	24545	21962	219641962	9.69294e+09	9692.94	323.098
	AC8-CaM-Gas	0.00044	100000	10	100010	30	2583	24137	21554	215561554	9.51287e+09	9512.87	317.096
	AC8-Fsk	0.00044	100000	10	100010	30	2583	26283	23700	237023700	1.046e+10	10460	348.667
	AC8-CaM-Gas-Fsk	0.00044	100000	10	100010	30	2583	25664	23081	230833081	1.01868e+10	10186.8	339.56
replicate 3	sample	cyclase (mg)	ATP conc nM	ATP* conc nM	total ATP concentration (nM)	Time	blank	CPM	normalised CPM	CMP with all ATP	fmol/mg	nmol/mg	nmol/mg/min
	AC8	0.00044	100000	10	100010	30	4128	12286	8158	81588158	3.60054e+09	3600.54	120.018
	AC8-CaM	0.00044	100000	10	100010	30	4128	22617	18489	184908489	8.16013e+09	8160.13	272.004
	AC8-Gas	0.00044	100000	10	100010	30	4128	25573	21445	214471445	9.46476e+09	9464.76	315.492
	AC8-CaM-Gas	0.00044	100000	10	100010	30	4128	25128	21000	210021000	9.26836e+09	9268.36	308.945
	AC8-Fsk	0.00044	100000	10	100010	30	4128	26899	22771	227732771	1.005e+10	10050	335
	AC8-CaM-Gas-Fsk	0.00044	100000	10	100010	30	4128	25264	21136	211381136	9.32838e+09	9328.38	310.946
replicate 4	sample	cyclase (mg)	ATP conc nM	ATP* conc nM	total ATP concentration (nM)	Time	blank	CPM	normalised CPM	CMP with all ATP	fmol/mg	nmol/mg	nmol/mg/min
	AC8	0.00044	100000	10	100010	30	3541	12118	8577	85778577	3.78546e+09	3785.46	126.182
	AC8-CaM	0.00044	100000	10	100010	30	3541	23345	19804	198059804	8.7405e+09	8740.5	291.35
	AC8-Gas	0.00044	100000	10	100010	30	3541	25049	21508	215101508	9.49256e+09	9492.56	316.419
	AC8-CaM-Gas	0.00044	100000	10	100010	30	3541	23908	20367	203690367	8.98898e+09	8988.98	299.633
	AC8-Fsk	0.00044	100000	10	100010	30	3541	5457	1916	19161916	8.45627e+08	845.627	28.1876
	AC8-CaM-Gas-Fsk	0.00044	100000	10	100010	30	3541	25881	22340	223422340	9.85977e+09	9859.77	328.659
replicate 5	sample	cyclase (mg)	ATP conc nM	ATP* conc nM	total ATP concentration (nM)	Time	blank	CPM	normalised CPM	CMP with all ATP	fmol/mg	nmol/mg	nmol/mg/min
	AC8	0.00044	100000	10	100010	30	2126	12199	10073	100740073	4.44572e+09	4445.72	148.191
	AC8-CaM	0.00044	100000	10	100010	30	2126	19618	17492	174937492	7.7201e+09	7720.1	257.337
	AC8-Gas	0.00044	100000	10	100010	30	2126	20401	18275	182768275	8.06568e+09	8065.68	268.856
	AC8-Fsk	0.00044	100000	10	100010	30	2126	21883	19757	197589757	8.71976e+09	8719.76	290.659
replicate 6	sample	cyclase (mg)	ATP conc nM	ATP* conc nM	total ATP concentration (nM)	Time	blank	CPM	normalised CPM	CMP with all ATP	fmol/mg	nmol/mg	nmol/mg/min
	AC8	0.00044	100000	10	100010	30	2384	12751	10367	103680367	4.57548e+09	4575.48	152.516
	AC8-CaM	0.00044	100000	10	100010	30	2384	19637	17253	172547253	7.61462e+09	7614.62	253.821
	AC8-Gas	0.00044	100000	10	100010	30	2384	20558	18174	181758174	8.0211e+09	8021.1	267.37
	AC8-Fsk	0.00044	100000	10	100010	30	2384	21086	18702	187038702	8.25414e+09	8254.14	275.138
replicate 7	sample	cyclase (mg)	ATP conc nM	ATP* conc nM	total ATP concentration (nM)	Time	blank	CPM	normalised CPM	CMP with all ATP	fmol/mg	nmol/mg	nmol/mg/min
	AC8	0.00044	100000	10	100010	30	2729	11634	8905	89058905	3.93023e+09	3930.23	131.008
	AC8-CaM	0.00044	100000	10	100010	30	2729	20854	18125	181268125	7.99948e+09	7999.48	266.649
	AC8-Gas	0.00044	100000	10	100010	30	2729	21917	19188	191899188	8.46863e+09	8468.63	282.288
	AC8-Fsk	0.00044	100000	10	100010	30	2729	23082	20353	203550353	8.9828e+09	8982.8	299.427
replicate 8	sample	cyclase (mg)	ATP conc nM	ATP* conc nM	total ATP concentration (nM)	Time	blank	CPM	normalised CPM	CMP with all ATP	fmol/mg	nmol/mg	nmol/mg/min
	AC8	0.00044	100000	10	100010	30	1984	12273	10289	102900289	4.54105e+09	4541.05	151.368
	AC8-CaM	0.00044	100000	10	100010	30	1984	20431	18447	184488447	8.14159e+09	8141.59	271.386
	AC8-Gas	0.00044	100000	10	100010	30	1984	22664	20680	206820680	9.12713e+09	9127.13	304.238
	AC8-Fsk	0.00044	100000	10	100010	30	1984	23174	21190	211921190	9.35221e+09	9352.21	311.74
Ordinary one-way ANOVA
Number of families	1
Number of comparisons per family	15
Alpha	0.05
Tukey's multiple comparisons test	Mean Diff.	95.00% CI of diff.	Significant?	Summary	Adjusted P Value
AC8 vs. AC8 + CaM	-143.1	-182.9 to -103.3	Yes	****	<0.0001	A-B
AC8 vs. AC8 + Gαs	-169.3	-209.1 to -129.4	Yes	****	<0.0001	A-C
AC8 vs. AC8 + Fsk	-176.9	-218.1 to -135.7	Yes	****	<0.0001	A-D
AC8 vs. AC8 + CaM + Gαs	-178.6	-227.4 to -129.8	Yes	****	<0.0001	A-E
AC8 vs. AC8 + CaM + Gαs + Fsk	-186.1	-234.9 to -137.3	Yes	****	<0.0001	A-F
AC8 + CaM vs. AC8 + Gαs	-26.14	-65.98 to 13.70	No	ns	0.3726	B-C
AC8 + CaM vs. AC8 + Fsk	-33.78	-75.02 to 7.456	No	ns	0.1604	B-D
AC8 + CaM vs. AC8 + CaM + Gαs	-35.48	-84.27 to 13.32	No	ns	0.2656	B-E
AC8 + CaM vs. AC8 + CaM + Gαs + Fsk	-42.96	-91.75 to 5.833	No	ns	0.1107	B-F
AC8 + Gαs vs. AC8 + Fsk	-7.639	-48.88 to 33.60	No	ns	0.9929	C-D
AC8 + Gαs vs. AC8 + CaM + Gαs	-9.333	-58.13 to 39.46	No	ns	0.9918	C-E
AC8 + Gαs vs. AC8 + CaM + Gαs + Fsk	-16.82	-65.61 to 31.98	No	ns	0.9001	C-F
AC8 + Fsk vs. AC8 + CaM + Gαs	-1.694	-51.63 to 48.25	No	ns	>0.9999	D-E
AC8 + Fsk vs. AC8 + CaM + Gαs + Fsk	-9.179	-59.12 to 40.76	No	ns	0.9932	D-F
AC8 + CaM + Gαs vs. AC8 + CaM + Gαs + Fsk	-7.485	-63.83 to 48.86	No	ns	0.9985	E-F
Test details	Mean 1	Mean 2	Mean Diff.	SE of diff.	n1	n2	q	DF
AC8 vs. AC8 + CaM	138.5	281.6	-143.1	13.18	8	8	15.36	33
AC8 vs. AC8 + Gαs	138.5	307.8	-169.3	13.18	8	8	18.17	33
AC8 vs. AC8 + Fsk	138.5	315.4	-176.9	13.64	8	7	18.34	33
AC8 vs. AC8 + CaM + Gαs	138.5	317.1	-178.6	16.14	8	4	15.65	33
AC8 vs. AC8 + CaM + Gαs + Fsk	138.5	324.6	-186.1	16.14	8	4	16.31	33
AC8 + CaM vs. AC8 + Gαs	281.6	307.8	-26.14	13.18	8	8	2.806	33
AC8 + CaM vs. AC8 + Fsk	281.6	315.4	-33.78	13.64	8	7	3.503	33
AC8 + CaM vs. AC8 + CaM + Gαs	281.6	317.1	-35.48	16.14	8	4	3.109	33
AC8 + CaM vs. AC8 + CaM + Gαs + Fsk	281.6	324.6	-42.96	16.14	8	4	3.765	33
AC8 + Gαs vs. AC8 + Fsk	307.8	315.4	-7.639	13.64	8	7	0.7921	33
AC8 + Gαs vs. AC8 + CaM + Gαs	307.8	317.1	-9.333	16.14	8	4	0.8179	33
AC8 + Gαs vs. AC8 + CaM + Gαs + Fsk	307.8	324.6	-16.82	16.14	8	4	1.474	33
AC8 + Fsk vs. AC8 + CaM + Gαs	315.4	317.1	-1.694	16.52	7	4	0.145	33
AC8 + Fsk vs. AC8 + CaM + Gαs + Fsk	315.4	324.6	-9.179	16.52	7	4	0.7859	33
AC8 + CaM + Gαs vs. AC8 + CaM + Gαs + Fsk	317.1	324.6	-7.485	18.63	4	4	0.568	33
Outlier test summary
Method	AC8	AC8 + CaM	AC8 + Gαs	AC8 + Fsk	AC8 + CaM + Gαs	AC8 + CaM + Gαs + Fsk
ROUT (Q = 1%)
Number of points
# Y values analyzed	8	8	8	8	4	4
Outliers	0	0	0	1	0	0
