# Supplementary material for: Regulatory sites of CaM-sensitive adenylyl cyclase AC8 revealed by cryo-EM and structural proteomics
Source: EMBO Rep. 2024 Feb 13;25(3):31. doi: 10.1038/s44319-024-00076-y (PMC10933263; doi:10.1038/s44319-024-00076-y)
Supplement: Supplementary file 2 — Source Data Fig. 1 [file 44319_2024_76_MOESM2_ESM.zip › Figure 1/1E/1E.xlsx]

## Sheet: Sheet1
replicate 1
	sample	cyclase (mg)	ATP conc nM	ATP* conc nM	total ATP concentration (nM)	Time	blank	CPM	normalised CPM	CMP with all ATP	fmol/mg	nmol/mg	nmol/mg/min
AC8 vs Ca2+/CaM	0	0.00056	100000	10	100010	23	2712	12121	9409	94099409	3.26281e+09	3262.81	141.861
	1	0.00056	100000	10	100010	23	2712	12973	10261	102620261	3.55826e+09	3558.26	154.707
	3.3	0.00056	100000	10	100010	23	2712	14209	11497	114981497	3.98688e+09	3986.88	173.342
	10	0.00056	100000	10	100010	23	2712	17906	15194	151955194	5.2689e+09	5268.9	229.083
	33.3	0.00056	100000	10	100010	23	2712	19709	16997	169986997	5.89414e+09	5894.14	256.267
	100	0.00056	100000	10	100010	23	2712	21237	18525	185268525	6.42401e+09	6424.01	279.305
	333.3	0.00056	100000	10	100010	23	2712	20131	17419	174207419	6.04048e+09	6040.48	262.63
	1000	0.00056	100000	10	100010	23	2712	12928	10216	102170216	3.54266e+09	3542.66	154.029
	3333	0.00056	100000	10	100010	23	2712	21481	18769	187708769	6.50863e+09	6508.63	282.984
	10000	0.00056	100000	10	100010	23	2712	19393	16681	166826681	5.78456e+09	5784.56	251.503
	sample	cyclase (mg)	ATP conc nM	ATP* conc nM	total ATP concentration (nM)	Time	blank	CPM	normalised CPM	CMP with all ATP	fmol/mg	nmol/mg	nmol/mg/min
AC8 vs CaM (EGTA)	0	0.00056	100000	10	100010	23	2712	7764	5052	50525052	1.75191e+09	1751.91	76.17
	1	0.00056	100000	10	100010	23	2712	7834	5122	51225122	1.77618e+09	1776.18	77.2254
	3.3	0.00056	100000	10	100010	23	2712	8161	5449	54495449	1.88958e+09	1889.58	82.1556
	10	0.00056	100000	10	100010	23	2712	8417	5705	57055705	1.97835e+09	1978.35	86.0154
	33.3	0.00056	100000	10	100010	23	2712	10740	8028	80288028	2.78391e+09	2783.91	121.04
	100	0.00056	100000	10	100010	23	2712	11705	8993	89938993	3.11855e+09	3118.55	135.589
	333.3	0.00056	100000	10	100010	23	2712	14713	12001	120022001	4.16165e+09	4161.65	180.941
	1000	0.00056	100000	10	100010	23	2712	16478	13766	137673766	4.77371e+09	4773.71	207.553
	3333	0.00056	100000	10	100010	23	2712	16723	14011	140124011	4.85867e+09	4858.67	211.246
	10000	0.00056	100000	10	100010	23	2712	15229	12517	125182517	4.34059e+09	4340.59	188.721
replicate 2
	sample	cyclase (mg)	ATP conc nM	ATP* conc nM	total ATP concentration (nM)	Time	blank	CPM	normalised CPM	CMP with all ATP	fmol/mg	nmol/mg	nmol/mg/min
AC8 vs Ca2+/CaM	0	0.00056	100000	10	100010	30	1851	15343	13492	134933492	4.67869e+09	4678.69	155.956
	1	0.00056	100000	10	100010	30	1851	16440	14589	145904589	5.05911e+09	5059.11	168.637
	3.3	0.00056	100000	10	100010	30	1851	18558	16707	167086707	5.79358e+09	5793.58	193.119
	10	0.00056	100000	10	100010	30	1851	21851	20000	200020000	6.93551e+09	6935.51	231.184
	33.3	0.00056	100000	10	100010	30	1851	24875	23024	230263024	7.98415e+09	7984.15	266.138
	100	0.00056	100000	10	100010	30	1851	26438	24587	245894587	8.52616e+09	8526.16	284.205
	333.3	0.00056	100000	10	100010	30	1851	26985	25134	251365134	8.71585e+09	8715.85	290.528
	1000	0.00056	100000	10	100010	30	1851	26891	25040	250425040	8.68325e+09	8683.25	289.442
	3333	0.00056	100000	10	100010	30	1851	25499	23648	236503648	8.20054e+09	8200.54	273.351
	10000	0.00056	100000	10	100010	30	1851	22586	20735	207370735	7.19039e+09	7190.39	239.68
	sample	cyclase (mg)	ATP conc nM	ATP* conc nM	total ATP concentration (nM)	Time	blank	CPM	normalised CPM	CMP with all ATP	fmol/mg	nmol/mg	nmol/mg/min
AC8 vs CaM (EGTA)	0	0.00056	100000	10	100010	30	1851	10085	8234	82348234	2.85535e+09	2855.35	95.1783
	1	0.00056	100000	10	100010	30	1851	10127	8276	82768276	2.86991e+09	2869.91	95.6637
	3.3	0.00056	100000	10	100010	30	1851	9742	7891	78917891	2.7364e+09	2736.4	91.2135
	10	0.00056	100000	10	100010	30	1851	11167	9316	93169316	3.23056e+09	3230.56	107.685
	33.3	0.00056	100000	10	100010	30	1851	13624	11773	117741773	4.08259e+09	4082.59	136.086
	100	0.00056	100000	10	100010	30	1851	15196	13345	133463345	4.62772e+09	4627.72	154.257
	333.3	0.00056	100000	10	100010	30	1851	18831	16980	169816980	5.88824e+09	5888.24	196.275
	1000	0.00056	100000	10	100010	30	1851	20222	18371	183728371	6.37061e+09	6370.61	212.354
	3333	0.00056	100000	10	100010	30	1851	19912	18061	180628061	6.26311e+09	6263.11	208.77
	10000	0.00056	100000	10	100010	30	1851	19730	17879	178807879	6.2e+09	6200	206.667
replicate 3
	sample	cyclase (mg)	ATP conc nM	ATP* conc nM	total ATP concentration (nM)	Time	blank	CPM	normalised CPM	CMP with all ATP	fmol/mg	nmol/mg	nmol/mg/min
AC8 vs Ca2+/CaM	0	0.00056	100000	10	100010	30	1816	14619	12803	128042803	4.43976e+09	4439.76	147.992
	1	0.00056	100000	10	100010	30	1816	16466	14650	146514650	5.08026e+09	5080.26	169.342
	3.3	0.00056	100000	10	100010	30	1816	17653	15837	158385837	5.49188e+09	5491.88	183.063
	10	0.00056	100000	10	100010	30	1816	23173	21357	213591357	7.40608e+09	7406.08	246.869
	33.3	0.00056	100000	10	100010	30	1816	24409	22593	225952593	7.83469e+09	7834.69	261.156
	100	0.00056	100000	10	100010	30	1816	25575	23759	237613759	8.23903e+09	8239.03	274.634
	333.3	0.00056	100000	10	100010	30	1816	26489	24673	246754673	8.55599e+09	8555.99	285.2
	1000	0.00056	100000	10	100010	30	1816	26108	24292	242944292	8.42387e+09	8423.87	280.796
	3333	0.00056	100000	10	100010	30	1816	23571	21755	217571755	7.5441e+09	7544.1	251.47
	10000	0.00056	100000	10	100010	30	1816	20329	18513	185148513	6.41985e+09	6419.85	213.995
	sample	cyclase (mg)	ATP conc nM	ATP* conc nM	total ATP concentration (nM)	Time	blank	CPM	normalised CPM	CMP with all ATP	fmol/mg	nmol/mg	nmol/mg/min
AC8 vs CaM (EGTA)	0	0.00056	100000	10	100010	30	1816	9915	8099	80998099	2.80853e+09	2808.53	93.6178
	1	0.00056	100000	10	100010	30	1816	8659	6843	68436843	2.37298e+09	2372.98	79.0994
	3.3	0.00056	100000	10	100010	30	1816	9769	7953	79537953	2.7579e+09	2757.9	91.9301
	10	0.00056	100000	10	100010	30	1816	10753	8937	89378937	3.09913e+09	3099.13	103.304
	33.3	0.00056	100000	10	100010	30	1816	13145	11329	113301329	3.92862e+09	3928.62	130.954
	100	0.00056	100000	10	100010	30	1816	15179	13363	133643363	4.63396e+09	4633.96	154.465
	333.3	0.00056	100000	10	100010	30	1816	17637	15821	158225821	5.48633e+09	5486.33	182.878
	1000	0.00056	100000	10	100010	30	1816	19513	17697	176987697	6.13688e+09	6136.88	204.563
	3333	0.00056	100000	10	100010	30	1816	20289	18473	184748473	6.40598e+09	6405.98	213.533
	10000	0.00056	100000	10	100010	30	1816	18307	16491	164926491	5.71867e+09	5718.67	190.622
