# Supplementary material for: Regulatory sites of CaM-sensitive adenylyl cyclase AC8 revealed by cryo-EM and structural proteomics
Source: EMBO Rep. 2024 Feb 13;25(3):31. doi: 10.1038/s44319-024-00076-y (PMC10933263; doi:10.1038/s44319-024-00076-y)
Supplement: Supplementary file 2 — Source Data Fig. 1 [file 44319_2024_76_MOESM2_ESM.zip › Figure 1/1D/1D.xlsx]

## Sheet: Sheet1
replicate 1
	sample	cyclase (mg)	ATP conc nM	ATP* conc nM	total ATP concentration (nM)	Time	blank	CPM	normalised CPM	CMP with all ATP	fmol/mg	nmol/mg	nmol/mg/min
AC8 vs FSK	0	0.00058	100000	10	100010	30	1952	6282	4330	43304330	1.44976e+09	1449.76	48.3253
	0.0033 uM (3.3 nm)	0.00058	100000	10	100010	30	1952	9262	7310	73107310	2.44752e+09	2447.52	81.5839
	0.01 uM (10 nm)	0.00058	100000	10	100010	30	1952	10563	8611	86118611	2.88311e+09	2883.11	96.1038
	0.033 uM (33 nm)	0.00058	100000	10	100010	30	1952	16084	14132	141334132	4.73164e+09	4731.64	157.721
	0.1 uM (100 nm)	0.00058	100000	10	100010	30	1952	17766	15814	158155814	5.2948e+09	5294.8	176.493
	0.33 uM	0.00058	100000	10	100010	30	1952	24028	22076	220782076	7.39143e+09	7391.43	246.381
	1 uM	0.00058	100000	10	100010	30	1952	25825	23873	238753873	7.9931e+09	7993.1	266.437
	3.3 uM	0.00058	100000	10	100010	30	1952	30675	28723	287258723	9.61696e+09	9616.96	320.565
	10 uM	0.00058	100000	10	100010	30	1952	30414	28462	284648462	9.52958e+09	9529.58	317.653
	33 uM	0.00058	100000	10	100010	30	1952	30236	28284	282868284	9.46998e+09	9469.98	315.666
replicate 2
	sample	cyclase (mg)	ATP conc nM	ATP* conc nM	total ATP concentration (nM)	Time	blank	CPM	normalised CPM	CMP with all ATP	fmol/mg	nmol/mg	nmol/mg/min
AC8 vs FSK	0	0.00058	100000	10	100010	30	2611	6427	3816	38163816	1.27766e+09	1277.66	42.5888
	0.0033 uM (3.3 nm)	0.00058	100000	10	100010	30	2611	8948	6337	63376337	2.12174e+09	2121.74	70.7246
	0.01 uM (10 nm)	0.00058	100000	10	100010	30	2611	12245	9634	96349634	3.22563e+09	3225.63	107.521
	0.033 uM (33 nm)	0.00058	100000	10	100010	30	2611	16248	13637	136383637	4.56591e+09	4565.91	152.197
	0.1 uM (100 nm)	0.00058	100000	10	100010	30	2611	18932	16321	163226321	5.46456e+09	5464.56	182.152
	0.33 uM	0.00058	100000	10	100010	30	2611	24097	21486	214881486	7.19389e+09	7193.89	239.796
	1 uM	0.00058	100000	10	100010	30	2611	26348	23737	237393737	7.94756e+09	7947.56	264.919
	3.3 uM	0.00058	100000	10	100010	30	2611	29145	26534	265366534	8.88405e+09	8884.05	296.135
	10 uM	0.00058	100000	10	100010	30	2611	29139	26528	265306528	8.88204e+09	8882.04	296.068
	33 uM	0.00058	100000	10	100010	30	2611	29274	26663	266656663	8.92724e+09	8927.24	297.575
replicate 3
	sample	cyclase (mg)	ATP conc nM	ATP* conc nM	total ATP concentration (nM)	Time	blank	CPM	normalised CPM	CMP with all ATP	fmol/mg	nmol/mg	nmol/mg/min
AC8 vs FSK	0	0.00058	100000	10	100010	30	3060	6236	3176	31763176	1.06338e+09	1063.38	35.446
	0.0033 uM (3.3 nm)	0.00058	100000	10	100010	30	3060	9218	6158	61586158	2.06181e+09	2061.81	68.7269
	0.01 uM (10 nm)	0.00058	100000	10	100010	30	3060	11512	8452	84528452	2.82988e+09	2829.88	94.3293
	0.033 uM (33 nm)	0.00058	100000	10	100010	30	3060	17511	14451	144524451	4.83845e+09	4838.45	161.282
	0.1 uM (100 nm)	0.00058	100000	10	100010	30	3060	17379	14319	143204319	4.79425e+09	4794.25	159.808
	0.33 uM	0.00058	100000	10	100010	30	3060	22902	19842	198439842	6.64345e+09	6643.45	221.448
	1 uM	0.00058	100000	10	100010	30	3060	25518	22458	224602458	7.51933e+09	7519.33	250.644
	3.3 uM	0.00058	100000	10	100010	30	3060	30049	26989	269916989	9.03639e+09	9036.39	301.213
	10 uM	0.00058	100000	10	100010	30	3060	31511	28451	284538451	9.52589e+09	9525.89	317.53
	33 uM	0.00058	100000	10	100010	30	3060	30687	27627	276297627	9.25e+09	9250	308.333
