# Supplementary material for: Regulatory sites of CaM-sensitive adenylyl cyclase AC8 revealed by cryo-EM and structural proteomics
Source: EMBO Rep. 2024 Feb 13;25(3):31. doi: 10.1038/s44319-024-00076-y (PMC10933263; doi:10.1038/s44319-024-00076-y)
Supplement: Supplementary file 2 — Source Data Fig. 1 [file 44319_2024_76_MOESM2_ESM.zip › Figure 1/1C/1C.xlsx]

## Sheet: Sheet1
Figure 1C
	sample	cyclase (mg)	ATP conc nM	ATP* conc nM	total ATP concentration (nM)	Time	blank	CPM	normalised CPM	CMP with all ATP	fmol/mg	nmol/mg	nmol/mg/min
replicate 1	AC8	0.00044	100000	10	100010	30	2126	12199	10073	100740073	4.44572e+09	4445.72	148.191
	AC8-Gby	0.00044	100000	10	100010	30	2126	6704	4578	45784578	2.0205e+09	2020.5	67.3501
	AC8-CaM	0.00044	100000	10	100010	30	2126	19618	17492	174937492	7.7201e+09	7720.1	257.337				AC8	AC8-Gby	AC8-CaM	AC8-CaM-Gby	AC8-Gas	AC8-Gas-Gby	AC8-Fsk	AC8-Fsk-Gby
	AC8-CaM-Gby	0.00044	100000	10	100010	30	2126	15999	13873	138743873	6.12285e+09	6122.85	204.095			replicate 1	148.191	67.3501	257.337	204.095	268.856	262.898	290.659	273.063
	AC8-Gas	0.00044	100000	10	100010	30	2126	20401	18275	182768275	8.06568e+09	8065.68	268.856			replicate 2	152.516	64.6431	253.821	218.027	267.37	274.535	275.138	299.883
	AC8-Gas-Gby	0.00044	100000	10	100010	30	2126	19996	17870	178717870	7.88693e+09	7886.93	262.898			replicate 3	131.008	54.7716	266.649	186.971	282.288	248.127	299.427	284.289
	AC8-Fsk	0.00044	100000	10	100010	30	2126	21883	19757	197589757	8.71976e+09	8719.76	290.659			replicate 4	151.368	78.5457	271.386	192.399	304.238	259.646	311.74	312.02
	AC8-Fsk-Gby	0.00044	100000	10	100010	30	2126	20687	18561	185628561	8.1919e+09	8191.9	273.063		Fig 1B	replicate 5	145.984		334.499		384.46		347.284
															Fig 1B	replicate 6	132.935		306.032		323.098		348.667
															Fig 1B	replicate 7	120.018		272.004		315.492		335
	sample	cyclase (mg)	ATP conc nM	ATP* conc nM	total ATP concentration (nM)	Time	blank	CPM	normalised CPM	CMP with all ATP	fmol/mg	nmol/mg	nmol/mg/min		Fig 1B	replicate 8	126.182		291.35		316.419		28.1876
replicate 2	AC8	0.00044	100000	10	100010	30	2384	12751	10367	103680367	4.57548e+09	4575.48	152.516
	AC8-Gby	0.00044	100000	10	100010	30	2384	6778	4394	43944394	1.93929e+09	1939.29	64.6431
	AC8-CaM	0.00044	100000	10	100010	30	2384	19637	17253	172547253	7.61462e+09	7614.62	253.821
	AC8-CaM-Gby	0.00044	100000	10	100010	30	2384	17204	14820	148214820	6.54081e+09	6540.81	218.027
	AC8-Gas	0.00044	100000	10	100010	30	2384	20558	18174	181758174	8.0211e+09	8021.1	267.37
	AC8-Gas-Gby	0.00044	100000	10	100010	30	2384	21045	18661	186628661	8.23604e+09	8236.04	274.535
	AC8-Fsk	0.00044	100000	10	100010	30	2384	21086	18702	187038702	8.25414e+09	8254.14	275.138
	AC8-Fsk-Gby	0.00044	100000	10	100010	30	2384	22768	20384	203860384	8.99649e+09	8996.49	299.883
	sample	cyclase (mg)	ATP conc nM	ATP* conc nM	total ATP concentration (nM)	Time	blank	CPM	normalised CPM	CMP with all ATP	fmol/mg	nmol/mg	nmol/mg/min
replicate 3	AC8	0.00044	100000	10	100010	30	2729	11634	8905	89058905	3.93023e+09	3930.23	131.008
	AC8-Gby	0.00044	100000	10	100010	30	2729	6452	3723	37233723	1.64315e+09	1643.15	54.7716
	AC8-CaM	0.00044	100000	10	100010	30	2729	20854	18125	181268125	7.99948e+09	7999.48	266.649
	AC8-CaM-Gby	0.00044	100000	10	100010	30	2729	15438	12709	127102709	5.60912e+09	5609.12	186.971
	AC8-Gas	0.00044	100000	10	100010	30	2729	21917	19188	191899188	8.46863e+09	8468.63	282.288
	AC8-Gas-Gby	0.00044	100000	10	100010	30	2729	19595	16866	168676866	7.44382e+09	7443.82	248.127
	AC8-Fsk	0.00044	100000	10	100010	30	2729	23082	20353	203550353	8.9828e+09	8982.8	299.427
	AC8-Fsk-Gby	0.00044	100000	10	100010	30	2729	22053	19324	193259324	8.52866e+09	8528.66	284.289
	sample	cyclase (mg)	ATP conc nM	ATP* conc nM	total ATP concentration (nM)	Time	blank	CPM	normalised CPM	CMP with all ATP	fmol/mg	nmol/mg	nmol/mg/min
replicate 4	AC8	0.00044	100000	10	100010	30	1984	12273	10289	102900289	4.54105e+09	4541.05	151.368
	AC8-Gby	0.00044	100000	10	100010	30	1984	7323	5339	53395339	2.35637e+09	2356.37	78.5457
	AC8-CaM	0.00044	100000	10	100010	30	1984	20431	18447	184488447	8.14159e+09	8141.59	271.386
	AC8-CaM-Gby	0.00044	100000	10	100010	30	1984	15062	13078	130793078	5.77198e+09	5771.98	192.399
	AC8-Gas	0.00044	100000	10	100010	30	1984	22664	20680	206820680	9.12713e+09	9127.13	304.238
	AC8-Gas-Gby	0.00044	100000	10	100010	30	1984	19633	17649	176507649	7.78939e+09	7789.39	259.646
	AC8-Fsk	0.00044	100000	10	100010	30	1984	23174	21190	211921190	9.35221e+09	9352.21	311.74
	AC8-Fsk-Gby	0.00044	100000	10	100010	30	1984	23193	21209	212111209	9.3606e+09	9360.6	312.02
	sample	cyclase (mg)	ATP conc nM	ATP* conc nM	total ATP concentration (nM)	Time	blank	CPM	normalised CPM	CMP with all ATP	fmol/mg	nmol/mg	nmol/mg/min
replicate 5	AC8	0.00044	100000	10	100010	30	1744	11667	9923	99239923	4.37952e+09	4379.52	145.984
	AC8-CaM	0.00044	100000	10	100010	30	1744	24481	22737	227392737	1.0035e+10	10035	334.499
	AC8-Gas	0.00044	100000	10	100010	30	1744	27877	26133	261356133	1.15338e+10	11533.8	384.46
	AC8-Fsk	0.00044	100000	10	100010	30	1744	25350	23606	236083606	1.04185e+10	10418.5	347.284
	sample	cyclase (mg)	ATP conc nM	ATP* conc nM	total ATP concentration (nM)	Time	blank	CPM	normalised CPM	CMP with all ATP	fmol/mg	nmol/mg	nmol/mg/min
replicate 6	AC8	0.00044	100000	10	100010	30	2583	11619	9036	90369036	3.98804e+09	3988.04	132.935
	AC8-CaM	0.00044	100000	10	100010	30	2583	23385	20802	208040802	9.18097e+09	9180.97	306.032
	AC8-Gas	0.00044	100000	10	100010	30	2583	24545	21962	219641962	9.69294e+09	9692.94	323.098
	AC8-Fsk	0.00044	100000	10	100010	30	2583	26283	23700	237023700	1.046e+10	10460	348.667
	sample	cyclase (mg)	ATP conc nM	ATP* conc nM	total ATP concentration (nM)	Time	blank	CPM	normalised CPM	CMP with all ATP	fmol/mg	nmol/mg	nmol/mg/min
replicate 7	AC8	0.00044	100000	10	100010	30	4128	12286	8158	81588158	3.60054e+09	3600.54	120.018
	AC8-CaM	0.00044	100000	10	100010	30	4128	22617	18489	184908489	8.16013e+09	8160.13	272.004
	AC8-Gas	0.00044	100000	10	100010	30	4128	25573	21445	214471445	9.46476e+09	9464.76	315.492
	AC8-Fsk	0.00044	100000	10	100010	30	4128	26899	22771	227732771	1.005e+10	10050	335
	sample	cyclase (mg)	ATP conc nM	ATP* conc nM	total ATP concentration (nM)	Time	blank	CPM	normalised CPM	CMP with all ATP	fmol/mg	nmol/mg	nmol/mg/min
replicate 8	AC8	0.00044	100000	10	100010	30	3541	12118	8577	85778577	3.78546e+09	3785.46	126.182
	AC8-CaM	0.00044	100000	10	100010	30	3541	23345	19804	198059804	8.7405e+09	8740.5	291.35
	AC8-Gas	0.00044	100000	10	100010	30	3541	25049	21508	215101508	9.49256e+09	9492.56	316.419
	AC8-Fsk	0.00044	100000	10	100010	30	3541	5457	1916	19161916	8.45627e+08	845.627	28.1876
Ordinary one-way ANOVA
Number of families	1
Number of comparisons per family	28
Alpha	0.05
Tukey's multiple comparisons test	Mean Diff.	95.00% CI of diff.	Significant?	Summary	Adjusted P Value
AC8 + Fsk + Gβγ vs. AC8 + Fsk	-23.1	-72.37 to 26.17	No	ns	0.8023	A-B
AC8 + Fsk + Gβγ vs. AC8 + Gαs + Gβγ	31.01	-24.57 to 86.60	No	ns	0.6329	A-C
AC8 + Fsk + Gβγ vs. AC8 + Gαs	-15.46	-63.60 to 32.67	No	ns	0.9671	A-D
AC8 + Fsk + Gβγ vs. AC8 + CaM-Gβγ	91.94	36.36 to 147.5	Yes	***	0.0001	A-E
AC8 + Fsk + Gβγ vs. AC8 + CaM	10.68	-37.46 to 58.82	No	ns	0.9962	A-F
AC8 + Fsk + Gβγ vs. AC8 + Gβγ	226	170.4 to 281.6	Yes	****	<0.0001	A-G
AC8 + Fsk + Gβγ vs. AC8	153.8	105.7 to 201.9	Yes	****	<0.0001	A-H
AC8 + Fsk vs. AC8 + Gαs + Gβγ	54.11	4.845 to 103.4	Yes	*	0.0227	B-C
AC8 + Fsk vs. AC8 + Gαs	7.639	-33.04 to 48.32	No	ns	0.9987	B-D
AC8 + Fsk vs. AC8 + CaM-Gβγ	115	65.77 to 164.3	Yes	****	<0.0001	B-E
AC8 + Fsk vs. AC8 + CaM	33.78	-6.902 to 74.46	No	ns	0.1667	B-F
AC8 + Fsk vs. AC8 + Gβγ	249.1	199.8 to 298.4	Yes	****	<0.0001	B-G
AC8 + Fsk vs. AC8	176.9	136.2 to 217.6	Yes	****	<0.0001	B-H
AC8 + Gαs + Gβγ vs. AC8 + Gαs	-46.48	-94.61 to 1.661	No	ns	0.065	C-D
AC8 + Gαs + Gβγ vs. AC8 + CaM-Gβγ	60.93	5.344 to 116.5	Yes	*	0.0231	C-E
AC8 + Gαs + Gβγ vs. AC8 + CaM	-20.33	-68.47 to 27.80	No	ns	0.8727	C-F
AC8 + Gαs + Gβγ vs. AC8 + Gβγ	195	139.4 to 250.6	Yes	****	<0.0001	C-G
AC8 + Gαs + Gβγ vs. AC8	122.8	74.64 to 170.9	Yes	****	<0.0001	C-H
AC8 + Gαs vs. AC8 + CaM-Gβγ	107.4	59.27 to 155.5	Yes	****	<0.0001	D-E
AC8 + Gαs vs. AC8 + CaM	26.14	-13.16 to 65.45	No	ns	0.4152	D-F
AC8 + Gαs vs. AC8 + Gβγ	241.4	193.3 to 289.6	Yes	****	<0.0001	D-G
AC8 + Gαs vs. AC8	169.3	129.9 to 208.6	Yes	****	<0.0001	D-H
AC8 + CaM-Gβγ vs. AC8 + CaM	-81.26	-129.4 to -33.12	Yes	****	<0.0001	E-F
AC8 + CaM-Gβγ vs. AC8 + Gβγ	134	78.46 to 189.6	Yes	****	<0.0001	E-G
AC8 + CaM-Gβγ vs. AC8	61.85	13.71 to 110.0	Yes	**	0.0044	E-H
AC8 + CaM vs. AC8 + Gβγ	215.3	167.2 to 263.4	Yes	****	<0.0001	F-G
AC8 + CaM vs. AC8	143.1	103.8 to 182.4	Yes	****	<0.0001	F-H
AC8 + Gβγ vs. AC8	-72.2	-120.3 to -24.06	Yes	***	0.0006	G-H
Test details	Mean 1	Mean 2	Mean Diff.	SE of diff.	n1	n2	q	DF
AC8 + Fsk + Gβγ vs. AC8 + Fsk	292.3	315.4	-23.1	15.39	4	7	2.123	39
AC8 + Fsk + Gβγ vs. AC8 + Gαs + Gβγ	292.3	261.3	31.01	17.37	4	4	2.526	39
AC8 + Fsk + Gβγ vs. AC8 + Gαs	292.3	307.8	-15.46	15.04	4	8	1.454	39
AC8 + Fsk + Gβγ vs. AC8 + CaM-Gβγ	292.3	200.4	91.94	17.37	4	4	7.488	39
AC8 + Fsk + Gβγ vs. AC8 + CaM	292.3	281.6	10.68	15.04	4	8	1.004	39
AC8 + Fsk + Gβγ vs. AC8 + Gβγ	292.3	66.33	226	17.37	4	4	18.4	39
AC8 + Fsk + Gβγ vs. AC8	292.3	138.5	153.8	15.04	4	8	14.46	39
AC8 + Fsk vs. AC8 + Gαs + Gβγ	315.4	261.3	54.11	15.39	7	4	4.972	39
AC8 + Fsk vs. AC8 + Gαs	315.4	307.8	7.639	12.71	7	8	0.8499	39
AC8 + Fsk vs. AC8 + CaM-Gβγ	315.4	200.4	115	15.39	7	4	10.57	39
AC8 + Fsk vs. AC8 + CaM	315.4	281.6	33.78	12.71	7	8	3.759	39
AC8 + Fsk vs. AC8 + Gβγ	315.4	66.33	249.1	15.39	7	4	22.89	39
AC8 + Fsk vs. AC8	315.4	138.5	176.9	12.71	7	8	19.68	39
AC8 + Gαs + Gβγ vs. AC8 + Gαs	261.3	307.8	-46.48	15.04	4	8	4.37	39
AC8 + Gαs + Gβγ vs. AC8 + CaM-Gβγ	261.3	200.4	60.93	17.37	4	4	4.962	39
AC8 + Gαs + Gβγ vs. AC8 + CaM	261.3	281.6	-20.33	15.04	4	8	1.912	39
AC8 + Gαs + Gβγ vs. AC8 + Gβγ	261.3	66.33	195	17.37	4	4	15.88	39
AC8 + Gαs + Gβγ vs. AC8	261.3	138.5	122.8	15.04	4	8	11.55	39
AC8 + Gαs vs. AC8 + CaM-Gβγ	307.8	200.4	107.4	15.04	8	4	10.1	39
AC8 + Gαs vs. AC8 + CaM	307.8	281.6	26.14	12.28	8	8	3.011	39
AC8 + Gαs vs. AC8 + Gβγ	307.8	66.33	241.4	15.04	8	4	22.71	39
AC8 + Gαs vs. AC8	307.8	138.5	169.3	12.28	8	8	19.49	39
AC8 + CaM-Gβγ vs. AC8 + CaM	200.4	281.6	-81.26	15.04	4	8	7.642	39
AC8 + CaM-Gβγ vs. AC8 + Gβγ	200.4	66.33	134	17.37	4	4	10.92	39
AC8 + CaM-Gβγ vs. AC8	200.4	138.5	61.85	15.04	4	8	5.816	39
AC8 + CaM vs. AC8 + Gβγ	281.6	66.33	215.3	15.04	8	4	20.25	39
AC8 + CaM vs. AC8	281.6	138.5	143.1	12.28	8	8	16.48	39
AC8 + Gβγ vs. AC8	66.33	138.5	-72.2	15.04	4	8	6.789	39
Outlier test summary
Method
ROUT (Q = 1%)
Number of points	AC8 + Fsk + Gβγ	AC8 + Fsk	AC8 + Gαs + Gβγ	AC8 + Gαs	AC8 + CaM-Gβγ	AC8 + CaM	AC8 + Gβγ	AC8
# Y values analyzed	4	8	4	8	4	8	4	8
Outliers	0	1	0	0	0	0	0	0
