# Supplementary material for: Regulatory sites of CaM-sensitive adenylyl cyclase AC8 revealed by cryo-EM and structural proteomics
Source: EMBO Rep. 2024 Feb 13;25(3):31. doi: 10.1038/s44319-024-00076-y (PMC10933263; doi:10.1038/s44319-024-00076-y)
Supplement: Supplementary file 3 — Source Data Fig. 2 [file 44319_2024_76_MOESM3_ESM.zip]

Archive with 8 entries (6 files):
- Figure 2/
- Figure 2/.DS_Store
- __MACOSX/Figure 2/._.DS_Store
- Figure 2/2DE/
- Figure 2/2DE/.DS_Store
- __MACOSX/Figure 2/2DE/._.DS_Store
- Figure 2/2DE/2DE.xlsx
- __MACOSX/Figure 2/2DE/._2DE.xlsx
