# Supplementary material for: Regulatory sites of CaM-sensitive adenylyl cyclase AC8 revealed by cryo-EM and structural proteomics
Source: EMBO Rep. 2024 Feb 13;25(3):31. doi: 10.1038/s44319-024-00076-y (PMC10933263; doi:10.1038/s44319-024-00076-y)
Supplement: Supplementary file 3 — Source Data Fig. 2 [file 44319_2024_76_MOESM3_ESM.zip › Figure 2/2DE/2DE.xlsx]

## Sheet: Sheet1
replicate 1
	sample	cyclase (mg)	ATP conc nM	ATP* conc nM	total ATP concentration (nM)	Time	blank	CPM	normalised CPM	CMP with all ATP	fmol/mg	nmol/mg	nmol/mg/min
AC8 vs MantGTP	0	0.0005	100000	10	100010	30	2758	7420	4662	46624662	1.81067e+09	1810.67	60.3555
	0.001 uM (1 nm)	0.0005	100000	10	100010	30	2758	8016	5258	52585258	2.04215e+09	2042.15	68.0715
	0.0033 uM (3.3 nm)	0.0005	100000	10	100010	30	2758	7071	4313	43134313	1.67512e+09	1675.12	55.8373
	0.01 uM (10 nm)	0.0005	100000	10	100010	30	2758	6744	3986	39863986	1.54812e+09	1548.12	51.6039
	0.033 uM	0.0005	100000	10	100010	30	2758	6765	4007	40074007	1.55627e+09	1556.27	51.8757
	0.1 uM	0.0005	100000	10	100010	30	2758	5636	2878	28782878	1.11778e+09	1117.78	37.2594
	0.33 uM	0.0005	100000	11	100011	30	2758	5301	2543	2.31207e+07	8.97892e+08	897.892	29.9297
	1 uM	0.0005	100000	12	100012	30	2758	4919	2161	1.80105e+07	6.99437e+08	699.437	23.3146
	3.3 uM	0.0005	100000	13	100013	30	2758	3814	1056	8.12413e+06	3.155e+08	315.5	10.5167
	10 uM	0.0005	100000	14	100014	30	2758	3228	470	3.35761e+06	1.30393e+08	130.393	4.34642
	33 uM	0.0005	100000	15	100015	30	2758	3306	548	3.65388e+06	1.41898e+08	141.898	4.72994
	100 uM	0.0005	100000	16	100016	30	2758	2708	-50	-312550	-1.21379e+07	-12.1379	-0.404595
	sample	cyclase (mg)	ATP conc nM	ATP* conc nM	total ATP concentration (nM)	Time	blank	CPM	normalised CPM	CMP with all ATP	fmol/mg	nmol/mg	nmol/mg/min
AC8-Fsk vs MantGTP	0	0.000435	100000	10	100010	30	2758	26538	23780	237823780	1.06159e+10	10615.9	353.865
	0.001 uM (1 nm)	0.000435	100000	10	100010	30	2758	29405	26647	266496647	1.18958e+10	11895.8	396.528
	0.0033 uM (3.3 nm)	0.000435	100000	10	100010	30	2758	27391	24633	246354633	1.09967e+10	10996.7	366.558
	0.01 uM (10 nm)	0.000435	100000	10	100010	30	2758	30215	27457	274597457	1.22574e+10	12257.4	408.582
	0.033 uM	0.000435	100000	10	100010	30	2758	28517	25759	257615759	1.14994e+10	11499.4	383.314
	0.1 uM	0.000435	100000	10	100010	30	2758	25216	22458	224602458	1.00258e+10	10025.8	334.193
	0.33 uM	0.000435	100000	11	100011	30	2758	15403	12645	1.14967e+08	5.13189e+09	5131.89	171.063
	1 uM	0.000435	100000	12	100012	30	2758	8623	5865	48880865	2.18194e+09	2181.94	72.7313
	3.3 uM	0.000435	100000	13	100013	30	2758	5937	3179	2.4457e+07	1.09171e+09	1091.71	36.3903
	10 uM	0.000435	100000	14	100014	30	2758	3906	1148	8201148	3.66082e+08	366.082	12.2027
	33 uM	0.000435	100000	15	100015	30	2758	3104	346	2.30701e+06	1.0298e+08	102.98	3.43267
	100 uM	0.000435	100000	16	100016	30	2758	3098	340	2125340	9.48707e+07	94.8707	3.16236
	sample	cyclase (mg)	ATP conc nM	ATP* conc nM	total ATP concentration (nM)	Time	blank	CPM	normalised CPM	CMP with all ATP	fmol/mg	nmol/mg	nmol/mg/min
AC8-Gas-CaM vs MantGTP	0	0.000435	100000	10	100010	30	2758	26443	23685	236873685	1.05735e+10	10573.5	352.451
	0.001 uM (1 nm)	0.000435	100000	10	100010	30	2758	29017	26259	262616259	1.17226e+10	11722.6	390.754
	0.0033 uM (3.3 nm)	0.000435	100000	10	100010	30	2758	28239	25481	254835481	1.13753e+10	11375.3	379.177
	0.01 uM (10 nm)	0.000435	100000	10	100010	30	2758	28203	25445	254475445	1.13592e+10	11359.2	378.641
	0.033 uM	0.000435	100000	10	100010	30	2758	27916	25158	251605158	1.12311e+10	11231.1	374.371
	0.1 uM	0.000435	100000	10	100010	30	2758	24110	21352	213541352	9.53203e+09	9532.03	317.734
	0.33 uM	0.000435	100000	11	100011	30	2758	16201	13443	1.22223e+08	5.45575e+09	5455.75	181.858
	1 uM	0.000435	100000	12	100012	30	2758	8598	5840	4.86725e+07	2.17264e+09	2172.64	72.4212
	3.3 uM	0.000435	100000	13	100013	30	2758	4875	2117	1.62867e+07	7.27005e+08	727.005	24.2335
	10 uM	0.000435	100000	14	100014	30	2758	3409	651	4650651	2.07595e+08	207.595	6.91984
	33 uM	0.000435	100000	15	100015	30	2758	2876	118	786785	3.51204e+07	35.1204	1.17068
	100 uM	0.000435	100000	16	100016	30	2758	2741	-17	-106267	-4.74353e+06	-4.74353	-0.158118
	sample	cyclase (mg)	ATP conc nM	ATP* conc nM	total ATP concentration (nM)	Time	blank	CPM	normalised CPM	CMP with all ATP	fmol/mg	nmol/mg	nmol/mg/min
AC8-Gas-CaM-Fsk vs MantGTP	0	0.000435	100000	10	100010	30	2758	27327	24569	245714569	1.09682e+10	10968.2	365.606
	0.001 uM (1 nm)	0.000435	100000	10	100010	30	2758	28844	26086	260886086	1.16454e+10	11645.4	388.18
	0.0033 uM (3.3 nm)	0.000435	100000	10	100010	30	2758	27030	24272	242744272	1.08356e+10	10835.6	361.186
	0.01 uM (10 nm)	0.000435	100000	10	100010	30	2758	27621	24863	248654863	1.10994e+10	11099.4	369.981
	0.033 uM	0.000435	100000	10	100010	30	2758	26867	24109	241114109	1.07628e+10	10762.8	358.761
	0.1 uM	0.000435	100000	10	100010	30	2758	24530	21772	217741772	9.71953e+09	9719.53	323.984
	0.33 uM	0.000435	100000	11	100011	30	2758	15357	12599	1.14549e+08	5.11322e+09	5113.22	170.441
	1 uM	0.000435	100000	12	100012	30	2758	6878	4120	3.43375e+07	1.53275e+09	1532.75	51.0917
	3.3 uM	0.000435	100000	13	100013	30	2758	3432	674	5.18529e+06	2.3146e+08	231.46	7.71534
	10 uM	0.000435	100000	14	100014	30	2758	2575	-183	-1.30733e+06	-5.83562e+07	-58.3562	-1.94521
	33 uM	0.000435	100000	15	100015	30	2758	1927	-831	-5540831	-2.47331e+08	-247.331	-8.24436
	100 uM	0.000435	100000	16	100016	30	2758	2100	-658	-4113158	-1.83603e+08	-183.603	-6.12009
replicate 2
	sample	cyclase (mg)	ATP conc nM	ATP* conc nM	total ATP concentration (nM)	Time	blank	CPM	normalised CPM	CMP with all ATP	fmol/mg	nmol/mg	nmol/mg/min
AC8 vs MantGTP	0	0.0005	100000	10	100010	30	2123	8271	6148	61486148	2.38781e+09	2387.81	79.5937
	0.001 uM (1 nm)	0.0005	100000	10	100010	30	2123	8039	5916	59165916	2.29771e+09	2297.71	76.5902
	0.0033 uM (3.3 nm)	0.0005	100000	10	100010	30	2123	9876	7753	77537753	3.01117e+09	3011.17	100.372
	0.01 uM (10 nm)	0.0005	100000	10	100010	30	2123	8862	6739	67396739	2.61735e+09	2617.35	87.245
	0.033 uM	0.0005	100000	10	100010	30	2123	9698	7575	75757575	2.94204e+09	2942.04	98.0681
	0.1 uM	0.0005	100000	10	100010	30	2123	6862	4739	47394739	1.84057e+09	1840.57	61.3524
	0.33 uM	0.0005	100000	11	100011	30	2123	7248	5125	4.6596e+07	1.80955e+09	1809.55	60.3185
	1 uM	0.0005	100000	12	100012	30	2123	6899	4776	39804776	1.54582e+09	1545.82	51.5272
	3.3 uM	0.0005	100000	13	100013	30	2123	5663	3540	2.72343e+07	1.05764e+09	1057.64	35.2548
	10 uM	0.0005	100000	14	100014	30	2123	4318	2195	1.56808e+07	6.08962e+08	608.962	20.2987
	33 uM	0.0005	100000	15	100015	30	2123	3721	1598	1.06549e+07	4.13784e+08	413.784	13.7928
	100 uM	0.0005	100000	16	100016	30	2123	2530	407	2544157	9.88022e+07	98.8022	3.29341
	sample	cyclase (mg)	ATP conc nM	ATP* conc nM	total ATP concentration (nM)	Time	blank	CPM	normalised CPM	CMP with all ATP	fmol/mg	nmol/mg	nmol/mg/min
AC8-Fsk vs MantGTP	0	0.000435	100000	10	100010	30	2123	27499	25376	253785376	1.13284e+10	11328.4	377.615
	0.001 uM (1 nm)	0.000435	100000	10	100010	30	2123	26308	24185	241874185	1.07967e+10	10796.7	359.892
	0.0033 uM (3.3 nm)	0.000435	100000	10	100010	30	2123	26259	24136	241384136	1.07749e+10	10774.9	359.162
	0.01 uM (10 nm)	0.000435	100000	10	100010	30	2123	25749	23626	236283626	1.05472e+10	10547.2	351.573
	0.033 uM	0.000435	100000	10	100010	30	2123	27371	25248	252505248	1.12713e+10	11271.3	375.71
	0.1 uM	0.000435	100000	10	100010	30	2123	24313	22190	221922190	9.90614e+09	9906.14	330.205
	0.33 uM	0.000435	100000	11	100011	30	2123	24699	22576	2.05259e+08	9.16232e+09	9162.32	305.411
	1 uM	0.000435	100000	12	100012	30	2123	18167	16044	1.33716e+08	5.9688e+09	5968.8	198.96
	3.3 uM	0.000435	100000	13	100013	30	2123	9994	7871	6.0554e+07	2.703e+09	2703	90.1001
	10 uM	0.000435	100000	14	100014	30	2123	4715	2592	1.85169e+07	8.26554e+08	826.554	27.5518
	33 uM	0.000435	100000	15	100015	30	2123	2912	789	5260789	2.3483e+08	234.83	7.82768
	100 uM	0.000435	100000	16	100016	30	2123	2658	535	3344285	1.49282e+08	149.282	4.97606
	sample	cyclase (mg)	ATP conc nM	ATP* conc nM	total ATP concentration (nM)	Time	blank	CPM	normalised CPM	CMP with all ATP	fmol/mg	nmol/mg	nmol/mg/min
AC8-Gas-CaM vs MantGTP	0	0.000435	100000	10	100010	30	2123	25982	23859	238613859	1.06512e+10	10651.2	355.041
	0.001 uM (1 nm)	0.000435	100000	10	100010	30	2123	26027	23904	239063904	1.06713e+10	10671.3	355.71
	0.0033 uM (3.3 nm)	0.000435	100000	10	100010	30	2123	25440	23317	233193317	1.04093e+10	10409.3	346.975
	0.01 uM (10 nm)	0.000435	100000	10	100010	30	2123	27145	25022	250245022	1.11704e+10	11170.4	372.347
	0.033 uM	0.000435	100000	10	100010	30	2123	25780	23657	236593657	1.0561e+10	10561	352.035
	0.1 uM	0.000435	100000	10	100010	30	2123	25216	23093	230953093	1.03093e+10	10309.3	343.642
	0.33 uM	0.000435	100000	11	100011	30	2123	24132	22009	2.00104e+08	8.93221e+09	8932.21	297.74
	1 uM	0.000435	100000	12	100012	30	2123	20737	18614	1.55135e+08	6.92491e+09	6924.91	230.83
	3.3 uM	0.000435	100000	13	100013	30	2123	10651	8528	65608528	2.92863e+09	2928.63	97.6208
	10 uM	0.000435	100000	14	100014	30	2123	4908	2785	1.98956e+07	8.88099e+08	888.099	29.6033
	33 uM	0.000435	100000	15	100015	30	2123	2619	496	3.30716e+06	1.47625e+08	147.625	4.92082
	100 uM	0.000435	100000	16	100016	30	2123	2515	392	2450392	1.0938e+08	109.38	3.64601
	sample	cyclase (mg)	ATP conc nM	ATP* conc nM	total ATP concentration (nM)	Time	blank	CPM	normalised CPM	CMP with all ATP	fmol/mg	nmol/mg	nmol/mg/min
AC8-Gas-CaM-Fsk vs MantGTP	0	0.000435	100000	10	100010	30	2123	24382	22259	222612259	9.93694e+09	9936.94	331.231
	0.001 uM (1 nm)	0.000435	100000	10	100010	30	2123	27421	25298	253005298	1.12936e+10	11293.6	376.454
	0.0033 uM (3.3 nm)	0.000435	100000	10	100010	30	2123	25852	23729	237313729	1.05932e+10	10593.2	353.106
	0.01 uM (10 nm)	0.000435	100000	10	100010	30	2123	25871	23748	237503748	1.06017e+10	10601.7	353.389
	0.033 uM	0.000435	100000	10	100010	30	2123	27420	25297	252995297	1.12932e+10	11293.2	376.439
	0.1 uM	0.000435	100000	10	100010	30	2123	23196	21073	210751073	9.40748e+09	9407.48	313.583
	0.33 uM	0.000435	100000	11	100011	30	2123	27644	25521	2.32035e+08	1.03575e+10	10357.5	345.251
	1 uM	0.000435	100000	12	100012	30	2123	17234	15111	1.2594e+08	5.6217e+09	5621.7	187.39
	3.3 uM	0.000435	100000	13	100013	30	2123	8823	6700	5.15452e+07	2.30087e+09	2300.87	76.6955
	10 uM	0.000435	100000	14	100014	30	2123	4933	2810	2.00742e+07	8.96071e+08	896.071	29.869
	33 uM	0.000435	100000	15	100015	30	2123	3019	896	5.97423e+06	2.66677e+08	266.677	8.88923
	100 uM	0.000435	100000	16	100016	30	2123	945	-1178	-7363678	-3.28699e+08	-328.699	-10.9566
Replicate 3
	sample	cyclase (mg)	ATP conc nM	ATP* conc nM	total ATP concentration (nM)	Time	blank	CPM	normalised CPM	CMP with all ATP	fmol/mg	nmol/mg	nmol/mg/min
AC8 vs MantGTP	0	0.0005	100000	10	100010	30	2558	19537	16979	169806979	6.59445e+09	6594.45	219.815
	0.001 uM (1 nm)	0.0005	100000	10	100010	30	2558	14006	11448	114491448	4.44627e+09	4446.27	148.209
	0.0033 uM (3.3 nm)	0.0005	100000	10	100010	30	2558	15399	12841	128422841	4.98729e+09	4987.29	166.243
	0.01 uM (10 nm)	0.0005	100000	10	100010	30	2558	12868	10310	103110310	4.00428e+09	4004.28	133.476
	0.033 uM	0.0005	100000	10	100010	30	2558	17539	14981	149824981	5.81845e+09	5818.45	193.948
	0.1 uM	0.0005	100000	10	100010	30	2558	11682	9124	91249124	3.54366e+09	3543.66	118.122
	0.33 uM	0.0005	100000	11	100011	30	2558	8948	6390	5.80973e+07	2.25621e+09	2256.21	75.2069
	1 uM	0.0005	100000	12	100012	30	2558	5510	2952	24602952	9.55454e+08	955.454	31.8485
	3.3 uM	0.0005	100000	13	100013	30	2558	3590	1032	7.93949e+06	3.0833e+08	308.33	10.2777
	10 uM	0.0005	100000	14	100014	30	2558	3431	873	6.23659e+06	2.42198e+08	242.198	8.07325
	33 uM	0.0005	100000	15	100015	30	2558	2872	314	2.09365e+06	8.13067e+07	81.3067	2.71022
	100 uM	0.0005	100000	16	100016	30	2558	2792	234	1462734	5.68052e+07	56.8052	1.89351
	sample	cyclase (mg)	ATP conc nM	ATP* conc nM	total ATP concentration (nM)	Time	blank	CPM	normalised CPM	CMP with all ATP	fmol/mg	nmol/mg	nmol/mg/min
AC8-Fsk vs MantGTP	0	0.000435	100000	10	100010	30	2558	28060	25502	255045502	1.13847e+10	11384.7	379.49
	0.001 uM (1 nm)	0.000435	100000	10	100010	30	2558	27159	24601	246034601	1.09825e+10	10982.5	366.082
	0.0033 uM (3.3 nm)	0.000435	100000	10	100010	30	2558	27600	25042	250445042	1.11793e+10	11179.3	372.644
	0.01 uM (10 nm)	0.000435	100000	10	100010	30	2558	28671	26113	261156113	1.16575e+10	11657.5	388.582
	0.033 uM	0.000435	100000	10	100010	30	2558	26842	24284	242864284	1.08409e+10	10840.9	361.365
	0.1 uM	0.000435	100000	10	100010	30	2558	21441	18883	188848883	8.42981e+09	8429.81	280.994
	0.33 uM	0.000435	100000	11	100011	30	2558	13864	11306	1.02793e+08	4.58847e+09	4588.47	152.949
	1 uM	0.000435	100000	12	100012	30	2558	7439	4881	40679881	1.81586e+09	1815.86	60.5288
	3.3 uM	0.000435	100000	13	100013	30	2558	4779	2221	1.70868e+07	7.6272e+08	762.72	25.424
	10 uM	0.000435	100000	14	100014	30	2558	4185	1627	1.16231e+07	5.18829e+08	518.829	17.2943
	33 uM	0.000435	100000	15	100015	30	2558	3679	1121	7.47445e+06	3.33644e+08	333.644	11.1215
	100 uM	0.000435	100000	16	100016	30	2558	3590	1032	6451032	2.8796e+08	287.96	9.59868
	sample	cyclase (mg)	ATP conc nM	ATP* conc nM	total ATP concentration (nM)	Time	blank	CPM	normalised CPM	CMP with all ATP	fmol/mg	nmol/mg	nmol/mg/min
AC8-Gas-CaM vs MantGTP	0	0.000435	100000	10	100010	30	2558	24455	21897	218991897	9.77533e+09	9775.33	325.844
	0.001 uM (1 nm)	0.000435	100000	10	100010	30	2558	27609	25051	250535051	1.11834e+10	11183.4	372.778
	0.0033 uM (3.3 nm)	0.000435	100000	10	100010	30	2558	27018	24460	244624460	1.09195e+10	10919.5	363.984
	0.01 uM (10 nm)	0.000435	100000	10	100010	30	2558	24857	22299	223012299	9.9548e+09	9954.8	331.827
	0.033 uM	0.000435	100000	10	100010	30	2558	24644	22086	220882086	9.85971e+09	9859.71	328.657
	0.1 uM	0.000435	100000	10	100010	30	2558	20231	17673	176747673	7.88964e+09	7889.64	262.988
	0.33 uM	0.000435	100000	11	100011	30	2558	12910	10352	9.41194e+07	4.20129e+09	4201.29	140.043
	1 uM	0.000435	100000	12	100012	30	2558	7444	4886	4.07216e+07	1.81772e+09	1817.72	60.5908
	3.3 uM	0.000435	100000	13	100013	30	2558	4375	1817	1.39787e+07	6.23981e+08	623.981	20.7994
	10 uM	0.000435	100000	14	100014	30	2558	3267	709	5.06499e+06	2.26091e+08	226.091	7.53635
	33 uM	0.000435	100000	15	100015	30	2558	3648	1090	7.26776e+06	3.24417e+08	324.417	10.8139
	100 uM	0.000435	100000	16	100016	30	2558	3284	726	4538226	2.02577e+08	202.577	6.75256
	sample	cyclase (mg)	ATP conc nM	ATP* conc nM	total ATP concentration (nM)	Time	blank	CPM	normalised CPM	CMP with all ATP	fmol/mg	nmol/mg	nmol/mg/min
AC8-Gas-CaM-Fsk vs MantGTP	0	0.000435	100000	10	100010	30	2558	27551	24993	249954993	1.11575e+10	11157.5	371.915
	0.001 uM (1 nm)	0.000435	100000	10	100010	30	2558	29233	26675	266776675	1.19083e+10	11908.3	396.945
	0.0033 uM (3.3 nm)	0.000435	100000	10	100010	30	2558	31067	28509	285118509	1.27271e+10	12727.1	424.236
	0.01 uM (10 nm)	0.000435	100000	10	100010	30	2558	26784	24226	242284226	1.08151e+10	10815.1	360.502
	0.033 uM	0.000435	100000	10	100010	30	2558	25834	23276	232783276	1.0391e+10	10391	346.365
	0.1 uM	0.000435	100000	10	100010	30	2558	14624	12066	120672066	5.38654e+09	5386.54	179.551
	0.33 uM	0.000435	100000	11	100011	30	2558	12080	9522	8.65732e+07	3.86444e+09	3864.44	128.815
	1 uM	0.000435	100000	12	100012	30	2558	6189	3631	3.0262e+07	1.35083e+09	1350.83	45.0277
	3.3 uM	0.000435	100000	13	100013	30	2558	3383	825	6.34698e+06	2.83316e+08	283.316	9.44385
	10 uM	0.000435	100000	14	100014	30	2558	2631	73	521502	2.32787e+07	23.2787	0.775957
	33 uM	0.000435	100000	15	100015	30	2558	2110	-448	-2.98711e+06	-1.33338e+08	-133.338	-4.44462
	100 uM	0.000435	100000	16	100016	30	2558	2094	-464	-2900464	-1.29471e+08	-129.471	-4.31569
