# Supplementary material for: Regulatory sites of CaM-sensitive adenylyl cyclase AC8 revealed by cryo-EM and structural proteomics
Source: EMBO Rep. 2024 Feb 13;25(3):31. doi: 10.1038/s44319-024-00076-y (PMC10933263; doi:10.1038/s44319-024-00076-y)
Supplement: Supplementary file 4 — EV and Appendix Figures Source Data [file 44319_2024_76_MOESM4_ESM.zip]

Archive with 29 entries (16 files):
- Appendix Figure S1/
- Appendix Figure S1/.DS_Store
- Appendix Figure S1/S1AB/
- Appendix Figure S1/S1AB/S1AB.xlsx
- Appendix Figure S1/S1C/
- Appendix Figure S1/S1C/S1C.xlsx
- Appendix Figure S10/
- Appendix Figure S10/.DS_Store
- Appendix Figure S10/S10A/
- Appendix Figure S10/S10A/.DS_Store
- Appendix Figure S10/S10A/211108_SD23_XL_DSS(Coomassie Blue).jpg
- Appendix Figure S10/S10B/
- Appendix Figure S10/S10B/.DS_Store
- Appendix Figure S10/S10B/211108_SD23_XL_PDH(Coomassie Blue).jpg
- Appendix Figure S6/
- Appendix Figure S6/.DS_Store
- Appendix Figure S6/S6B/
- Appendix Figure S6/S6B/.DS_Store
- Appendix Figure S6/S6B/S6B.xlsx
- Figure EV1/
- Figure EV1/.DS_Store
- Figure EV1/EV1BC/
- Figure EV1/EV1BC/EV1BC.xlsx
- Figure EV1/EV1D/
- Figure EV1/EV1D/EV1D.xlsx
- Figure EV1/EV1E/
- Figure EV1/EV1E/EV1E.xlsx
- Figure EV1/EV1F/
- Figure EV1/EV1F/EV1F.xlsx
