# Supplementary material for: Regulatory sites of CaM-sensitive adenylyl cyclase AC8 revealed by cryo-EM and structural proteomics
Source: EMBO Rep. 2024 Feb 13;25(3):31. doi: 10.1038/s44319-024-00076-y (PMC10933263; doi:10.1038/s44319-024-00076-y)
Supplement: Supplementary file 4 — EV and Appendix Figures Source Data [file 44319_2024_76_MOESM4_ESM.zip › Figure EV1/EV1D/EV1D.xlsx]

## Sheet: Sheet1
Raw FSEC curves for Calmodulin binding experiment in presence of CaCl2
Concentration	0.488281				0.976562				1.95312				3.90625				7.8125				15.625				31.25				62.5				125				250				500				1000
	Set1	Set2	Set3	Set4	Set1	Set2	Set3	Set4	Set1	Set2	Set3	Set4	Set1	Set2	Set3	Set4	Set1	Set2	Set3	Set4	Set1	Set2	Set3	Set4	Set1	Set2	Set3	Set4	Set1	Set2	Set3	Set4	Set1	Set2	Set3	Set4	Set1	Set2	Set3	Set4	Set1	Set2	Set3	Set4	Set1	Set2	Set3	Set4
0	0	0	0	0	0	0	0	0	0	0	0	0	0	0	0	0	0	0	0	0	0	0	0	0	0	0	0	0	0	0	0	0	0	0	0	0	0	0	0	0	0	0	0	0	0	0	0	0
0.00720005	0.00209212	0.00221729	-0.00574589	-0.0104904	-0.0149906	-0.00211	0.0105202	0.00517964	-0.0120044	0.0279427	-0.0108719	0.00365376	0.00210404	0.00185966	-0.0115275	0.000154972	0.00807643	-0.00206232	0.00483394	-0.0246644	0.00635386	0.00258088	-0.00473857	-0.0104189	0.00196695	0.00908971	8.34465e-05	-0.00232458	-0.00388622	0.00222921	0.000274181	-0.00155568	0.00272989	-0.00442266	-0.00963211	-0.0133753	-0.00804663	0.0130832	0.00191331	0.00139475	-0.0245988	-0.00602007	-0.00399947	0.0028491	0.00822544	-0.0159204	-0.0151873	-0.00191331
0.0144001	0.00626445	0.00677705	-0.00925064	-0.0255525	-0.0248432	-0.00430942	0.0191689	0.0100374	-0.0224888	0.0559688	-0.0240564	0.00946522	0.00145435	0.000822544	-0.0274181	-0.00825524	0.0119269	-0.00100136	0.0146985	-0.0472486	0.0103235	0.000411272	-0.00553131	-0.0172019	0.000375509	0.0156105	-0.0014782	-0.00465512	-0.00240803	0.00776052	0.0035584	-0.00478625	0.00824332	-0.00877976	-0.0224113	-0.0280499	-0.0142038	0.0265479	-0.00281334	0.00183582	-0.0456631	-0.0163376	-0.00130534	0.006634	0.0180721	-0.0351727	-0.0260234	-0.00657439
0.0216001	0.0119984	0.013268	-0.0103712	-0.0433981	-0.0294685	-0.00722408	0.0244558	0.0132263	-0.0298321	0.0819564	-0.0386775	0.0172019	-0.00246167	-0.00354648	-0.0453353	-0.023061	0.0107169	0.00414252	0.0284374	-0.065589	0.0121713	-0.00510216	-0.00241995	-0.0201821	-0.00385046	0.018084	-0.00424385	-0.00604391	0.00395179	0.0164688	0.0106096	-0.00832677	0.0155866	-0.0122726	-0.0381172	-0.0419915	-0.0189543	0.0384033	-0.0135958	0.00189543	-0.0635386	-0.0301957	0.00764132	0.0110328	0.0284195	-0.055939	-0.0320554	-0.0124276
0.0288002	0.0182092	0.0206172	-0.00968575	-0.0612915	-0.0295281	-0.0114024	0.0259995	0.0137687	-0.033015	0.104016	-0.0537395	0.0255227	-0.0101388	-0.0115871	-0.0628531	-0.0414908	0.00430346	0.0135303	0.044167	-0.0776231	0.0118673	-0.0117064	0.00374913	-0.0201583	-0.0097692	0.0161946	-0.00745654	-0.00611544	0.0141978	0.0279665	0.0210941	-0.0106096	0.0239551	-0.0140429	-0.0560641	-0.0533581	-0.0229597	0.0464141	-0.0284255	0.00217557	-0.0790954	-0.0464499	0.0218153	0.0156343	0.0384033	-0.076139	-0.0332713	-0.0178337
0.0360002	0.0235438	0.027287	-0.00831485	-0.0757158	-0.026232	-0.0172138	0.0247419	0.011301	-0.0315666	0.120711	-0.0681579	0.0323713	-0.0219584	-0.0234008	-0.0776887	-0.060761	-0.00675321	0.0263929	0.0596225	-0.0818193	0.00905991	-0.0164926	0.0117183	-0.0183642	-0.0165999	0.0108004	-0.0100613	-0.00508428	0.0262916	0.0418067	0.0337541	-0.0100315	0.0324011	-0.0131428	-0.0748754	-0.0611424	-0.0264823	0.0481665	-0.0446439	0.00334382	-0.0934184	-0.0631988	0.0395656	0.0201464	0.0474513	-0.0940144	-0.0298381	-0.021261
0.0432003	0.0269592	0.0315607	-0.00748634	-0.0832915	-0.0211477	-0.0246704	0.022161	0.00612736	-0.0252187	0.13116	-0.0810504	0.0357091	-0.0379622	-0.0384331	-0.0877142	-0.0783086	-0.0211895	0.0414193	0.0726342	-0.0779688	0.00345111	-0.0165284	0.0201523	-0.0157952	-0.0239551	0.00318885	-0.0109673	-0.00368357	0.037539	0.0572026	0.0468969	-0.00529289	0.039953	-0.00891089	-0.0926435	-0.0655055	-0.0289798	0.0415802	-0.0594854	0.00573993	-0.107747	-0.0777066	0.0587702	0.0241816	0.0551283	-0.108576	-0.0221491	-0.0216961
0.0504003	0.0281215	0.0320673	-0.00799894	-0.0817418	-0.0160635	-0.0334382	0.0194609	-0.00100136	-0.0139117	0.135052	-0.0919819	0.033921	-0.057441	-0.0549734	-0.0910521	-0.0920117	-0.0369251	0.0572801	0.0813603	-0.0676632	-0.00476837	-0.0099957	0.0276923	-0.0130951	-0.0319302	-0.0056982	-0.00926256	-0.00292063	0.0457823	0.0725865	0.0588417	0.00408292	0.0458956	-0.00154376	-0.107288	-0.0675619	-0.0295639	0.0255227	-0.0704288	0.00911951	-0.123316	-0.0870883	0.0773489	0.0270247	0.0609934	-0.119734	-0.0111639	-0.0192165
0.0576004	0.0274062	0.0283182	-0.0101924	-0.0702441	-0.0125825	-0.0430703	0.0172734	-0.00905991	0.00190735	0.132585	-0.10106	0.0260413	-0.0787914	-0.0705004	-0.086391	-0.100756	-0.0512421	0.0730217	0.0846982	-0.0537932	-0.0147462	0.00290871	0.0329196	-0.0106871	-0.0407159	-0.0156641	-0.00414848	-0.00370145	0.0502348	0.0857711	0.0683129	0.0172079	0.0500977	0.00754595	-0.117093	-0.0687063	-0.0279129	0.000470877	-0.0755548	0.0128388	-0.140691	-0.089258	0.0936151	0.0277877	0.0648201	-0.128144	0.00175238	-0.0152826
0.0648004	0.0255048	0.0208735	-0.0142694	-0.0491202	-0.0119984	-0.0533342	0.0158846	-0.0169396	0.0208676	0.124371	-0.108761	0.0120103	-0.0996947	-0.0828445	-0.0733614	-0.104886	-0.0613987	0.0882208	0.0824332	-0.0394046	-0.0252426	0.0199437	0.0345707	-0.00888705	-0.0501931	-0.0268996	0.00501871	-0.00632405	0.0513077	0.0945926	0.0746071	0.0319481	0.0528812	0.0161707	-0.121152	-0.0702858	-0.0246882	-0.0313759	-0.0739157	0.0163138	-0.158989	-0.0835896	0.106412	0.0260234	0.0668943	-0.134683	0.0153542	-0.0121891
0.0720005	0.0231504	0.0111699	-0.0204384	-0.0195801	-0.0150859	-0.064069	0.0157118	-0.0235319	0.040704	0.111461	-0.115579	-0.00693202	-0.117797	-0.0909626	-0.0529647	-0.106215	-0.0653207	0.102735	0.0751734	-0.0268161	-0.0348449	0.0377595	0.03196	-0.00786185	-0.0599146	-0.0396013	0.0184476	-0.0103831	0.0498414	0.0976205	0.0777662	0.0454783	0.05458	0.0220954	-0.119746	-0.0735462	-0.0211	-0.0666022	-0.0658512	0.0192404	-0.175887	-0.070709	0.115258	0.022167	0.0679314	-0.140119	0.0292182	-0.0121117
0.0792005	0.0210583	0.00112653	-0.0287831	0.0162959	-0.0219584	-0.0747442	0.0173688	-0.0277817	0.059098	0.0951469	-0.121629	-0.0280797	-0.131285	-0.0947893	-0.0274301	-0.106937	-0.0621915	0.116521	0.064069	-0.0176013	-0.042057	0.0530005	0.0251532	-0.00762939	-0.0692129	-0.0539064	0.0355482	-0.0150681	0.0465393	0.0944555	0.0785291	0.0551224	0.0552356	0.0236034	-0.114352	-0.0794828	-0.0180662	-0.101548	-0.052774	0.021559	-0.188535	-0.0520825	0.120431	0.0173986	0.0686884	-0.144941	0.0437617	-0.0163019
0.0864006	0.0198901	-0.00719428	-0.0389814	0.0553608	-0.0321031	-0.0842452	0.0212312	-0.0287771	0.0744879	0.0767231	-0.126487	-0.0475287	-0.139081	-0.0945568	0.000160933	-0.108516	-0.0528455	0.129545	0.0504971	-0.013119	-0.0454903	0.0630021	0.0145555	-0.00813007	-0.0774145	-0.0700593	0.0548303	-0.0192761	0.0421464	0.0855565	0.0782609	0.0591576	0.0547409	0.0196218	-0.107175	-0.0884891	-0.0161588	-0.132972	-0.0366211	0.0230908	-0.194645	-0.0298262	0.122803	0.0130296	0.0696421	-0.149119	0.0596166	-0.0249863
0.0936006	0.020051	-0.0120819	-0.0499725	0.0934243	-0.0445366	-0.0912607	0.027138	-0.0259042	0.0862181	0.0572145	-0.129253	-0.0613213	-0.14056	-0.090313	0.0263572	-0.111204	-0.0395119	0.141823	0.035733	-0.0145793	-0.0443578	0.0658751	0.000554323	-0.00935793	-0.0839353	-0.0881493	0.0742078	-0.021863	0.0379384	0.0719547	0.0788748	0.0571072	0.0531495	0.00969768	-0.10044	-0.0998616	-0.0157297	-0.158513	-0.0192225	0.0235796	-0.193	-0.00659227	0.123686	0.00990033	0.0708759	-0.151944	0.0769734	-0.0372946
0.100801	0.0213206	-0.0125229	-0.0602603	0.125968	-0.0579178	-0.0948131	0.0345707	-0.01899	0.0943244	0.0374198	-0.12902	-0.0667512	-0.135493	-0.0822425	0.0481486	-0.11434	-0.0252068	0.153267	0.0208735	-0.0225306	-0.0387847	0.0605822	-0.0165105	-0.0113547	-0.0882149	-0.10758	0.0913441	-0.0218809	0.035429	0.0552595	0.0823855	0.049603	0.0505984	-0.0059247	-0.0959277	-0.111866	-0.016886	-0.176984	-0.00207424	0.0229836	-0.183147	0.0146985	0.124288	0.00832081	0.0724614	-0.152105	0.0953615	-0.0515521
0.108001	0.0227988	-0.00860691	-0.0683606	0.148934	-0.0707269	-0.0946939	0.0429809	-0.00850558	0.0992894	0.0180721	-0.125283	-0.0630021	-0.124305	-0.0712693	0.0634491	-0.116789	-0.0129402	0.163341	0.00680089	-0.0360906	-0.0298321	0.0473022	-0.0360906	-0.0141144	-0.090003	-0.126606	0.103897	-0.0190079	0.0356257	0.0374973	0.0903547	0.0380695	0.0472546	-0.0261068	-0.094825	-0.122499	-0.0191271	-0.188404	0.0136316	0.0217259	-0.164974	0.0315905	0.125223	0.00833273	0.0745356	-0.148237	0.113976	-0.0654161
0.115201	0.0233054	-0.0015378	-0.0730574	0.159484	-0.0813961	-0.091356	0.0519812	0.00451803	0.1019	-2.38419e-05	-0.118029	-0.050962	-0.108463	-0.0587046	0.0711322	-0.117224	-0.00494123	0.170916	-0.00580549	-0.0529706	-0.0188172	0.0275493	-0.0570655	-0.0174701	-0.0896633	-0.142694	0.109738	-0.0138164	0.0383914	0.0208378	0.103241	0.0244796	0.0433564	-0.0488818	-0.097537	-0.130332	-0.0209332	-0.193828	0.0268996	0.0205994	-0.138885	0.0430107	0.126433	0.00990629	0.0769317	-0.139731	0.131762	-0.0762761
0.122401	0.0219584	0.00681281	-0.0733793	0.156492	-0.0886083	-0.0857294	0.061202	0.0186324	0.10317	-0.0160813	-0.107354	-0.032711	-0.090313	-0.0453532	0.0708461	-0.114095	-0.00226498	0.174689	-0.0161827	-0.0704229	-0.00678301	0.00388026	-0.0778437	-0.0210643	-0.0881672	-0.153607	0.107408	-0.0074029	0.0424504	0.00713468	0.120091	0.0111818	0.0393152	-0.0718892	-0.103551	-0.134861	-0.0200748	-0.195026	0.0369966	0.0203013	-0.106406	0.0494421	0.127321	0.012815	0.0788927	-0.127327	0.147277	-0.0818908
0.129601	0.0186324	0.0145435	-0.0685751	0.140762	-0.0915825	-0.0791907	0.0699103	0.0321209	0.104076	-0.0294507	-0.0932634	-0.0109911	-0.0723183	-0.0310481	0.0628352	-0.105983	-0.00482798	0.173998	-0.0234425	-0.0862777	0.00567436	-0.0208795	-0.0968456	-0.0245571	-0.0867486	-0.158197	0.0966728	-0.000780821	0.0461102	-0.00246763	0.138801	0.00051856	0.0356913	-0.0929296	-0.111389	-0.13634	-0.0143051	-0.193787	0.0433326	0.0208676	-0.0703812	0.0525534	0.127113	0.0165045	0.0790894	-0.112951	0.158554	-0.0811458
0.136801	0.0137806	0.0202954	-0.0583231	0.114828	-0.0902057	-0.0735998	0.0769615	0.0433385	0.104982	-0.0394285	-0.0758469	0.011003	-0.0563145	-0.0152767	0.0478864	-0.0922978	-0.011611	0.169146	-0.0265956	-0.099206	0.0181019	-0.0444591	-0.112551	-0.0276089	-0.0865102	-0.156498	0.0787497	0.00551343	0.0480115	-0.00764132	0.156742	-0.00573397	0.0329971	-0.110334	-0.119078	-0.135529	-0.00201464	-0.191444	0.0452757	0.0216007	-0.0344515	0.05458	0.125277	0.0202358	0.0761569	-0.0989556	0.163448	-0.0742733
0.144001	0.00820756	0.0234544	-0.0430942	0.082618	-0.0848591	-0.0709951	0.0811756	0.0511169	0.105691	-0.0450909	-0.0557542	0.0301421	-0.0433028	0.00171065	0.0275135	-0.0737071	-0.0209987	0.16107	-0.0246763	-0.108153	0.0300586	-0.0653923	-0.123405	-0.0298321	-0.0883162	-0.149316	0.0559747	0.0109851	0.0474155	-0.00867248	0.171322	-0.00688434	0.0314236	-0.123101	-0.124961	-0.133723	0.0171959	-0.188631	0.0418782	0.0215054	-0.00219345	0.0575483	0.121671	0.0234485	0.069344	-0.08744	0.160408	-0.0627935
0.151201	0.00286698	0.0240266	-0.0242949	0.0486553	-0.0761569	-0.072819	0.0819266	0.0551522	0.105876	-0.0454545	-0.0343263	0.0444174	-0.0338197	0.0183761	0.00383258	-0.0520229	-0.0311553	0.150615	-0.0170648	-0.111812	0.0412524	-0.0826895	-0.127852	-0.0305772	-0.092715	-0.138026	0.0310838	0.0148177	0.0441432	-0.00622869	0.18034	-0.00334978	0.0310123	-0.13082	-0.12821	-0.132632	0.0422716	-0.185359	0.032109	0.0198066	0.0234902	0.0627339	0.116563	0.0258863	0.0585556	-0.0798583	0.149345	-0.049001
0.158401	-0.00131726	0.0224531	-0.00391603	0.0173807	-0.0647843	-0.079143	0.0795782	0.056088	0.105411	-0.0401318	-0.013119	0.0534892	-0.0281334	0.0328004	-0.0210464	-0.0297129	-0.0405014	0.138521	-0.00372529	-0.1091	0.0515163	-0.0956535	-0.124604	-0.0290453	-0.099659	-0.124562	0.00665784	0.0160635	0.0384808	-0.00106692	0.182211	0.00380278	0.0319004	-0.133753	-0.128752	-0.13386	0.0707746	-0.18127	0.0155568	0.016135	0.0404954	0.0705779	0.110292	0.027442	0.0441194	-0.0768065	0.131762	-0.0353634
0.165601	-0.00368953	0.0194907	0.0161409	-0.00746846	-0.0514209	-0.0883579	0.0752687	0.055182	0.104481	-0.0299215	0.00679493	0.0584006	-0.0261247	0.043869	-0.045526	-0.0092268	-0.0480592	0.125855	0.014621	-0.100076	0.0603497	-0.103921	-0.113291	-0.0246942	-0.108171	-0.111228	-0.0149965	0.0142574	0.0309646	0.00627637	0.176263	0.0134051	0.0341654	-0.132692	-0.126916	-0.138289	0.0992	-0.176078	-0.00693202	0.0104785	0.0474691	0.0805974	0.103146	0.0280142	0.0266731	-0.0779331	0.110346	-0.0240624
0.172801	-0.00422001	0.0161171	0.0342906	-0.0234962	-0.0367641	-0.0975847	0.070399	0.0537574	0.103444	-0.0166416	0.0247955	0.060761	-0.0270605	0.0514627	-0.068748	0.00738502	-0.0536382	0.114173	0.0363171	-0.0864387	0.0665724	-0.107723	-0.0948608	-0.0178277	-0.116473	-0.100029	-0.0319898	0.00981688	0.022471	0.015521	0.16318	0.0243604	0.0375032	-0.128692	-0.123358	-0.145859	0.123733	-0.170022	-0.0332475	0.00303984	0.0441253	0.0915289	0.0953972	0.027442	0.00727773	-0.0818908	0.0881255	-0.0167489
0.180001	-0.003618	0.0134468	0.0493228	-0.0299931	-0.0214398	-0.10367	0.0662088	0.0528634	0.102568	-0.00244379	0.0401378	0.0619769	-0.0297189	0.0558078	-0.0902653	0.0186622	-0.0576317	0.105143	0.0588179	-0.0708401	0.0683725	-0.10789	-0.0713706	-0.00960231	-0.122738	-0.0918388	-0.0432014	0.00368953	0.0141859	0.0265896	0.145268	0.0355005	0.0411749	-0.122637	-0.119096	-0.155807	0.140911	-0.164068	-0.0606358	-0.00555515	0.0315964	0.101608	0.0873923	0.0255585	-0.012368	-0.0866413	0.0677884	-0.0142813
0.187201	-0.00302792	0.0124991	0.0602841	-0.0279248	-0.00594854	-0.103909	0.0635386	0.0531077	0.102204	0.0107706	0.0515878	0.0631154	-0.0328958	0.0569224	-0.109661	0.0240803	-0.0605941	0.0999629	0.0790954	-0.0555515	0.0642002	-0.105441	-0.045532	-0.001508	-0.125855	-0.0862896	-0.0486016	-0.00340343	0.00751615	0.0394225	0.126052	0.0455499	0.0444591	-0.115061	-0.115514	-0.166887	0.14807	-0.159723	-0.0863492	-0.0140727	0.0124872	0.108856	0.0796199	0.0221252	-0.0298858	-0.0900507	0.0514746	-0.0165164
0.194401	-0.00349283	0.0140905	0.0665009	-0.0195265	0.00925064	-0.0964046	0.0627816	0.054419	0.102758	0.0214517	0.0576019	0.0650764	-0.0357687	0.0549018	-0.126457	0.0241816	-0.0626922	0.0991464	0.094229	-0.041765	0.0536919	-0.101072	-0.020355	0.00500679	-0.12567	-0.0823855	-0.0493646	-0.0111878	0.00376105	0.0536859	0.109303	0.0533342	0.0472367	-0.106204	-0.113845	-0.177467	0.14379	-0.158399	-0.10798	-0.0210285	-0.00966787	0.111651	0.0723958	0.0167847	-0.0426292	-0.0906706	0.0406146	-0.0223815
0.201601	-0.00568032	0.0188589	0.0677884	-0.00754595	0.0235558	-0.0803053	0.0638068	0.055927	0.104356	0.0283897	0.0573397	0.06845	-0.0380516	0.0506818	-0.140399	0.0202894	-0.0634551	0.102943	0.102156	-0.0297844	0.0378728	-0.0950694	0.00126958	0.00863671	-0.122672	-0.0790417	-0.0474334	-0.0194669	0.00370145	0.0686407	0.0978708	0.0579298	0.049907	-0.0963032	-0.114691	-0.185513	0.128293	-0.160843	-0.12365	-0.0254512	-0.0313282	0.109243	0.065589	0.00916123	-0.0483334	-0.088197	0.0358224	-0.030154
0.208801	-0.00988245	0.0271797	0.0645041	0.00558496	0.0360131	-0.056076	0.0656903	0.0559628	0.106537	0.0310183	0.0512898	0.0730753	-0.039798	0.0461936	-0.151581	0.0141978	-0.0618756	0.111604	0.102079	-0.019592	0.0186682	-0.0876486	0.0170171	0.0079453	-0.117612	-0.0753582	-0.044781	-0.027746	0.00739098	0.0830233	0.0929892	0.0587106	0.0527024	-0.0856876	-0.117993	-0.188839	0.103623	-0.166941	-0.13231	-0.0273645	-0.0498354	0.101942	0.0588059	-0.000852346	-0.0456452	-0.0835419	0.0366032	-0.0380814
0.216001	-0.0159025	0.038892	0.0573993	0.0181854	0.0453591	-0.0257432	0.0668168	0.0526309	0.108272	0.0298917	0.0410557	0.0780225	-0.0411928	0.043267	-0.160444	0.00773668	-0.0568569	0.124872	0.0943542	-0.0110328	-0.00168085	-0.0792086	0.0254869	0.00138283	-0.111502	-0.0704587	-0.042963	-0.0353515	0.0145257	0.0950813	0.0942588	0.0551641	0.0553131	-0.0746608	-0.123358	-0.185621	0.0733852	-0.175923	-0.134373	-0.0275493	-0.0637829	0.0907898	0.0518739	-0.0128686	-0.0344872	-0.0784934	0.041312	-0.0448108
0.223201	-0.0230849	0.0531912	0.0473976	0.0293553	0.0506103	0.00730157	0.0655293	0.0445902	0.108391	0.0268102	0.0285864	0.0820816	-0.0425041	0.0425398	-0.167364	0.00244379	-0.0477612	0.141543	0.0802398	-0.00362992	-0.0209033	-0.0703096	0.0264108	-0.0118554	-0.105655	-0.0634849	-0.0430167	-0.0418723	0.0249445	0.102901	0.100106	0.0469387	0.0571847	-0.0633419	-0.130314	-0.174874	0.0418782	-0.186497	-0.131828	-0.0270367	-0.072813	0.0771821	0.0451505	-0.0260174	-0.016129	-0.0749767	0.0475168	-0.0495195
0.230401	-0.0304461	0.0686646	0.0356138	0.0387192	0.0515461	0.0390351	0.0609934	0.0315428	0.10618	0.024128	0.0156522	0.084275	-0.0439882	0.0431299	-0.172299	-0.000458956	-0.0346839	0.159425	0.0616729	0.00363588	-0.0367939	-0.061357	0.0206828	-0.0309765	-0.101322	-0.0537038	-0.045532	-0.0474691	0.0387669	0.104934	0.108296	0.03438	0.0581264	-0.0518262	-0.138175	-0.156724	0.013113	-0.196862	-0.127447	-0.026685	-0.0774205	0.0624239	0.0393093	-0.0391066	0.00725389	-0.0743508	0.0530064	-0.0517547
0.237602	-0.0370026	0.083667	0.0233412	0.0458717	0.0489354	0.0659049	0.0536621	0.0142395	0.101632	0.023818	0.00380874	0.0842154	-0.0457883	0.0434101	-0.174648	-0.000268221	-0.0183105	0.175673	0.0409663	0.011903	-0.0474513	-0.0526071	0.0100911	-0.0535369	-0.0990331	-0.0408649	-0.0504553	-0.0527799	0.055784	0.100362	0.116348	0.018847	0.0584483	-0.040549	-0.145942	-0.132531	-0.00990629	-0.204986	-0.123698	-0.0271857	-0.0787497	0.0476837	0.03497	-0.0508249	0.0329375	-0.0769198	0.056541	-0.051564
0.244802	-0.0421226	0.0966132	0.0120103	0.0502706	0.0441968	0.0854492	0.0450969	-0.00573397	0.0952423	0.0270367	-0.00540614	0.0818431	-0.047797	0.0419855	-0.173515	0.00296235	0.000226498	0.187439	0.0204384	0.0216842	-0.0518799	-0.0443876	-0.00277162	-0.0762045	-0.0982463	-0.0251293	-0.0569463	-0.0583827	0.0749111	0.0894129	0.121778	0.00251532	0.0585556	-0.030309	-0.152391	-0.104785	-0.0254273	-0.209212	-0.122035	-0.0292778	-0.0783503	0.0340402	0.0322282	-0.0600636	0.0579655	-0.0819027	0.0580668	-0.0495791
0.252002	-0.0456512	0.105923	0.00299811	0.0513136	0.0388801	0.0965238	0.0371218	-0.0260711	0.0876546	0.0340939	-0.0106454	0.0772119	-0.0495255	0.0380814	-0.168204	0.00852942	0.0195205	0.192207	0.00193119	0.0322878	-0.0503838	-0.0373483	-0.0149131	-0.0957906	-0.0977159	-0.00700951	-0.0631869	-0.0644922	0.0941336	0.073272	0.122803	-0.0122786	0.0586152	-0.0218689	-0.156653	-0.0766456	-0.0330627	-0.208974	-0.122881	-0.033462	-0.0777662	0.0222504	0.0309229	-0.0660241	0.0793517	-0.0877678	0.0582695	-0.0467837
0.259202	-0.0477076	0.110191	-0.0027597	0.0486076	0.0344455	0.0992775	0.0312924	-0.0438631	0.079447	0.044626	-0.0113904	0.0704527	-0.0501871	0.0314713	-0.158781	0.0153244	0.0379264	0.187927	-0.0136912	0.0420213	-0.044328	-0.0323474	-0.0236571	-0.109839	-0.0963449	0.0127137	-0.0669241	-0.0710368	0.111365	0.0537217	0.119001	-0.0237703	0.0586569	-0.0155509	-0.158495	-0.0512898	-0.0337362	-0.205082	-0.126112	-0.0395	-0.0777304	0.0126839	0.0308871	-0.0684679	0.0945032	-0.0926137	0.0579417	-0.0441074
0.266402	-0.0484765	0.108737	-0.00497699	0.0419974	0.0323415	0.0949204	0.0285983	-0.0561714	0.071162	0.0576913	-0.00834465	0.0619054	-0.048852	0.02231	-0.14618	0.0220895	0.0536919	0.17345	-0.0263333	0.0488222	-0.0355721	-0.0300586	-0.027287	-0.11664	-0.0936925	0.033021	-0.0662744	-0.077945	0.125158	0.0328481	0.111377	-0.0308275	0.0588953	-0.0112295	-0.15828	-0.0312686	-0.0295043	-0.199151	-0.131381	-0.0464678	-0.0778317	0.00541806	0.0320077	-0.0677347	0.10193	-0.0944734	0.057739	-0.0418782
0.273602	-0.0482559	0.102013	-0.00398755	0.0315368	0.0337362	0.0854492	0.029403	-0.060904	0.0635386	0.0718117	-0.00296831	0.0522017	-0.0446439	0.0114024	-0.13184	0.027746	0.065434	0.149018	-0.0360906	0.0512242	-0.0259042	-0.0307262	-0.0253618	-0.115168	-0.0900388	0.0527442	-0.0603497	-0.085336	0.134701	0.0126004	0.101733	-0.0326633	0.0597537	-0.00876784	-0.156504	-0.0182211	-0.0231028	-0.192797	-0.137943	-0.0530481	-0.0769556	0.000405312	0.0339329	-0.0646532	0.10193	-0.091511	0.0583351	-0.0397444
0.280802	-0.0473976	0.0916064	-0.000602007	0.0174999	0.0390232	0.0731528	0.0330925	-0.0575662	0.0574589	0.0852585	0.00324845	0.042218	-0.0372589	0.000482798	-0.117302	0.0313342	0.0727892	0.116372	-0.0427425	0.0487745	-0.0167012	-0.0342667	-0.0184059	-0.105506	-0.0861049	0.0705063	-0.0493705	-0.0934541	0.139564	-0.00554323	0.0917673	-0.0288486	0.0617206	-0.00828505	-0.153536	-0.0127256	-0.0171721	-0.187194	-0.144666	-0.0581324	-0.0741243	-0.00234842	0.0359416	-0.0603497	0.0964463	-0.0825405	0.0604749	-0.0372291
0.288002	-0.0461459	0.0795066	0.00398159	0.000727177	0.047344	0.0601351	0.0378251	-0.047195	0.0535846	0.0964463	0.00920892	0.0327647	-0.0273108	-0.00792146	-0.10407	0.0318766	0.07658	0.0784576	-0.0456512	0.0419378	-0.0089705	-0.0404298	-0.00752807	-0.0889778	-0.0828385	0.0848055	-0.0344038	-0.102174	0.139737	-0.0207543	0.0824869	-0.0195682	0.0650823	-0.00990629	-0.149536	-0.014168	-0.0135899	-0.183189	-0.150442	-0.0611484	-0.069195	-0.00290275	0.0369012	-0.0560522	0.0881791	-0.0674605	0.064683	-0.0340879
0.295202	-0.0445664	0.0671446	0.00837445	-0.0170469	0.056839	0.0483215	0.0408471	-0.0318348	0.0517666	0.104219	0.0140905	0.0242233	-0.0163853	-0.0112951	-0.093621	0.0286102	0.078398	0.0389338	-0.0441313	0.0317633	-0.0031352	-0.048852	0.00572801	-0.0679016	-0.0811815	0.0941336	-0.0168562	-0.110817	0.13606	-0.0329137	0.0744164	-0.00597835	0.0699341	-0.0132382	-0.144571	-0.0207722	-0.0130773	-0.18146	-0.154644	-0.0618994	-0.0629723	-0.00169277	0.0358582	-0.0527561	0.0796378	-0.0475764	0.0707448	-0.0303566
0.302402	-0.0425816	0.0551224	0.0111282	-0.033474	0.0656843	0.0394404	0.0396907	-0.0139117	0.0509441	0.107843	0.0168502	0.0163913	-0.00665784	-0.00804067	-0.0872672	0.021255	0.0798702	0.00167489	-0.0377893	0.0197291	0.000995398	-0.0589132	0.0193775	-0.0449657	-0.0818968	0.0974357	0.0015974	-0.118405	0.130624	-0.042522	0.067991	0.0100315	0.0762522	-0.0172675	-0.138712	-0.0299335	-0.0151813	-0.182426	-0.157464	-0.0602901	-0.0566363	0.000488758	0.0325501	-0.050962	0.0726342	-0.0251293	0.077641	-0.026238
0.309602	-0.040257	0.0434995	0.0109255	-0.0463068	0.0728786	0.0347316	0.0334978	0.00402927	0.0497699	0.107139	0.0163853	0.00866055	-0.00013113	0.00185966	-0.0855923	0.0100851	0.0819981	-0.0294805	-0.02653	0.00779033	0.00407696	-0.0697017	0.0312567	-0.0225663	-0.0852466	0.0946283	0.0191927	-0.124031	0.126076	-0.0500202	0.0636637	0.026536	0.0838518	-0.0208318	-0.132042	-0.039047	-0.0186861	-0.185823	-0.159615	-0.0563025	-0.0514746	0.0028193	0.0275671	-0.0506997	0.0684023	-0.00272989	0.0840962	-0.0220478
0.316802	-0.0379324	0.0322282	0.00683069	-0.0542343	0.0780761	0.0345767	0.023371	0.0195086	0.0474572	0.102681	0.0122368	0.000500679	0.0019908	0.0169277	-0.0881076	-0.00413656	0.0851989	-0.051254	-0.0104368	-0.00177622	0.00684261	-0.0803232	0.0397265	-0.00255108	-0.0909626	0.0866294	0.0344396	-0.127167	0.124657	-0.0553727	0.0616491	0.0423133	0.0924051	-0.0229597	-0.124574	-0.0462115	-0.0220954	-0.190485	-0.161713	-0.0500679	-0.0489473	0.00456572	0.0222206	-0.0517845	0.0677943	0.0172615	0.0893772	-0.0184715
0.324002	-0.0360131	0.0213146	-0.00162721	-0.057137	0.0809908	0.0384569	0.0116408	0.0305831	0.0440001	0.0957131	0.00501871	-0.00810027	-0.000649691	0.0347018	-0.0932693	-0.0204265	0.0895917	-0.0615835	0.0101507	-0.00688434	0.00985265	-0.0903249	0.044179	0.0135779	-0.0983059	0.0749409	0.0464082	-0.127387	0.127339	-0.0578523	0.0618517	0.0569701	0.101596	-0.0230014	-0.116324	-0.0505686	-0.0240326	-0.194818	-0.163996	-0.0420332	-0.0505865	0.00508428	0.0180185	-0.0541747	0.0710964	0.0330746	0.0935376	-0.0165939
0.331202	-0.0345945	0.0106215	-0.014329	-0.0558019	0.0810742	0.045228	0.000965595	0.0363529	0.0397563	0.087744	-0.00377893	-0.0166953	-0.00769496	0.0522375	-0.099057	-0.0378549	0.0950873	-0.0600636	0.0342071	-0.00652671	0.0135541	-0.0997901	0.0451028	0.0246167	-0.10618	0.061053	0.0548661	-0.124109	0.133806	-0.0564873	0.0639975	0.0706434	0.111258	-0.0205398	-0.107384	-0.0521541	-0.023526	-0.197595	-0.166339	-0.0330985	-0.0575542	0.00367165	0.0160813	-0.0580907	0.0776887	0.0433445	0.0970662	-0.0174999
0.338402	-0.0333428	-0.00025034	-0.0304341	-0.0513792	0.0778258	0.0535965	-0.00601411	0.037241	0.0348091	0.0800729	-0.0124216	-0.0246763	-0.0181556	0.0665188	-0.103498	-0.0552118	0.101072	-0.0478745	0.0598669	-0.00113845	0.0183821	-0.109053	0.043714	0.0297427	-0.113153	0.0462413	0.0600576	-0.116867	0.142783	-0.0508487	0.0678182	0.0834584	0.121319	-0.0154495	-0.0980198	-0.0516474	-0.020051	-0.19843	-0.168526	-0.0242472	-0.0697434	-0.00025034	0.0169575	-0.0639796	0.08623	0.0472546	0.100404	-0.0215769
0.345602	-0.0315249	-0.0117183	-0.0484765	-0.0451505	0.071454	0.06212	-0.00671148	0.0346184	0.0291169	0.0735879	-0.0192642	-0.0314653	-0.0303507	0.0748098	-0.104922	-0.0711501	0.106263	-0.0274718	0.084734	0.00763535	0.0246525	-0.118214	0.0414789	0.0287533	-0.117642	0.0317276	0.0623524	-0.105852	0.152457	-0.0415146	0.0732362	0.0953317	0.131559	-0.00833869	-0.0888169	-0.0500023	-0.0137269	-0.197726	-0.170326	-0.0161886	-0.0853598	-0.00681877	0.0206292	-0.0723004	0.0952184	0.0446141	0.103956	-0.0283897
0.352802	-0.0283182	-0.0237584	-0.0665426	-0.0384212	0.0626445	0.0691473	0.00100136	0.0300944	0.0231445	0.0689209	-0.0226676	-0.0364184	-0.042063	0.0752628	-0.102174	-0.0846088	0.108904	-0.00228286	0.106579	0.0176907	0.0323355	-0.126904	0.0397086	0.0222087	-0.118375	0.0186324	0.0619888	-0.0921607	0.160837	-0.0296474	0.0799596	0.106037	0.141478	-0.000876188	-0.0805259	-0.0483036	-0.00548363	-0.196034	-0.171316	-0.00920296	-0.101316	-0.0154495	0.0264585	-0.0833094	0.103855	0.036025	0.108397	-0.0368834
0.360002	-0.0231981	-0.035578	-0.0826001	-0.0322819	0.051868	0.0732362	0.0179052	0.0248253	0.0180781	0.0666559	-0.0209987	-0.0387073	-0.0512779	0.0675619	-0.0948966	-0.0952482	0.107628	0.0235021	0.12396	0.0271618	0.0408232	-0.13445	0.0394344	0.0114501	-0.114888	0.00760555	0.0591397	-0.0774443	0.166363	-0.0165999	0.087148	0.115448	0.150448	0.00476241	-0.0738025	-0.0475168	0.00321865	-0.19356	-0.17063	-0.00309944	-0.114501	-0.0251174	0.0332534	-0.0967503	0.112122	0.0228584	0.114691	-0.0458181
0.367202	-0.016129	-0.0458241	-0.0948191	-0.0273347	0.0391066	0.0738919	0.0427485	0.019443	0.0153244	0.0668883	-0.0132203	-0.0374854	-0.0570178	0.0532746	-0.0837028	-0.103468	0.102139	0.0454903	0.136292	0.0345409	0.0493288	-0.140071	0.0411093	-0.00139475	-0.107521	-0.0015378	0.0538051	-0.0632167	0.168419	-0.00373721	0.0934362	0.123608	0.158054	0.00663996	-0.0689864	-0.0482798	0.0109196	-0.190222	-0.167143	0.00240803	-0.122803	-0.0347614	0.0394166	-0.111634	0.120306	0.00704527	0.123614	-0.0540137
0.374402	-0.00762939	-0.0533283	-0.10187	-0.0234067	0.0243485	0.0718772	0.0727177	0.014174	0.015521	0.068891	0.000375509	-0.0324368	-0.0594735	0.0355303	-0.0699461	-0.109994	0.0929475	0.0599742	0.143486	0.038594	0.0573039	-0.142825	0.0445187	-0.0135243	-0.0970364	-0.00964403	0.0459909	-0.0505745	0.167501	0.00734329	0.0973761	0.130564	0.164163	0.00371337	-0.066191	-0.0509143	0.016737	-0.186116	-0.159901	0.00740886	-0.125456	-0.0434816	0.0433266	-0.126338	0.128287	-0.00941157	0.135225	-0.0603199
0.381602	0.00109673	-0.0576377	-0.103146	-0.019604	0.00829697	0.068903	0.104493	0.00914335	0.0183046	0.0712395	0.0181079	-0.0242293	-0.0595212	0.0181437	-0.0554383	-0.11521	0.0808895	0.0647843	0.145841	0.0384212	0.0645399	-0.14165	0.0489116	-0.0219285	-0.0842094	-0.0175834	0.0358939	-0.040406	0.16489	0.0148594	0.0980556	0.136042	0.168806	-0.00385642	-0.0655115	-0.0555217	0.0206351	-0.181603	-0.148731	0.0119567	-0.122654	-0.0505269	0.0442445	-0.138962	0.135481	-0.0247896	0.14872	-0.063771
0.388802	0.00833273	-0.0588536	-0.0989318	-0.0149071	-0.00745654	0.0668943	0.134975	0.00462532	0.0229359	0.0726163	0.0376165	-0.0143945	-0.0581205	0.00479817	-0.0421047	-0.119269	0.0666082	0.0595689	0.144196	0.0337124	0.0709474	-0.135535	0.0532687	-0.0239849	-0.0698686	-0.0257015	0.0241101	-0.0335336	0.162095	0.0174642	0.0955045	0.139332	0.171906	-0.0149846	-0.0673532	-0.0618935	0.0229776	-0.176764	-0.134462	0.0161529	-0.115085	-0.0552654	0.04282	-0.1477	0.141191	-0.0377178	0.162739	-0.0639558
0.396003	0.0119746	-0.0571191	-0.0904322	-0.00857115	-0.0211418	0.0674009	0.161344	0.000947714	0.0291228	0.072521	0.0565231	-0.00463724	-0.0561416	-0.00165105	-0.0318587	-0.122428	0.050658	0.0454724	0.139976	0.025034	0.0761032	-0.124097	0.0566483	-0.0181437	-0.0552952	-0.0338018	0.0117064	-0.0305951	0.160342	0.0149488	0.0904024	0.13963	0.173366	-0.0279248	-0.0723183	-0.0696421	0.0240207	-0.170845	-0.118488	0.0201046	-0.103718	-0.0573516	0.0408411	-0.15108	0.14509	-0.0473499	0.175804	-0.0612557
0.403203	0.00994802	-0.0522792	-0.0796676	-0.000292063	-0.0315845	0.0713944	0.180942	-0.00152588	0.0371635	0.0713706	0.0726819	0.00394583	-0.0545859	0.000458956	-0.0263155	-0.125015	0.0339329	0.0247359	0.134933	0.0136435	0.0792444	-0.108093	0.0585258	-0.00418425	-0.0422835	-0.0414312	-5.36442e-05	-0.0316978	0.160176	0.0081718	0.0834882	0.136572	0.173271	-0.0403941	-0.0808656	-0.0782251	0.0239015	-0.162286	-0.102264	0.0238597	-0.0899374	-0.0570297	0.0403702	-0.148255	0.147182	-0.0534415	0.186378	-0.0567675
0.410403	0.000953674	-0.0441194	-0.0691056	0.00978112	-0.0382304	0.0790417	0.191617	-0.00240803	0.0474691	0.069803	0.0840366	0.0110686	-0.0543773	0.0113964	-0.0261724	-0.127131	0.0176072	0.000411272	0.130534	0.000858307	0.079757	-0.0894129	0.0588596	0.0168502	-0.0328302	-0.048095	-0.0101447	-0.0364542	0.161165	-0.00163913	0.0751734	0.130552	0.172085	-0.05005	-0.0930607	-0.0870109	0.0227213	-0.14987	-0.0870645	0.0271261	-0.0755072	-0.0550568	0.0427246	-0.139326	0.147367	-0.0565231	0.192988	-0.0518978
0.417603	-0.0148833	-0.0329673	-0.0611246	0.0211954	-0.040859	0.0893712	0.192356	-0.00138879	0.0600219	0.0681281	0.0887752	0.016886	-0.0559449	0.0297964	-0.0308096	-0.128365	0.00252724	-0.0240266	0.127536	-0.0124156	0.077498	-0.0706017	0.057888	0.0427902	-0.0285685	-0.0532508	-0.0178695	-0.0442207	0.162041	-0.013572	0.0655472	0.122458	0.170296	-0.0551522	-0.108546	-0.0953674	0.020498	-0.133961	-0.074029	0.0292897	-0.0620604	-0.0523329	0.0477731	-0.125682	0.14528	-0.0578761	0.194514	-0.0478506
0.424803	-0.0358403	-0.0197351	-0.0573993	0.0332534	-0.039351	0.10044	0.183624	0.0015378	0.0742674	0.0663042	0.0860214	0.0215292	-0.0589371	0.052923	-0.0384927	-0.127852	-0.0111163	-0.0453234	0.126052	-0.0257671	0.0728607	-0.0540078	0.055927	0.0704467	-0.0305057	-0.0563323	-0.0228643	-0.0543773	0.161308	-0.0271082	0.0545621	0.113153	0.168073	-0.0551045	-0.12663	-0.102639	0.0170887	-0.116718	-0.064373	0.0298381	-0.0503242	-0.0498056	0.0541091	-0.109679	0.140464	-0.0591278	0.190544	-0.0455439
0.432003	-0.0590086	-0.00537634	-0.0584841	0.0449419	-0.0338793	0.110036	0.166869	0.00587702	0.0894547	0.0642061	0.0762761	0.0249326	-0.0624478	0.0773668	-0.0471234	-0.124848	-0.0235736	-0.0610888	0.125808	-0.0390291	0.0663877	-0.0410736	0.0532627	0.0960946	-0.039053	-0.0567794	-0.0249863	-0.0661135	0.158036	-0.0416636	0.042206	0.103199	0.16517	-0.0505626	-0.146383	-0.108039	0.0119925	-0.101089	-0.0591636	0.0285506	-0.0399947	-0.0486851	0.0595689	-0.0939786	0.132835	-0.0616252	0.181586	-0.0456393
0.439203	-0.0811398	0.0094831	-0.0638366	0.0552118	-0.0250101	0.116462	0.143784	0.0105917	0.104928	0.0617683	0.0610769	0.0270605	-0.065428	0.0998437	-0.0547945	-0.118828	-0.03497	-0.0700593	0.126332	-0.0519812	0.0585377	-0.032109	0.0502348	0.116372	-0.0540853	-0.0542879	-0.0243425	-0.0783265	0.152314	-0.0563025	0.0284851	0.0931263	0.161225	-0.0430822	-0.166595	-0.110859	0.00465512	-0.089705	-0.0587404	0.0256062	-0.0302732	-0.0503957	0.0619173	-0.0807583	0.122929	-0.0660896	0.169063	-0.0485182
0.446403	-0.0994682	0.0246704	-0.0722885	0.0632346	-0.0134587	0.118935	0.116193	0.0143409	0.119811	0.0586271	0.0422478	0.0279367	-0.0669956	0.117916	-0.0599504	-0.109184	-0.0448883	-0.071907	0.126988	-0.0643075	0.0496626	-0.0264704	0.0473976	0.129211	-0.0748575	-0.0490367	-0.0214279	-0.0897706	0.145131	-0.0699699	0.0134289	0.0837386	0.156236	-0.0344396	-0.185734	-0.11059	-0.00506043	-0.0844777	-0.0625491	0.0216067	-0.0210166	-0.0562489	0.0594556	-0.0714123	0.111854	-0.0726461	0.154978	-0.0541806
0.453603	-0.112087	0.0401318	-0.0822604	0.0684857	0.000232458	0.117588	0.086242	0.0159621	0.132728	0.0537455	0.0213146	0.0273764	-0.0662625	0.13029	-0.0614107	-0.0952005	-0.0525177	-0.066936	0.126922	-0.075686	0.0401556	-0.0231266	0.0454128	0.134158	-0.0997543	-0.0418186	-0.0171542	-0.0994027	0.137919	-0.0817835	-0.00262856	0.0760257	0.150734	-0.0261307	-0.202054	-0.107038	-0.0166237	-0.0867426	-0.0696182	0.0172555	-0.0132859	-0.0668645	0.0514686	-0.066793	0.100803	-0.0808835	0.14168	-0.06212
0.460803	-0.118101	0.0555456	-0.0919044	0.0707805	0.0156879	0.113153	0.0565886	0.0147581	0.141829	0.0456452	-0.000369549	0.0248551	-0.0625074	0.136846	-0.0587463	-0.0763774	-0.0571132	-0.0561178	0.12508	-0.0856161	0.0303328	-0.0210166	0.0448585	0.131828	-0.12632	-0.0339866	-0.0125825	-0.10671	0.132036	-0.0909567	-0.0186682	0.0706136	0.145334	-0.0192344	-0.214046	-0.100541	-0.0290215	-0.0972509	-0.0791013	0.0130296	-0.00884533	-0.0819206	0.0384688	-0.0673831	0.0908852	-0.089854	0.131458	-0.0713766
0.468003	-0.117785	0.070405	-0.0991344	0.07025	0.0324249	0.106829	0.0298977	0.0106454	0.145227	0.0333071	-0.0211	0.0197887	-0.0556409	0.138456	-0.0527143	-0.052923	-0.0581741	-0.0410676	0.120467	-0.0934541	0.0201106	-0.0192642	0.0460982	0.123173	-0.151592	-0.0271559	-0.00882149	-0.111735	0.128406	-0.0965774	-0.0330329	0.0674188	0.14044	-0.0143766	-0.220871	-0.0921488	-0.0406981	-0.115448	-0.0906289	0.00917315	-0.00902414	-0.100595	0.0224352	-0.0731468	0.0830829	-0.0980258	0.125945	-0.0808716
0.475203	-0.112516	0.0841677	-0.102061	0.06724	0.0496209	0.100023	0.0079155	0.00430942	0.141752	0.0169456	-0.0389338	0.0122011	-0.0465631	0.136721	-0.045222	-0.0260472	-0.0554502	-0.0238061	0.112301	-0.0985265	0.00895858	-0.0171959	0.0494421	0.109255	-0.172669	-0.0227034	-0.00675917	-0.11484	0.127143	-0.097543	-0.0438929	0.0656724	0.136256	-0.01176	-0.222391	-0.083369	-0.0498891	-0.138777	-0.104004	0.0056684	-0.0140369	-0.121987	0.00658631	-0.0833571	0.078398	-0.103664	0.125808	-0.0895917
0.482403	-0.104612	0.0961542	-0.0996709	0.0622153	0.0662446	0.0937402	-0.0089407	-0.00294447	0.131428	-0.00172853	-0.0522912	0.00306964	-0.0369847	0.133407	-0.0385702	0.00226498	-0.0490367	-0.00622272	0.100362	-0.100356	-0.0038445	-0.0145435	0.0551939	0.0915527	-0.187492	-0.0213563	-0.00698566	-0.116658	0.127357	-0.0929296	-0.0498354	0.0643194	0.133049	-0.0112772	-0.218946	-0.0758052	-0.055021	-0.163299	-0.11878	0.00247359	-0.0231981	-0.144792	-0.00544786	-0.0965357	0.0778079	-0.10559	0.130624	-0.0967324
0.489603	-0.0964761	0.105649	-0.0920892	0.05548	0.0812769	0.0882506	-0.0210226	-0.00959039	0.115299	-0.0202596	-0.0605762	-0.00601411	-0.0286758	0.129974	-0.0345528	0.0295818	-0.0393331	0.0102401	0.0851274	-0.0989676	-0.0186801	-0.011605	0.0634551	0.0719368	-0.195432	-0.0231564	-0.00984669	-0.117958	0.127435	-0.082618	-0.050354	0.0621796	0.131357	-0.012666	-0.211006	-0.0707448	-0.0550926	-0.185174	-0.134128	-0.000399351	-0.0354886	-0.167084	-0.0106096	-0.110918	0.0819504	-0.103694	0.139153	-0.101757
0.496803	-0.0897348	0.111955	-0.0802338	0.0469863	0.0934958	0.0830591	-0.028646	-0.0144422	0.09498	-0.036329	-0.0641108	-0.0133812	-0.0228226	0.127167	-0.03407	0.0531316	-0.0271499	0.0244498	0.0677586	-0.0948608	-0.0352204	-0.00901818	0.0738144	0.0520945	-0.197327	-0.0276685	-0.0153601	-0.11943	0.125724	-0.0674248	-0.0459611	0.0579655	0.131583	-0.015682	-0.19908	-0.0689387	-0.0500739	-0.201905	-0.149262	-0.00308156	-0.0497043	-0.18636	-0.00753403	-0.125015	0.0904381	-0.0988305	0.149643	-0.104487
0.504003	-0.0846207	0.114387	-0.0651896	0.0365913	0.10131	0.0772893	-0.0318468	-0.0171423	0.0722706	-0.0482023	-0.0634909	-0.0177145	-0.0199974	0.124961	-0.0371933	0.0700951	-0.0137031	0.0354648	0.0498116	-0.0888109	-0.0523746	-0.00706315	0.0853121	0.0329494	-0.195003	-0.0341713	-0.0229478	-0.121403	0.121409	-0.0487983	-0.0379562	0.0504971	0.133371	-0.0201643	-0.184011	-0.0708222	-0.0406921	-0.212604	-0.163615	-0.00596046	-0.0641048	-0.200248	0.00298619	-0.137836	0.10168	-0.0921905	0.160205	-0.105053
0.511203	-0.0800312	0.112504	-0.0479221	0.0244975	0.10311	0.0700772	-0.0308037	-0.0181556	0.0488997	-0.0546932	-0.0591874	-0.0180602	-0.020498	0.122738	-0.0433564	0.0781834	-0.000339746	0.0424683	0.0329733	-0.0818551	-0.0683784	-0.00503659	0.0967205	0.0146627	-0.190622	-0.0416994	-0.0312209	-0.123692	0.114882	-0.0284255	-0.0280917	0.0391841	0.135386	-0.0259995	-0.167137	-0.0766039	-0.0281632	-0.217301	-0.176936	-0.00942945	-0.0762224	-0.207514	0.0185311	-0.148571	0.113302	-0.0848651	0.168872	-0.103861
0.518403	-0.0741005	0.106215	-0.0294149	0.0113726	0.0980258	0.0608683	-0.0263453	-0.0182927	0.0264108	-0.0550091	-0.0519156	-0.0139117	-0.0242412	0.119686	-0.0513911	0.0761986	0.0117362	0.0451863	0.0189126	-0.0751078	-0.0810504	-0.00130534	0.106955	-0.00267625	-0.186169	-0.0490606	-0.0380814	-0.12579	0.107688	-0.00799894	-0.0182152	0.024569	0.13569	-0.0328183	-0.150031	-0.0858128	-0.0142217	-0.216478	-0.189012	-0.0136197	-0.0836015	-0.208169	0.0360012	-0.156516	0.122947	-0.0778317	0.173914	-0.101292
0.525603	-0.0649333	0.0958145	-0.0108004	-0.00181794	0.0865459	0.0494659	-0.0197947	-0.0183702	0.00593662	-0.0489473	-0.0431836	-0.00550151	-0.0304699	0.115037	-0.0597119	0.0644624	0.0217974	0.0441015	0.00923276	-0.0693619	-0.0883162	0.00573397	0.115329	-0.0183046	-0.183272	-0.055021	-0.0412703	-0.127178	0.102019	0.01086	-0.00978708	0.00824332	0.132579	-0.039798	-0.134206	-0.0970781	-0.00120997	-0.211084	-0.199533	-0.0183165	-0.0849605	-0.202847	0.0526726	-0.161046	0.128949	-0.0719309	0.174147	-0.0976264
0.532803	-0.0509858	0.0823557	0.00679493	-0.014168	0.0703514	0.0362635	-0.012213	-0.0190735	-0.0121713	-0.0373721	-0.0352144	0.00606775	-0.0375926	0.108254	-0.0668824	0.0448942	0.0298679	0.0402451	0.00524521	-0.0649929	-0.0888348	0.0167727	0.12151	-0.0309885	-0.18295	-0.0587344	-0.0392437	-0.127614	0.100034	0.0267565	-0.00352859	-0.007689	0.124985	-0.0457346	-0.120926	-0.108361	0.00825524	-0.20262	-0.208247	-0.0232816	-0.0806987	-0.192392	0.0666678	-0.162023	0.130463	-0.0676632	0.16923	-0.0930727
0.540003	-0.0313997	0.0676453	0.0225723	-0.0248969	0.0514209	0.0222385	-0.00405908	-0.0209153	-0.0281394	-0.0222385	-0.0300646	0.0192344	-0.0438035	0.0991404	-0.0723064	0.0207007	0.0366151	0.0347793	0.00745654	-0.0617623	-0.0825465	0.0312686	0.125438	-0.039649	-0.185305	-0.0600338	-0.0316441	-0.127119	0.103241	0.0388145	0.000673532	-0.021112	0.112325	-0.0493884	-0.111145	-0.117606	0.0121117	-0.192696	-0.215155	-0.0286043	-0.0725985	-0.177824	0.0768363	-0.160038	0.12731	-0.0647485	0.159717	-0.0878811
0.547204	-0.00648499	0.0537336	0.0359595	-0.0332117	0.0313342	0.00860095	0.00437498	-0.0242233	-0.0423074	-0.0059545	-0.0287592	0.0325084	-0.0480652	0.0878096	-0.0763237	-0.004071	0.0427306	0.0287473	0.0152171	-0.059104	-0.0706375	0.0477254	0.127417	-0.0437975	-0.18931	-0.059402	-0.0191212	-0.125885	0.111985	0.0470459	0.00365376	-0.0301421	0.0942528	-0.0500262	-0.105423	-0.123435	0.00957847	-0.182432	-0.220484	-0.0346303	-0.0627518	-0.160646	0.0825524	-0.156116	0.119954	-0.0620723	0.146765	-0.0822246
0.554404	0.0220716	0.0424147	0.0465274	-0.0384033	0.0113785	-0.00351667	0.012368	-0.0288785	-0.0545919	0.00958443	-0.030899	0.0448287	-0.0505328	0.0747442	-0.0797868	-0.0252545	0.0485122	0.0231266	0.0267267	-0.0564158	-0.0549972	0.0641525	0.127947	-0.0434577	-0.193357	-0.0575423	-0.00309348	-0.124037	0.125271	0.0522554	0.00661016	-0.0332355	0.0706434	-0.0478625	-0.10367	-0.125188	0.00123978	-0.172251	-0.224429	-0.041616	-0.0528932	-0.142998	0.0837445	-0.151175	0.109661	-0.0582457	0.131577	-0.0761807
0.561604	0.0513971	0.0347257	0.0537574	-0.0402093	-0.00721812	-0.0132203	0.0187516	-0.0343919	-0.0643313	0.0234306	-0.0351489	0.0555396	-0.0519514	0.0607729	-0.0835299	-0.0394642	0.0538409	0.0190496	0.0396013	-0.0532031	-0.0377417	0.078398	0.127566	-0.0388503	-0.196105	-0.0549376	0.0143468	-0.121564	0.141019	0.0557065	0.0108063	-0.0296891	0.0421166	-0.0441551	-0.105089	-0.122625	-0.0116587	-0.162232	-0.226903	-0.0494659	-0.0442207	-0.127208	0.0809729	-0.145763	0.0983119	-0.0523865	0.115162	-0.0697136
0.568804	0.0780821	0.0309467	0.0571251	-0.0391006	-0.0235081	-0.0198424	0.022471	-0.0400305	-0.0705481	0.035435	-0.039649	0.0643373	-0.0528157	0.046891	-0.0881195	-0.0446498	0.0585079	0.0176847	0.0515521	-0.0491679	-0.0208676	0.0884116	0.126791	-0.0303507	-0.197244	-0.0517249	0.0305891	-0.118327	0.15642	0.0586569	0.0173867	-0.0204027	0.0103235	-0.0409186	-0.108361	-0.115794	-0.0277698	-0.152594	-0.227571	-0.0579119	-0.0375628	-0.115174	0.0753462	-0.140101	0.0878334	-0.0445604	0.0985742	-0.062865
0.576004	0.0992835	0.0309289	0.0561178	-0.0361085	-0.03739	-0.0229836	0.0232756	-0.045079	-0.072521	0.04583	-0.0422359	0.0711739	-0.0531077	0.0340164	-0.0938177	-0.0402987	0.0625014	0.019896	0.0608742	-0.0442028	-0.00603795	0.0927746	0.125939	-0.0188231	-0.197369	-0.0478804	0.0430822	-0.114065	0.16861	0.0618756	0.0271797	-0.00813007	-0.0222206	-0.0404179	-0.111985	-0.105315	-0.0457168	-0.143743	-0.225991	-0.0667512	-0.0333607	-0.108135	0.0679851	-0.134373	0.0796616	-0.0355601	0.0831544	-0.0557721
0.583204	0.113297	0.0342965	0.0502884	-0.0324547	-0.0498474	-0.0225842	0.021714	-0.0490069	-0.0699222	0.0549197	-0.040561	0.0763237	-0.0526369	0.0227749	-0.100416	-0.0273466	0.065726	0.0258863	0.0665307	-0.038445	0.00575185	0.0912368	0.125211	-0.00610948	-0.197291	-0.0436485	0.0502527	-0.108457	0.175357	0.0654757	0.0404596	0.00329018	-0.0528336	-0.0444472	-0.114477	-0.092572	-0.0639915	-0.135958	-0.221688	-0.0757694	-0.0316381	-0.10674	0.0594974	-0.128847	0.0743985	-0.0266135	0.0704348	-0.0486195
0.590404	0.119513	0.040108	0.0394166	-0.0290573	-0.0622511	-0.0189602	0.0187576	-0.0515401	-0.0629604	0.0632167	-0.0326574	0.080049	-0.0515163	0.0133634	-0.106823	-0.00798106	0.0676513	0.0352442	0.068289	-0.0322878	0.0145078	0.0848889	0.124741	0.00526309	-0.197458	-0.0395179	0.0522077	-0.101197	0.175661	0.0689209	0.0568449	0.0101924	-0.0790834	-0.0538826	-0.114632	-0.0793278	-0.0809789	-0.129139	-0.214267	-0.0844002	-0.0319779	-0.11127	0.0499189	-0.123781	0.0719428	-0.0189543	0.0614882	-0.0414371
0.597604	0.118428	0.0467002	0.023824	-0.0265121	-0.0752389	-0.0125647	0.015384	-0.0526786	-0.0524759	0.0715137	-0.0178397	0.0823438	-0.0500441	0.00572205	-0.11102	0.0146329	0.0674546	0.0469506	0.0666142	-0.0262797	0.0211	0.0755548	0.12452	0.0128448	-0.197703	-0.0359714	0.0503421	-0.0921845	0.169903	0.0712335	0.0753999	0.0101089	-0.0989974	-0.068444	-0.111789	-0.0671148	-0.0953376	-0.12306	-0.203687	-0.0917614	-0.0337362	-0.121629	0.0392199	-0.119376	0.0716507	-0.0137627	0.0563681	-0.0342131
0.604804	0.111502	0.0520706	0.00447631	-0.0252724	-0.0881851	-0.00378489	0.0125945	-0.0526607	-0.0398993	0.0805438	0.00268221	0.0829697	-0.0482082	-0.000333786	-0.11059	0.0369132	0.0646055	0.0594795	0.0626504	-0.0210762	0.0265658	0.0650644	0.124413	0.0150442	-0.197387	-0.0330985	0.0465095	-0.0818431	0.159526	0.0712812	0.0949681	0.00198483	-0.111002	-0.0866711	-0.106227	-0.0568688	-0.106269	-0.117671	-0.190401	-0.0971496	-0.0363886	-0.137186	0.0277221	-0.115764	0.0724971	-0.0120521	0.0541985	-0.0271142
0.612004	0.100809	0.0546455	-0.0173748	-0.0258386	-0.0996113	0.00683665	0.0113785	-0.0518441	-0.0272155	0.0907123	0.0258148	0.0815988	-0.0457227	-0.00508428	-0.103641	0.0555515	0.0591934	0.0708878	0.0579417	-0.0173986	0.0312984	0.0547111	0.124311	0.0114679	-0.195456	-0.0307083	0.0423849	-0.0712872	0.146317	0.0679612	0.114244	-0.0142157	-0.113863	-0.105906	-0.0991762	-0.0491083	-0.113428	-0.113082	-0.175393	-0.100487	-0.0397742	-0.156641	0.0162184	-0.113058	0.0733972	-0.0143111	0.0538468	-0.0206292
0.619204	0.0885248	0.0538349	-0.040555	-0.028789	-0.107938	0.0183046	0.0126958	-0.0506639	-0.016439	0.101656	0.0473619	0.0779092	-0.0426173	-0.00895858	-0.0895143	0.0682354	0.0518262	0.0789583	0.0539601	-0.0158191	0.0348151	0.045222	0.123978	0.00280738	-0.190562	-0.0288308	0.0393212	-0.0620782	0.131977	0.0603974	0.131804	-0.037688	-0.10702	-0.122595	-0.0923157	-0.0443101	-0.116616	-0.109392	-0.159758	-0.102305	-0.0442684	-0.17826	0.00562668	-0.111294	0.0737965	-0.0203669	0.0544608	-0.0156283
0.626404	0.0762403	0.0498772	-0.0639617	-0.0346243	-0.111854	0.0293195	0.0170827	-0.049752	-0.00889301	0.112224	0.0631928	0.0716925	-0.039643	-0.0125587	-0.0690579	0.0739038	0.0429511	0.0816286	0.0516951	-0.0166714	0.03618	0.0370085	0.122947	-0.00949502	-0.181335	-0.0280917	0.0383615	-0.0557244	0.117993	0.0483096	0.146276	-0.0665724	-0.0911176	-0.133103	-0.0871539	-0.0430286	-0.115532	-0.106502	-0.14444	-0.10308	-0.050658	-0.200248	-0.00337362	-0.110322	0.0740349	-0.0293255	0.0552654	-0.0131965
0.633604	0.0646174	0.0431359	-0.0862598	-0.043577	-0.110394	0.0386775	0.0244081	-0.0500679	-0.00470281	0.12089	0.0702798	0.0628531	-0.0380099	-0.0164032	-0.0442088	0.0724554	0.0326574	0.077641	0.051403	-0.0200927	0.034678	0.0300944	0.120342	-0.0234365	-0.167078	-0.0294089	0.0400364	-0.0531018	0.10553	0.032258	0.156522	-0.0979364	-0.0681818	-0.134891	-0.0847161	-0.045687	-0.109828	-0.10404	-0.130248	-0.102746	-0.0596881	-0.221139	-0.0104964	-0.109863	0.0750899	-0.0397801	0.0552356	-0.0141919
0.640804	0.0537992	0.0339568	-0.10581	-0.0554442	-0.103039	0.0457942	0.0338137	-0.052613	-0.00276566	0.126362	0.0672996	0.051719	-0.0387013	-0.0205457	-0.0178754	0.0644445	0.0209451	0.066936	0.0525951	-0.0259876	0.0300467	0.023967	0.115061	-0.0365376	-0.148356	-0.0332415	0.0439644	-0.0542223	0.0952125	0.0137329	0.161874	-0.128245	-0.0415206	-0.127351	-0.0855565	-0.0522912	-0.0993669	-0.101781	-0.118256	-0.101012	-0.0715911	-0.239992	-0.0157893	-0.109601	0.0776768	-0.0502765	0.0531912	-0.019145
0.648004	0.04372	0.0229657	-0.121224	-0.069505	-0.090009	0.0507832	0.0438988	-0.0579476	-0.0012219	0.128013	0.0548303	0.0393033	-0.0418067	-0.0243545	0.0062108	0.0508785	0.00818372	0.0509977	0.0542879	-0.0340343	0.0220716	0.0177085	0.106186	-0.046438	-0.127214	-0.0392437	0.0489771	-0.0583947	0.086987	-0.00524521	0.162184	-0.154316	-0.0149548	-0.111824	-0.0898659	-0.0626206	-0.0845671	-0.099802	-0.109804	-0.097847	-0.085938	-0.256217	-0.0195622	-0.109071	0.0816524	-0.0596404	0.0483334	-0.0280499
0.655204	0.0342965	0.0114381	-0.131768	-0.0844836	-0.0725567	0.0540972	0.0531256	-0.065732	0.00175834	0.125974	0.0352919	0.0270188	-0.0465095	-0.0267744	0.0239193	0.0334322	-0.00484586	0.0327706	0.0553012	-0.0435829	0.0103951	0.0104725	0.0934422	-0.0516117	-0.10668	-0.0466526	0.0535548	-0.0644505	0.0801861	-0.0227511	0.157505	-0.174159	0.00803471	-0.0908792	-0.0975013	-0.0764787	-0.0666082	-0.0985444	-0.106055	-0.0937581	-0.101674	-0.269347	-0.0223517	-0.107604	0.0861108	-0.0671685	0.0409365	-0.0403047
0.662404	0.0254214	0.00106692	-0.137365	-0.0986695	-0.0527978	0.0563264	0.060302	-0.0748456	0.00734925	0.120831	0.0123918	0.0163198	-0.051558	-0.0268459	0.0315428	0.0145316	-0.0172734	0.0160038	0.0544727	-0.0534117	-0.00508428	0.00193715	0.0773013	-0.0519335	-0.0897467	-0.055033	0.0565648	-0.0709355	0.0741184	-0.0374436	0.148076	-0.187063	0.0248015	-0.0675321	-0.107849	-0.0935376	-0.047344	-0.0988245	-0.107479	-0.0894248	-0.117379	-0.279027	-0.0247419	-0.104445	0.0899732	-0.0726104	0.0322521	-0.0547469
0.669604	0.0171185	-0.00676513	-0.138044	-0.110197	-0.033015	0.0583291	0.0648916	-0.0838995	0.0158727	0.113344	-0.00951886	0.00854135	-0.0554681	-0.0240505	0.026989	-0.00295639	-0.0283182	0.00427961	0.0508726	-0.0619531	-0.0234723	-0.00767708	0.0590265	-0.0486791	-0.0784218	-0.0643432	0.0576198	-0.0763178	0.0685155	-0.0487208	0.134575	-0.193048	0.0335872	-0.0449955	-0.119907	-0.113118	-0.0289321	-0.101542	-0.113845	-0.0852644	-0.131643	-0.285208	-0.027138	-0.0990808	0.092423	-0.0759363	0.0237167	-0.0697911
0.676804	0.00960827	-0.011313	-0.133795	-0.117463	-0.0151694	0.0612855	0.0669062	-0.0916898	0.0265777	0.104666	-0.0264287	0.0048995	-0.0567019	-0.0181794	0.0106275	-0.0167072	-0.0372946	0.000220537	0.0440419	-0.067836	-0.0428081	-0.018084	0.040555	-0.0439346	-0.0733078	-0.0742972	0.0570953	-0.0793636	0.0634253	-0.0566065	0.11816	-0.192481	0.0336111	-0.0265896	-0.132394	-0.133961	-0.0134051	-0.107557	-0.124538	-0.0813603	-0.14295	-0.288278	-0.02985	-0.0916123	0.092864	-0.0770867	0.0164211	-0.0835896
0.684004	0.00325441	-0.0122666	-0.125146	-0.11946	-0.000625849	0.066334	0.0667393	-0.0971854	0.0377178	0.0965297	-0.0357449	0.00643134	-0.0539482	-0.00916719	-0.0149369	-0.0256717	-0.0434458	0.00506043	0.0340939	-0.070256	-0.0608802	-0.0291765	0.0241816	-0.0398815	-0.0739038	-0.0839233	0.0558317	-0.0794947	0.0590622	-0.0616133	0.100219	-0.186044	0.0253618	-0.0151932	-0.143892	-0.154305	-0.00230074	-0.117469	-0.138754	-0.0777841	-0.149828	-0.288922	-0.0330746	-0.0827849	0.0908196	-0.0761628	0.0110984	-0.0946283
0.691204	-0.00180006	-0.00931621	-0.113577	-0.115913	0.0099659	0.0740945	0.0650108	-0.09951	0.0467777	0.0910044	-0.0368297	0.0135422	-0.0465333	0.00293255	-0.0457942	-0.0302136	-0.0460327	0.0185788	0.0218332	-0.0691473	-0.0763357	-0.0406802	0.0121355	-0.0380993	-0.0790536	-0.0918806	0.0545442	-0.0769496	0.055927	-0.0645936	0.0819623	-0.174749	0.0107408	-0.0123978	-0.153196	-0.172383	0.00348091	-0.131458	-0.155318	-0.0748456	-0.151223	-0.287563	-0.0369966	-0.0734925	0.0862539	-0.0734687	0.00835061	-0.102156
0.698404	-0.00606179	-0.00219941	-0.101268	-0.107306	0.0165284	0.0840902	0.0626981	-0.0981688	0.0512779	0.089699	-0.0309646	0.0254929	-0.0347972	0.017637	-0.0777245	-0.0315368	-0.04462	0.0392973	0.00880957	-0.0650465	-0.0888407	-0.0516534	0.00607967	-0.0392854	-0.0872374	-0.097245	0.0535131	-0.0724137	0.0549555	-0.0666559	0.0641465	-0.160044	-0.00736117	-0.0179172	-0.159639	-0.186658	0.00370145	-0.149059	-0.172269	-0.0729144	-0.146788	-0.284243	-0.0416934	-0.0646055	0.0801504	-0.0694633	0.00880361	-0.106424
0.705605	-0.0104308	0.00884533	-0.0904083	-0.0947595	0.019443	0.0949383	0.0611365	-0.0936508	0.0497937	0.09287	-0.0207007	0.0406086	-0.0202477	0.0338793	-0.106865	-0.0311613	-0.0392854	0.0645041	-0.00293851	-0.0588477	-0.0982642	-0.0605524	0.00677705	-0.0430524	-0.0965297	-0.0999272	0.0526547	-0.0666976	0.0574291	-0.0690281	0.0472724	-0.143504	-0.0259519	-0.0297487	-0.163227	-0.195885	-0.00100136	-0.169057	-0.18701	-0.0722528	-0.137085	-0.27889	-0.0471592	-0.0570297	0.0745654	-0.0645757	0.0127971	-0.10857
0.712805	-0.0157654	0.0227988	-0.0826478	-0.0799835	0.019449	0.104803	0.0615835	-0.0876427	0.0425518	0.0992358	-0.00908375	0.0568092	-0.00517964	0.0502169	-0.130153	-0.0308216	-0.0306189	0.0905097	-0.0112295	-0.0516176	-0.103939	-0.0659764	0.0141382	-0.0480473	-0.104809	-0.100136	0.0517368	-0.060463	0.0643313	-0.0727892	0.0317752	-0.126505	-0.0428677	-0.0451326	-0.164467	-0.199252	-0.00906587	-0.189573	-0.197089	-0.0729442	-0.123447	-0.271851	-0.0533104	-0.0517368	0.0718713	-0.0590026	0.0199795	-0.109959
0.720005	-0.0225067	0.0380337	-0.0790536	-0.0647128	0.0173926	0.11186	0.0646353	-0.0824451	0.0312567	0.106752	0.00106692	0.0720859	0.0079453	0.0653565	-0.14571	-0.0327468	-0.0196159	0.11338	-0.0141978	-0.0444591	-0.105101	-0.0674784	0.027144	-0.0522375	-0.110513	-0.0977576	0.0505388	-0.0541866	0.0754178	-0.0785768	0.0178635	-0.110215	-0.0569105	-0.0614703	-0.163919	-0.1966	-0.0183225	-0.20842	-0.200897	-0.0749826	-0.107396	-0.263798	-0.0602067	-0.0496924	0.0736058	-0.0527859	0.0294209	-0.111616
0.727205	-0.0305474	0.0527143	-0.0802994	-0.050205	0.0140846	0.11453	0.0698686	-0.0800252	0.0183582	0.113398	0.0074923	0.0844777	0.0170231	0.0782728	-0.153315	-0.039196	-0.00761151	0.129884	-0.01086	-0.0380278	-0.101811	-0.0657082	0.0438571	-0.0533581	-0.113368	-0.092411	0.0486016	-0.0480771	0.0892937	-0.0864446	0.0054121	-0.0955105	-0.067538	-0.0766575	-0.162166	-0.188541	-0.0265419	-0.223702	-0.198025	-0.0785172	-0.0903964	-0.255162	-0.0680625	-0.0514805	0.0798523	-0.0460923	0.0400305	-0.114
0.734405	-0.0394166	0.0651062	-0.0864387	-0.0368953	0.0103891	0.111502	0.0761211	-0.0812352	0.00654459	0.117552	0.00875592	0.0919759	0.0209033	0.0881016	-0.154352	-0.0513613	0.00393391	0.138253	-0.00148416	-0.0322878	-0.0952482	-0.0618815	0.0616074	-0.0494659	-0.114405	-0.083977	0.0449836	-0.0420749	0.104064	-0.0958681	-0.00597835	-0.0828683	-0.0747681	-0.0890553	-0.160134	-0.176454	-0.0321567	-0.234294	-0.189203	-0.0838757	-0.0739574	-0.245649	-0.0769198	-0.056988	0.0892758	-0.0392079	0.0509262	-0.117028
0.741605	-0.0482321	0.0735879	-0.0964284	-0.024724	0.00730753	0.102025	0.0821829	-0.0856698	-0.00172257	0.117916	0.00444055	0.0927866	0.0195324	0.09408	-0.151175	-0.0683665	0.0136197	0.138354	0.0122547	-0.0265658	-0.086987	-0.0573516	0.0774264	-0.039506	-0.115228	-0.0730038	0.0385702	-0.0359535	0.11785	-0.10612	-0.0166953	-0.0722408	-0.0791013	-0.0974	-0.159252	-0.162131	-0.0346124	-0.239992	-0.176013	-0.0914395	-0.0598013	-0.234616	-0.0864983	-0.0656009	0.099802	-0.0323653	0.0615716	-0.120139
0.748805	-0.0556886	0.0768363	-0.108242	-0.0135839	0.00583529	0.0864804	0.0870585	-0.0922561	-0.00452399	0.113714	-0.00483394	0.0858366	0.0139236	0.0956297	-0.146508	-0.0872314	0.0204325	0.131243	0.0276148	-0.0198841	-0.0778735	-0.0534952	0.0886858	-0.0237167	-0.11698	-0.0605762	0.0288785	-0.029701	0.128967	-0.116652	-0.0267267	-0.0630915	-0.0813603	-0.101024	-0.160968	-0.147325	-0.0342429	-0.24153	-0.160617	-0.101495	-0.0496864	-0.221902	-0.0961542	-0.0763535	0.109333	-0.025636	0.0716686	-0.122362
0.756005	-0.0602484	0.0741661	-0.119478	-0.00361204	0.00680685	0.066644	0.0899076	-0.099498	-0.00133514	0.10516	-0.0175238	0.0710249	0.00581741	0.0924766	-0.142998	-0.10398	0.0240684	0.118554	0.0413835	-0.0115454	-0.067991	-0.0516951	0.0937104	-0.00349283	-0.120103	-0.0477791	0.0166655	-0.0238061	0.135839	-0.127095	-0.0355244	-0.0544965	-0.0822902	-0.100309	-0.166017	-0.133467	-0.0319541	-0.240362	-0.145572	-0.113922	-0.0450492	-0.207973	-0.104773	-0.0877857	0.116092	-0.0189126	0.0810742	-0.122458
0.763205	-0.0607014	0.0658393	-0.127912	0.00498295	0.0105679	0.0452876	0.0899732	-0.105536	0.00650883	0.0938296	-0.031656	0.0490606	-0.00272393	0.0846624	-0.142914	-0.115126	0.0249505	0.102359	0.0505924	-0.00144839	-0.0573874	-0.0530422	0.0919998	0.0190079	-0.124663	-0.0354171	0.00372529	-0.0190914	0.137198	-0.137079	-0.0421047	-0.0452518	-0.0821233	-0.0968516	-0.173974	-0.121528	-0.0288785	-0.238234	-0.133264	-0.128013	-0.0465333	-0.193506	-0.110906	-0.0979543	0.118911	-0.0120223	0.0897706	-0.119436
0.770405	-0.0567555	0.0531495	-0.131911	0.0122607	0.0168979	0.0252545	0.086844	-0.108272	0.0162899	0.0822842	-0.0455856	0.0211716	-0.00980496	0.07236	-0.147682	-0.118417	0.0240684	0.0852227	0.053221	0.00988245	-0.0465453	-0.0575721	0.0841975	0.0413775	-0.130779	-0.0241756	-0.00786185	-0.0163972	0.132751	-0.146013	-0.0452399	-0.0339985	-0.0805914	-0.09287	-0.183719	-0.111932	-0.0260472	-0.236815	-0.125366	-0.142413	-0.0539482	-0.178862	-0.112891	-0.104851	0.117499	-0.00497103	0.0978768	-0.113159
0.777605	-0.0491738	0.0380456	-0.130403	0.0186384	0.0252187	0.00872612	0.0808716	-0.105828	0.0250518	0.072962	-0.0583768	-0.0109196	-0.0141442	0.0558436	-0.157654	-0.112736	0.0229001	0.0700295	0.0484824	0.0213861	-0.0359952	-0.064069	0.0718117	0.0612557	-0.13842	-0.01477	-0.0164807	-0.0162184	0.123572	-0.153142	-0.0437498	-0.0194907	-0.077194	-0.0903606	-0.19415	-0.104535	-0.024271	-0.237268	-0.122476	-0.155562	-0.0666142	-0.164258	-0.109154	-0.10702	0.112516	0.00191927	0.105596	-0.104666
0.784805	-0.0394702	0.0227273	-0.122809	0.0246346	0.0346839	-0.00286698	0.0733137	-0.0974059	0.0307083	0.0674129	-0.0696063	-0.0448167	-0.0154138	0.0356257	-0.172049	-0.0981808	0.0231683	0.0591636	0.0370264	0.0316262	-0.0257194	-0.0704467	0.0567734	0.0764132	-0.146919	-0.00795722	-0.0211179	-0.0186861	0.111532	-0.157833	-0.0369549	-0.00111461	-0.0715017	-0.0906289	-0.204331	-0.098592	-0.0240326	-0.240117	-0.123924	-0.166035	-0.0835299	-0.1504	-0.0987768	-0.104225	0.105429	0.00796318	0.11304	-0.0955224
0.792005	-0.0293732	0.0092864	-0.10944	0.0307858	0.0442564	-0.00841618	0.0658929	-0.0838578	0.032419	0.0659883	-0.0788927	-0.077486	-0.0143349	0.0124156	-0.189537	-0.0763357	0.0264645	0.0535965	0.020963	0.0390351	-0.0151157	-0.0745893	0.0410378	0.0849903	-0.154805	-0.00422001	-0.0213385	-0.023526	0.0985444	-0.159705	-0.0249982	0.0205219	-0.0631154	-0.0942111	-0.213224	-0.0930488	-0.025332	-0.245619	-0.128007	-0.172812	-0.10336	-0.138652	-0.081861	-0.0973582	0.0981033	0.0120938	0.12002	-0.0871241
0.799205	-0.0204206	-0.000536442	-0.0915885	0.0374854	0.0526845	-0.00720024	0.0602424	-0.0675201	0.0301838	0.0681221	-0.0855803	-0.105667	-0.0123501	-0.0130177	-0.208497	-0.0504315	0.0338435	0.0526667	0.00334978	0.0422537	-0.00378489	-0.0750661	0.0265241	0.0859737	-0.160331	-0.00345111	-0.0174165	-0.0299156	0.0860512	-0.158429	-0.00897646	0.0435531	-0.0516713	-0.101274	-0.219566	-0.0870168	-0.0277162	-0.254142	-0.132656	-0.175339	-0.12458	-0.130337	-0.0592768	-0.0880659	0.0920832	0.0132501	0.125873	-0.0803173
0.806405	-0.0137389	-0.00565052	-0.0712335	0.0450373	0.0587463	0.00051856	0.0574946	-0.0513494	0.0244915	0.0726759	-0.0888944	-0.126368	-0.0109851	-0.039959	-0.226784	-0.0249684	0.0453293	0.0547469	-0.0125408	0.0404477	0.00789165	-0.0712633	0.014776	0.0794232	-0.162297	-0.00501871	-0.0107884	-0.0362456	0.0750661	-0.153625	0.00923276	0.065434	-0.0371337	-0.11155	-0.222427	-0.0800788	-0.0304043	-0.266141	-0.136167	-0.173563	-0.145584	-0.126112	-0.0324667	-0.0783384	0.0881612	0.010711	0.129396	-0.0754595
0.813605	-0.0099957	-0.00590682	-0.0505686	0.0535011	0.0615954	0.0131309	0.0580609	-0.0380158	0.0164032	0.0780821	-0.0883758	-0.137424	-0.0114202	-0.0676572	-0.241536	-0.00433326	0.059849	0.058192	-0.0240803	0.0335455	0.0189662	-0.0633895	0.00646114	0.0664234	-0.160497	-0.00805855	-0.0041306	-0.0404179	0.0663221	-0.145	0.0273705	0.0835538	-0.019902	-0.124043	-0.221992	-0.0724316	-0.0326097	-0.281644	-0.137782	-0.168008	-0.165093	-0.126022	-0.00340343	-0.0703454	0.0864029	0.00424981	0.129044	-0.0727355
0.820805	-0.00945926	-0.00223517	-0.0316322	0.0623107	0.0610709	0.0280023	0.0615358	-0.0293553	0.00758171	0.0827253	-0.0840127	-0.137836	-0.0142395	-0.0949979	-0.249708	0.00858903	0.0757217	0.0617027	-0.0300884	0.0220716	0.0282407	-0.0525832	0.00112057	0.0488043	-0.155556	-0.0117719	-0.000709295	-0.0405431	0.0601649	-0.132632	0.0431299	0.0957429	-0.000828505	-0.136912	-0.219625	-0.064677	-0.0340223	-0.299793	-0.137866	-0.159895	-0.18239	-0.129992	0.0254333	-0.0661671	0.0864267	-0.00581145	0.123405	-0.0719965
0.828005	-0.0121355	0.00371337	-0.0161707	0.0701368	0.0577211	0.0425518	0.0666916	-0.0261843	-0.000220537	0.0855088	-0.0760198	-0.127888	-0.0195205	-0.120342	-0.249195	0.0127912	0.0911176	0.0640929	-0.0310421	0.00680685	0.0345111	-0.0409424	-0.00268221	0.0288069	-0.148469	-0.0156641	-0.00327229	-0.0358582	0.0563145	-0.117064	0.0545084	0.100368	0.0190735	-0.147933	-0.217217	-0.0575006	-0.0350773	-0.318813	-0.137651	-0.150806	-0.197273	-0.138074	0.0511348	-0.0673831	0.087887	-0.0187397	0.111741	-0.0723958
0.835205	-0.0178874	0.010103	-0.00561476	0.0751019	0.0524044	0.0550508	0.0717819	-0.0282526	-0.00566244	0.08623	-0.0646412	-0.109041	-0.026989	-0.141716	-0.2397	0.00881553	0.104332	0.0643134	-0.0286937	-0.0114202	0.0365496	-0.0310719	-0.00635386	0.00903606	-0.140303	-0.019455	-0.0130057	-0.0270128	0.0538945	-0.0992179	0.0600636	0.0964046	0.0386953	-0.155205	-0.216335	-0.0515461	-0.0365913	-0.336611	-0.138807	-0.142193	-0.210065	-0.15012	0.0708103	-0.0746191	0.0904918	-0.0332475	0.0942171	-0.0724435
0.842405	-0.0265539	0.0154436	-0.000876188	0.0751913	0.0459909	0.0646114	0.0752091	-0.0342011	-0.00842214	0.0853896	-0.0504017	-0.0836194	-0.0361621	-0.157166	-0.222605	-0.00203848	0.11394	0.0618994	-0.0255227	-0.0317037	0.0332892	-0.0253439	-0.0103772	-0.00784993	-0.132388	-0.0229716	-0.0293076	-0.0157773	0.0520468	-0.0800788	0.0591993	0.0837862	0.0568449	-0.157601	-0.217813	-0.0473261	-0.0392079	-0.351256	-0.143069	-0.135028	-0.221395	-0.165373	0.0822723	-0.0873268	0.0937521	-0.0474811	0.0718415	-0.0707686
0.849605	-0.0378788	0.0187039	-0.00188947	0.069046	0.0392497	0.0707209	0.0759363	-0.0415266	-0.00916719	0.0835836	-0.0344396	-0.0543952	-0.046432	-0.165087	-0.200218	-0.0181437	0.11903	0.0574172	-0.0239789	-0.052917	0.0243306	-0.0252604	-0.0142753	-0.0198543	-0.126332	-0.0261366	-0.0502288	-0.00435114	0.0503778	-0.0605643	0.0522912	0.0638604	0.0721931	-0.154793	-0.221771	-0.0451267	-0.0430644	-0.3609	-0.151563	-0.12967	-0.231832	-0.182658	0.0845551	-0.103998	0.0968933	-0.0592768	0.0463545	-0.066787
0.856805	-0.0514507	0.0190616	-0.00745654	0.0564992	0.032866	0.073272	0.0735521	-0.0471413	-0.00895262	0.0810623	-0.0186145	-0.0242651	-0.0572026	-0.164616	-0.175327	-0.0375032	0.119436	0.0520468	-0.0257313	-0.0737548	0.0104129	-0.0313342	-0.0171661	-0.0262439	-0.123674	-0.0291348	-0.0730515	0.00519156	0.0489712	-0.0414312	0.0406265	0.0391364	0.0833988	-0.147086	-0.227666	-0.0449121	-0.0478745	-0.363535	-0.164133	-0.12607	-0.241506	-0.200909	0.077796	-0.122714	0.0991344	-0.0668108	0.0201046	-0.0609577
0.864006	-0.0665665	0.0157893	-0.0156462	0.0386178	0.0276387	0.0728011	0.0682354	-0.0481188	-0.00880957	0.0777185	-0.00501871	0.00399947	-0.0681162	-0.15589	-0.151199	-0.0577211	0.116003	0.0467181	-0.0312686	-0.0929773	-0.00690222	-0.0432372	-0.0181258	-0.0276804	-0.125247	-0.0323474	-0.0948608	0.0110626	0.0481009	-0.0231624	0.0261843	0.0125408	0.0892282	-0.135404	-0.234157	-0.0463724	-0.0532508	-0.35736	-0.179142	-0.124079	-0.249898	-0.219333	0.0630498	-0.141847	0.0999033	-0.0690818	-0.00411868	-0.0543952
0.871206	-0.0821888	0.0084877	-0.0243425	0.0175059	0.0243664	0.0709414	0.0608325	-0.0426471	-0.00949502	0.0733316	0.00486374	0.0281811	-0.0790298	-0.140166	-0.131327	-0.0763893	0.110245	0.0417173	-0.0397861	-0.10944	-0.025773	-0.0599504	-0.0161886	-0.0259161	-0.130767	-0.0362277	-0.112975	0.0118375	0.0481188	-0.00598431	0.0113606	-0.0134349	0.0887275	-0.121337	-0.239348	-0.049001	-0.0587702	-0.341541	-0.193906	-0.123453	-0.256032	-0.237173	0.0420213	-0.160599	0.0988781	-0.0661731	-0.0234306	-0.0483274
0.878406	-0.0968397	-0.00257492	-0.0318229	-0.00420809	0.0235617	0.0699282	0.0530124	-0.0305593	-0.0113189	0.0677288	0.0105321	0.0469506	-0.0897765	-0.119764	-0.118607	-0.0915766	0.103617	0.0370622	-0.0492454	-0.121874	-0.0441968	-0.0795901	-0.0103414	-0.0231922	-0.139135	-0.0410438	-0.125372	0.00662208	0.0495315	0.0100613	-0.00144243	-0.0373483	0.0813127	-0.106889	-0.241417	-0.0521481	-0.0638604	-0.317007	-0.205505	-0.123841	-0.258851	-0.253552	0.0167966	-0.178897	0.0955999	-0.0590503	-0.0354707	-0.0438809
0.885606	-0.108689	-0.016427	-0.0369012	-0.0239909	0.0251591	0.0715911	0.0469685	-0.0132143	-0.0142097	0.0606596	0.0122607	0.0600219	-0.0999391	-0.0977576	-0.114143	-0.102264	0.0970662	0.0331283	-0.0570238	-0.128764	-0.0600576	-0.0995338	-8.34465e-05	-0.021708	-0.14922	-0.046742	-0.131172	-0.00472069	0.0530303	0.0250459	-0.010103	-0.0584543	0.0669003	-0.0939012	-0.239426	-0.0551105	-0.0680089	-0.286388	-0.211465	-0.124955	-0.25751	-0.267625	-0.0102222	-0.196791	0.0893652	-0.0492394	-0.0389457	-0.0420094
0.892806	-0.115758	-0.0317633	-0.0388443	-0.0398576	0.0284612	0.0765026	0.0445724	0.00699162	-0.0177443	0.0518382	0.0107825	0.0680029	-0.108606	-0.0772893	-0.116932	-0.108254	0.0910342	0.0306249	-0.0605047	-0.128657	-0.0711799	-0.116897	0.0138819	-0.0232458	-0.160283	-0.053072	-0.130975	-0.0215709	0.0591874	0.039041	-0.0130236	-0.0763357	0.04614	-0.0834405	-0.233603	-0.0572264	-0.0711799	-0.252849	-0.210083	-0.126511	-0.25143	-0.278926	-0.0363588	-0.213867	0.0795603	-0.0385046	-0.0338435	-0.0431716
0.900006	-0.11636	-0.0474095	-0.0374675	-0.0507832	0.0322282	0.0838935	0.0465274	0.0272393	-0.021255	0.0412345	0.00697374	0.0720143	-0.114518	-0.0608623	-0.124538	-0.109577	0.0855565	0.0301301	-0.0576377	-0.120759	-0.0758529	-0.12933	0.029552	-0.0285864	-0.171852	-0.0597358	-0.1266	-0.0428438	0.0678003	0.0521123	-0.00929832	-0.09076	0.0203729	-0.0756919	-0.22524	-0.0581145	-0.0740647	-0.219136	-0.200695	-0.128204	-0.240362	-0.287366	-0.0591755	-0.22909	0.0662923	-0.0286341	-0.0213742	-0.0470817
0.907206	-0.109613	-0.062269	-0.0333011	-0.0569522	0.035125	0.0921428	0.0522733	0.0448465	-0.023818	0.0294626	0.00187755	0.0732481	-0.116396	-0.0497341	-0.134116	-0.105983	0.0802398	0.0319242	-0.0474691	-0.105339	-0.07357	-0.135475	0.0445545	-0.0370622	-0.183338	-0.0664532	-0.120372	-0.0674665	0.0777185	0.0641346	0.00123382	-0.10184	-0.00849962	-0.0701666	-0.216144	-0.0578344	-0.0778437	-0.187248	-0.184137	-0.129724	-0.22465	-0.292706	-0.0768781	-0.241256	0.0507236	-0.0211477	-0.00368357	-0.052619
0.914406	-0.0957847	-0.0748515	-0.0275135	-0.0595808	0.0359476	0.0994861	0.0604331	0.0574887	-0.0245035	0.0178277	-0.00329614	0.0728726	-0.113291	-0.043714	-0.143075	-0.0970244	0.0739872	0.0362158	-0.0302911	-0.0836134	-0.0649273	-0.134927	0.056994	-0.0466466	-0.193864	-0.0727832	-0.114268	-0.0945807	0.0873864	0.0748158	0.0178933	-0.110048	-0.0382423	-0.0660479	-0.208271	-0.0566423	-0.0835359	-0.158614	-0.162786	-0.130904	-0.205541	-0.294262	-0.0886321	-0.249332	0.0347614	-0.0170588	0.0166774	-0.0581086
0.921606	-0.076282	-0.0831842	-0.0214517	-0.0603914	0.0336349	0.104272	0.0694752	0.0636041	-0.0225544	0.00785589	-0.00752211	0.0721097	-0.104821	-0.0415385	-0.149328	-0.0825822	0.0652015	0.0433266	-0.00736117	-0.0574112	-0.0509024	-0.128049	0.065881	-0.054574	-0.202537	-0.0781596	-0.109428	-0.123197	0.0953734	0.0837207	0.0391424	-0.115806	-0.0664532	-0.0624418	-0.203192	-0.0547409	-0.0914633	-0.134438	-0.139886	-0.131798	-0.185281	-0.291187	-0.0945747	-0.25242	0.0203371	-0.0166535	0.0370979	-0.0618398
0.928806	-0.0533342	-0.0852823	-0.0161886	-0.0611246	0.0273228	0.105089	0.0778794	0.0626802	-0.0175178	0.000804663	-0.0102758	0.0721574	-0.0912964	-0.0413954	-0.151402	-0.063473	0.052464	0.0534296	0.0193238	-0.0290692	-0.0323951	-0.115871	0.0710845	-0.0582576	-0.208688	-0.0819743	-0.106221	-0.15164	0.100577	0.0904024	0.062722	-0.118971	-0.0908613	-0.0585914	-0.201738	-0.0522673	-0.101268	-0.115645	-0.118428	-0.13265	-0.166577	-0.282848	-0.0953734	-0.249672	0.00911355	-0.0193477	0.0553071	-0.0624418
0.936006	-0.0295281	-0.080061	-0.0123262	-0.0628829	0.0165045	0.101048	0.0841677	0.0554144	-0.00953674	-0.00259876	-0.0115871	0.0740469	-0.0736535	-0.0415564	-0.14891	-0.0413299	0.0354588	0.0659645	0.0474513	-0.00145435	-0.0104189	-0.0999928	0.0732183	-0.0561595	-0.211704	-0.0838876	-0.104517	-0.177276	0.10221	0.0944912	0.086087	-0.118697	-0.109589	-0.0541806	-0.203729	-0.0497103	-0.111872	-0.102508	-0.100446	-0.133568	-0.151706	-0.269181	-0.0919044	-0.240642	0.00239611	-0.0239193	0.0696242	-0.0593185
0.943206	-0.00739694	-0.0680327	-0.0102222	-0.0657558	0.00142455	0.0922382	0.0871956	0.0434756	0.000756979	-0.00203848	-0.011766	0.0783384	-0.0533819	-0.0408173	-0.142902	-0.0179172	0.0151336	0.079459	0.0747025	0.0222147	0.0134647	-0.0822663	0.0735819	-0.0481546	-0.210953	-0.083822	-0.103819	-0.196832	0.0997186	0.0956655	0.10702	-0.11403	-0.121373	-0.0495791	-0.208122	-0.0480652	-0.121552	-0.0945747	-0.0869334	-0.134349	-0.141764	-0.250649	-0.0852287	-0.225902	0.00131726	-0.0288725	0.0789821	-0.0528693
0.950406	0.0108302	-0.0510752	-0.010252	-0.0688374	-0.0166774	0.080055	0.0865996	0.0289202	0.0123262	0.00254512	-0.0110745	0.0847697	-0.032419	-0.038594	-0.135595	0.00522137	-0.00677705	0.0919461	0.0989079	0.0390947	0.0370443	-0.0643134	0.074017	-0.0354588	-0.20597	-0.0818551	-0.103325	-0.207269	0.0930667	0.0935256	0.124037	-0.10457	-0.125796	-0.0457525	-0.213385	-0.0484943	-0.128078	-0.0909507	-0.0782847	-0.134736	-0.136715	-0.228119	-0.0767291	-0.207388	0.00671744	-0.0329971	0.0830889	-0.0445724
0.957606	0.0234008	-0.0317395	-0.0126183	-0.0703275	-0.035733	0.0668049	0.0831306	0.0136435	0.0240207	0.0110745	-0.00968575	0.0923991	-0.0128686	-0.0348806	-0.129443	0.0267088	-0.0282526	0.101727	0.118303	0.0475407	0.0582099	-0.0471532	0.0761271	-0.0202179	-0.196773	-0.0780761	-0.102031	-0.206661	0.0832021	0.0875413	0.136447	-0.0907183	-0.123054	-0.0437915	-0.21804	-0.0516832	-0.129402	-0.0907481	-0.0742733	-0.134617	-0.135851	-0.203007	-0.0680208	-0.18791	0.0187218	-0.0356138	0.082624	-0.0365376
0.964806	0.029397	-0.0127316	-0.0171304	-0.0681698	-0.0535071	0.0547409	0.0783324	-0.000905991	0.0348389	0.023371	-0.00781417	0.100017	0.00326037	-0.0301838	-0.126469	0.0450671	-0.047183	0.107878	0.131792	0.0474155	0.0756979	-0.0312448	0.0805557	-0.00498295	-0.184262	-0.0725687	-0.0989497	-0.194621	0.0718415	0.0772357	0.144005	-0.0734866	-0.113809	-0.0445068	-0.221002	-0.0575602	-0.124663	-0.0935256	-0.0739932	-0.133759	-0.138199	-0.177407	-0.0606716	-0.170088	0.0365436	-0.0365734	0.0790536	-0.0308394
0.972006	0.02895	0.00338554	-0.0231624	-0.0608802	-0.0681698	0.0451565	0.0739455	-0.0138581	0.0441849	0.0391424	-0.00578165	0.106561	0.014472	-0.0252008	-0.127983	0.0588477	-0.0614762	0.110483	0.139165	0.0398219	0.0891984	-0.0168145	0.086689	0.00795126	-0.169981	-0.065577	-0.0934064	-0.172323	0.0609219	0.0622869	0.146741	-0.0540316	-0.0988722	-0.0482559	-0.222015	-0.0656009	-0.114667	-0.0993192	-0.0760138	-0.13144	-0.142407	-0.153786	-0.055784	-0.155514	0.0585496	-0.0360012	0.0741541	-0.0288546
0.979206	0.023222	0.0141859	-0.0300169	-0.0481188	-0.0786126	0.0383139	0.0713527	-0.0249147	0.0517726	0.0579059	-0.00383258	0.11124	0.0201702	-0.0205278	-0.134689	0.0672877	-0.0693977	0.110561	0.141078	0.0266254	0.0988245	-0.00392795	0.0930011	0.0170648	-0.155783	-0.0574291	-0.085187	-0.142235	0.05216	0.0425875	0.145006	-0.033617	-0.0790298	-0.0549734	-0.221735	-0.0753939	-0.101596	-0.108314	-0.0788689	-0.126475	-0.14652	-0.134498	-0.0538886	-0.144565	0.0824213	-0.0340581	0.0694752	-0.0311315
0.986406	0.0140131	0.0177681	-0.0371635	-0.0308752	-0.0844061	0.0339031	0.0714898	-0.0342309	0.0574887	0.0788093	-0.00207424	0.113487	0.0208259	-0.0163615	-0.146699	0.0707209	-0.0703633	0.109619	0.138789	0.0100851	0.104845	0.00736117	0.0976503	0.0218272	-0.143647	-0.0481546	-0.0744998	-0.10798	0.0466883	0.0183165	0.139701	-0.0138164	-0.0550091	-0.0641704	-0.221449	-0.0866115	-0.0880778	-0.120395	-0.0815988	-0.117964	-0.148278	-0.121284	-0.0552475	-0.136703	0.105411	-0.0309527	0.0660539	-0.0374615
0.993606	0.00326037	0.0133812	-0.0442207	-0.0112236	-0.0855505	0.0316024	0.074631	-0.0421941	0.0611544	0.100535	-0.000590086	0.112778	0.0177205	-0.0123322	-0.163138	0.0704348	-0.0654638	0.109118	0.133693	-0.00740886	0.107658	0.0169277	0.0989318	0.0227869	-0.135332	-0.0373483	-0.0620425	-0.0739574	0.0450492	-0.0100672	0.13209	0.00357032	-0.027585	-0.0747561	-0.222445	-0.0987113	-0.0765085	-0.135034	-0.083822	-0.106096	-0.14599	-0.114959	-0.0598907	-0.130963	0.124657	-0.0269651	0.0646114	-0.046885
1.00081	-0.00744462	0.00200868	-0.0505686	0.00814795	-0.0824094	0.0311375	0.0802934	-0.0492096	0.0626683	0.121403	0.000417233	0.108868	0.0126302	-0.00780225	-0.181913	0.0679314	-0.056994	0.109905	0.127161	-0.0236213	0.108093	0.0243425	0.0955164	0.0212848	-0.132024	-0.0244439	-0.0489354	-0.0446081	0.0471354	-0.0414789	0.123227	0.0168204	0.0023663	-0.0851691	-0.225371	-0.110745	-0.0688016	-0.151384	-0.0852644	-0.0920892	-0.139391	-0.115472	-0.0675976	-0.12632	0.137788	-0.0223637	0.0658274	-0.05759
1.00801	-0.0170708	-0.0138223	-0.0553668	0.0244081	-0.0758171	0.0321448	0.0872552	-0.0554204	0.0620782	0.139874	0.000739098	0.102258	0.0074029	-0.00237226	-0.200164	0.0645518	-0.0475526	0.112128	0.120503	-0.0370562	0.107372	0.0287771	0.0867546	0.0188112	-0.134045	-0.00939965	-0.0364721	-0.0233233	0.0520527	-0.0740409	0.113499	0.0248253	0.0338733	-0.0939786	-0.229931	-0.121552	-0.066185	-0.16861	-0.085634	-0.0773728	-0.129497	-0.122035	-0.0776291	-0.121921	0.143683	-0.0173688	0.0702381	-0.0670731
1.01521	-0.0251114	-0.0308931	-0.0581205	0.0351548	-0.0671268	0.0344157	0.0939727	-0.0605881	0.0595868	0.154901	0.000357628	0.0942111	0.00365973	0.00376105	-0.215203	0.0614166	-0.0392377	0.115353	0.114912	-0.0473201	0.106585	0.0294089	0.0730991	0.0165164	-0.140697	0.00702739	-0.0258207	-0.0115693	0.0582576	-0.105268	0.10286	0.027281	0.0657558	-0.100476	-0.235128	-0.130188	-0.068748	-0.185966	-0.0846207	-0.0629723	-0.117832	-0.133252	-0.0888228	-0.117302	0.14264	-0.0121772	0.0776827	-0.0728548
1.02241	-0.0314772	-0.046432	-0.0591278	0.0390232	-0.0579357	0.0383556	0.0991166	-0.064075	0.0554025	0.165975	-0.000566244	0.0862181	0.00267029	0.00987053	-0.225216	0.0594556	-0.0332594	0.118792	0.111109	-0.0549734	0.106198	0.0259876	0.0563323	0.0148058	-0.150639	0.0234902	-0.0178397	-0.008744	0.0640094	-0.132591	0.0914335	0.0244617	0.0964463	-0.104731	-0.239605	-0.136197	-0.0750244	-0.20256	-0.0821412	-0.0497818	-0.105715	-0.147444	-0.100058	-0.112426	0.135958	-0.00711083	0.0871062	-0.0733435
1.02961	-0.0362694	-0.0587344	-0.0594139	0.0361562	-0.0496328	0.0450075	0.102025	-0.0649154	0.0497162	0.173044	-0.00184774	0.0792742	0.00504255	0.0149906	-0.229412	0.0593007	-0.0299931	0.121284	0.108969	-0.0610948	0.105798	0.0191391	0.0391901	0.013268	-0.162446	0.0386417	-0.0130415	-0.0128388	0.067842	-0.15381	0.0799	0.0168324	0.123948	-0.10708	-0.242263	-0.139457	-0.0822365	-0.217241	-0.0786185	-0.0390112	-0.0942945	-0.162965	-0.110668	-0.107837	0.125319	-0.00280738	0.0967741	-0.0682771
1.03681	-0.0396967	-0.0670731	-0.06001	0.0282347	-0.0430226	0.0552058	0.102675	-0.0621796	0.0428319	0.1764	-0.00354052	0.0733972	0.0105858	0.0182569	-0.227779	0.0611246	-0.0289261	0.121492	0.107491	-0.066632	0.104493	0.0101626	0.0245154	0.0111103	-0.174803	0.051266	-0.0115573	-0.0214279	0.0689268	-0.167215	0.0691295	0.00489354	0.146133	-0.107533	-0.242472	-0.139952	-0.0872672	-0.228643	-0.0748932	-0.0320315	-0.0848949	-0.178379	-0.120473	-0.104547	0.112772	-7.7486e-05	0.104761	-0.0582457
1.04401	-0.0420809	-0.0712574	-0.0613034	0.0179768	-0.0382602	0.0685036	0.101548	-0.0555277	0.0356257	0.17668	-0.00579357	0.0679672	0.0181973	0.0190496	-0.220823	0.0646532	-0.0285387	0.118542	0.105363	-0.0719428	0.101316	0.000578165	0.014472	0.00764132	-0.186509	0.060159	-0.0130057	-0.0322998	0.06724	-0.171459	0.0595152	-0.0106275	0.161362	-0.105935	-0.240082	-0.137615	-0.0879049	-0.23573	-0.0719368	-0.0296533	-0.0791788	-0.192535	-0.129682	-0.103748	0.100791	0.000339746	0.109518	-0.0442147
1.05121	-0.0438809	-0.0714958	-0.0631094	0.0084281	-0.0351131	0.0828147	0.0997424	-0.0454128	0.0294089	0.174886	-0.00863671	0.0624239	0.0261188	0.0170112	-0.20979	0.0694394	-0.0264466	0.112712	0.101632	-0.0768065	0.0953972	-0.0082314	0.010246	0.00247359	-0.196475	0.0640988	-0.0164628	-0.0436664	0.0636518	-0.165629	0.0509143	-0.0286341	0.169057	-0.102389	-0.235277	-0.132513	-0.0835598	-0.238138	-0.0707388	-0.0315666	-0.0786483	-0.204521	-0.138897	-0.106102	0.0920177	-0.00191927	0.109988	-0.0274122
1.05841	-0.045377	-0.0685692	-0.0651658	0.00226498	-0.0332832	0.0951946	0.0987768	-0.0329137	0.0256777	0.17215	-0.0119209	0.0565231	0.0323832	0.0121951	-0.196713	0.074929	-0.0202596	0.105399	0.0960767	-0.0805557	0.085789	-0.0150979	0.012058	-0.00455976	-0.203735	0.0622153	-0.0208795	-0.0540972	0.0598311	-0.149584	0.0432849	-0.0476718	0.169569	-0.0973105	-0.228417	-0.125188	-0.0750065	-0.2361	-0.0720739	-0.0365138	-0.083977	-0.213766	-0.149226	-0.111318	0.088191	-0.00675321	0.105631	-0.00972748
1.06561	-0.0462353	-0.0638604	-0.0673711	0.00129342	-0.0324309	0.102895	0.100142	-0.0192642	0.0256956	0.169194	-0.0154257	0.0499964	0.0353992	0.00520349	-0.18391	0.0803649	-0.00846386	0.0985086	0.0890851	-0.0822425	0.0713289	-0.0191212	0.0193894	-0.0135362	-0.207692	0.0545919	-0.0255883	-0.0625372	0.0577927	-0.124437	0.0371277	-0.0661492	0.163949	-0.0909567	-0.22006	-0.116777	-0.0638008	-0.230122	-0.0762761	-0.0430286	-0.0946283	-0.220042	-0.162113	-0.118345	0.0891984	-0.0135601	0.0966549	0.00632405
1.07281	-0.0455618	-0.0588596	-0.0694573	0.00602603	-0.0320077	0.103915	0.104678	-0.00543594	0.0303328	0.1661	-0.0188828	0.0423968	0.0344276	-0.00287294	-0.173348	0.0848234	0.00889897	0.0935674	0.0815749	-0.0808716	0.0510693	-0.0198245	0.0309825	-0.0243783	-0.208271	0.0424266	-0.0307024	-0.0685334	0.059098	-0.0923753	0.0333428	-0.0827372	0.15381	-0.0830114	-0.211108	-0.108808	-0.0517786	-0.22074	-0.0832856	-0.0498116	-0.109047	-0.223505	-0.178492	-0.126094	0.0932693	-0.0213981	0.0841558	0.0182986
1.08001	-0.0424206	-0.0543356	-0.0706017	0.0154734	-0.0311971	0.0970662	0.112212	0.00789165	0.0397384	0.162441	-0.021857	0.0332952	0.0297427	-0.0108361	-0.166172	0.0876188	0.0301123	0.0913918	0.0750065	-0.0756145	0.0249326	-0.0172317	0.0450313	-0.0365734	-0.205678	0.0276327	-0.0370085	-0.0724018	0.0643849	-0.0561833	0.0325084	-0.0964165	0.140983	-0.0728428	-0.202608	-0.102705	-0.0407636	-0.208539	-0.0925183	-0.0557661	-0.125098	-0.224501	-0.197923	-0.133932	0.0981331	-0.0290453	0.0700533	0.0247836
1.08721	-0.0365555	-0.0498414	-0.0695467	0.0273645	-0.0291407	0.082159	0.121766	0.0200689	0.0532031	0.157517	-0.0237405	0.0228405	0.0224948	-0.0178874	-0.162655	0.0885189	0.0524104	0.0924468	0.0712514	-0.0659883	-0.00591874	-0.011909	0.0595987	-0.0490487	-0.200117	0.0121534	-0.0453234	-0.0750482	0.0733137	-0.0187159	0.0346482	-0.106502	0.127333	-0.0602245	-0.195235	-0.0995576	-0.0323832	-0.194472	-0.102723	-0.0599504	-0.140381	-0.223428	-0.218385	-0.141603	0.102174	-0.0353277	0.0567257	0.0256717
1.09441	-0.0284791	-0.0441551	-0.0653446	0.038749	-0.0252306	0.060451	0.132138	0.0305712	0.0690222	0.150615	-0.0239611	0.0122309	0.0142813	-0.0238359	-0.162399	0.0878453	0.0726521	0.0970066	0.0721157	-0.0521064	-0.0392735	-0.00496507	0.0730217	-0.0606358	-0.191689	-0.0023365	-0.0560939	-0.0773907	0.0847638	0.0172555	0.0396192	-0.112659	0.114238	-0.0458539	-0.189066	-0.100017	-0.0276804	-0.179893	-0.11223	-0.0616431	-0.152433	-0.220823	-0.236964	-0.148731	0.104684	-0.0395238	0.0463843	0.021714
1.10161	-0.0189543	-0.0362813	-0.0580072	0.0467241	-0.0192404	0.0348985	0.142074	0.0393152	0.0848889	0.141191	-0.0223756	0.00324249	0.0066638	-0.0289321	-0.164467	0.0860691	0.0880599	0.104928	0.0786483	-0.0347912	-0.0724971	0.00218749	0.0842333	-0.0706196	-0.180507	-0.0145137	-0.0690937	-0.0797272	0.0970125	0.0491023	0.0474811	-0.114876	0.102222	-0.0312746	-0.183624	-0.104314	-0.0267029	-0.166351	-0.119334	-0.0602901	-0.158864	-0.217491	-0.250626	-0.154829	0.105453	-0.0418484	0.0404954	0.0139713
1.10881	-0.00860095	-0.0263155	-0.048399	0.0488639	-0.0110209	0.00961423	0.150251	0.0467956	0.098598	0.128859	-0.019294	-0.00260472	0.00113845	-0.0335455	-0.167531	0.0834823	0.0967503	0.115353	0.0907302	-0.015378	-0.102782	0.00807643	0.0927329	-0.0787497	-0.16703	-0.0233054	-0.083369	-0.0817299	0.107759	0.0745237	0.0582218	-0.113511	0.0910342	-0.0183225	-0.178385	-0.112116	-0.0285625	-0.155264	-0.122803	-0.0555515	-0.157666	-0.214553	-0.256759	-0.159723	0.104463	-0.0436544	0.0396013	0.00378489
1.11601	0.00187159	-0.0152886	-0.0376225	0.0434756	-0.000369549	-0.0114143	0.155318	0.0537038	0.108647	0.113553	-0.0152647	-0.00451207	-0.000929832	-0.0378311	-0.170213	0.0802755	0.0981867	0.12694	0.107288	0.00445247	-0.127155	0.0113547	0.098455	-0.0846088	-0.152218	-0.0278831	-0.0972152	-0.0828624	0.114524	0.0920117	0.071162	-0.109303	0.0802398	-0.0087142	-0.173324	-0.122333	-0.031811	-0.147748	-0.122374	-0.0476122	-0.147855	-0.213081	-0.253475	-0.163907	0.102192	-0.0468373	0.0432491	-0.00695586
1.12321	0.0113487	-0.00455976	-0.0265121	0.0298738	0.012821	-0.0251889	0.156277	0.0602424	0.114262	0.0956833	-0.0108123	-0.0023663	0.00137687	-0.0416875	-0.171489	0.0768006	0.0933468	0.138491	0.126565	0.0230849	-0.142676	0.0110149	0.101525	-0.0869572	-0.137043	-0.0278652	-0.108391	-0.0829935	0.115478	0.101209	0.084877	-0.103158	0.0695288	-0.00368953	-0.168622	-0.133198	-0.0351131	-0.144577	-0.118792	-0.037533	-0.130004	-0.213671	-0.239938	-0.168246	0.0998259	-0.052923	0.0502706	-0.0160277
1.13041	0.018537	0.00468493	-0.0156462	0.00873804	0.028199	-0.0297308	0.152928	0.0656247	0.115442	0.0760436	-0.00649691	0.00360012	0.00796318	-0.044781	-0.170982	0.0735283	0.0847518	0.149488	0.146341	0.0392199	-0.147307	0.00639558	0.102162	-0.0839591	-0.122124	-0.0234306	-0.114584	-0.082463	0.110197	0.102758	0.0977933	-0.0959218	0.0589132	-0.00386238	-0.164074	-0.142688	-0.037837	-0.146067	-0.113451	-0.0272989	-0.106299	-0.216144	-0.216997	-0.173402	0.0990868	-0.0624418	0.0593424	-0.0216544
1.13761	0.0227451	0.0112891	-0.00560284	-0.0178337	0.0447869	-0.0237763	0.146008	0.0685096	0.112921	0.0557899	-0.00306368	0.0129938	0.0173867	-0.0463843	-0.168884	0.0708103	0.0758231	0.160009	0.164235	0.051862	-0.140792	-0.00283718	0.100684	-0.0741601	-0.107652	-0.0152767	-0.114042	-0.0815094	0.0998437	0.0979781	0.108874	-0.0882208	0.048852	-0.00899434	-0.158954	-0.148892	-0.0402451	-0.151795	-0.108045	-0.0193417	-0.0799417	-0.219744	-0.187296	-0.179541	0.101483	-0.0748038	0.0694513	-0.0233173
1.14481	0.0245273	0.0139058	0.00294447	-0.046742	0.0612795	-0.00675321	0.136769	0.0678897	0.108212	0.0363052	-0.00144243	0.0249743	0.0272155	-0.0454068	-0.165665	0.0686526	0.0699043	0.170153	0.178218	0.0602007	-0.124836	-0.016582	0.0975847	-0.0573516	-0.0937223	-0.00435114	-0.106132	-0.0799894	0.0865996	0.0884771	0.117648	-0.0804722	0.0402212	-0.0178993	-0.15223	-0.150114	-0.0431538	-0.160438	-0.104296	-0.0155568	-0.0542223	-0.223583	-0.154668	-0.186628	0.107539	-0.0887573	0.080049	-0.0218034
1.15201	0.0252783	0.0113428	0.0095427	-0.0748813	0.0763476	0.0206828	0.126451	0.0637531	0.103539	0.0189602	-0.00258684	0.0379145	0.0351012	-0.040561	-0.161862	0.0667274	0.0690818	0.17969	0.187248	0.0636041	-0.102359	-0.0340402	0.0936568	-0.0345767	-0.0807345	0.00839829	-0.0915349	-0.0775695	0.0730455	0.0760496	0.123948	-0.0728726	0.0343025	-0.0285447	-0.143343	-0.145006	-0.0474572	-0.170106	-0.103652	-0.0169694	-0.031805	-0.226986	-0.123167	-0.19483	0.116688	-0.102758	0.090909	-0.018692
1.15921	0.0264347	0.00340343	0.0144005	-0.0998795	0.0888705	0.0561476	0.116056	0.0569165	0.101107	0.00482202	-0.00716448	0.0498474	0.0396132	-0.0308573	-0.157982	0.0648081	0.073576	0.188309	0.191426	0.0619233	-0.0765145	-0.0536919	0.08986	-0.00722408	-0.0693083	0.0221252	-0.0720978	-0.074327	0.0618279	0.0626266	0.127822	-0.0656247	0.0324607	-0.0382483	-0.132692	-0.132859	-0.0537753	-0.179017	-0.107038	-0.0238597	-0.0146151	-0.229591	-0.0961781	-0.204432	0.127631	-0.114876	0.101751	-0.0155866
1.16641	0.0289738	-0.00858903	0.0183642	-0.120264	0.0979125	0.0959694	0.106353	0.0485063	0.102365	-0.00554919	-0.0154376	0.0591457	0.0402749	-0.0160098	-0.15431	0.0631034	0.0819027	0.195938	0.191504	0.0558734	-0.0500619	-0.0734806	0.0869811	0.0234365	-0.0598371	0.0359178	-0.0505447	-0.071007	0.0553131	0.0501931	0.129902	-0.0588596	0.0356734	-0.0442803	-0.121319	-0.113946	-0.0622749	-0.186104	-0.114518	-0.0359058	-0.00404716	-0.231338	-0.0757873	-0.215364	0.138825	-0.122947	0.112236	-0.0138164
1.17361	0.0336647	-0.0223458	0.0225306	-0.135255	0.102788	0.136054	0.0978649	0.0395596	0.107688	-0.0123203	-0.0271678	0.0650704	0.0371814	0.00342131	-0.150752	0.06212	0.0916421	0.202733	0.188386	0.0468969	-0.025326	-0.0911772	0.08533	0.0559211	-0.0523627	0.0486732	-0.0299096	-0.0683546	0.0551343	0.0405371	0.131363	-0.0527024	0.0441372	-0.0447512	-0.110382	-0.0897765	-0.0725746	-0.191152	-0.124991	-0.0520468	-0.000905991	-0.232381	-0.0624955	-0.226909	0.148803	-0.1252	0.122035	-0.0144005
1.18081	0.0412643	-0.035435	0.027585	-0.144613	0.103366	0.172484	0.0906348	0.0311196	0.116402	-0.0161409	-0.0418663	0.0677884	0.0310123	0.0261128	-0.146848	0.0622809	0.100303	0.208795	0.183111	0.0365973	-0.00406504	-0.104845	0.0847876	0.0879049	-0.0468969	0.0591934	-0.0128329	-0.0662982	0.0617385	0.0348866	0.133312	-0.047338	0.0573754	-0.0392318	-0.101006	-0.0628352	-0.0837564	-0.194472	-0.136441	-0.0702262	-0.00520349	-0.233078	-0.0552654	-0.237858	0.156236	-0.121033	0.13085	-0.0178993
1.18801	0.0522614	-0.0459969	0.0334501	-0.148714	0.100499	0.20169	0.0840425	0.0245214	0.12719	-0.0178158	-0.0588536	0.0678778	0.0233352	0.0501633	-0.141972	0.0634372	0.105894	0.213861	0.176919	0.0260949	0.0129223	-0.113171	0.0849962	0.116235	-0.0435829	0.0665605	-0.000888109	-0.0638127	0.0741303	0.0337541	0.136024	-0.0430822	0.0744045	-0.0288308	-0.0944555	-0.0361264	-0.0944912	-0.1966	-0.146508	-0.0877082	-0.0160396	-0.234056	-0.0520587	-0.246984	0.160122	-0.111401	0.138271	-0.0242412
1.19521	0.0663519	-0.0526071	0.0394046	-0.148791	0.0960052	0.220513	0.0768483	0.0210464	0.138539	-0.0180662	-0.0771642	0.0660181	0.0169277	0.0733256	-0.135684	0.0647664	0.107211	0.21736	0.171012	0.0160098	0.0259161	-0.115609	0.0854254	0.138032	-0.0426233	0.0702679	0.00587702	-0.0597537	0.0903368	0.0370204	0.138766	-0.040257	0.093919	-0.0155985	-0.0924289	-0.0127733	-0.103396	-0.198197	-0.153071	-0.10199	-0.0317335	-0.235963	-0.0507951	-0.253379	0.160164	-0.0983715	0.143665	-0.0326753
1.20241	0.0823379	-0.0540376	0.0446498	-0.146496	0.0923097	0.226599	0.0676453	0.0210881	0.148892	-0.0174463	-0.0952601	0.0631571	0.0151694	0.0934124	-0.127959	0.0651121	0.104123	0.218874	0.16585	0.00687838	0.0360429	-0.112456	0.085175	0.151902	-0.043875	0.070107	0.00869036	-0.0535965	0.108135	0.0440717	0.140464	-0.0390291	0.114512	-0.00167489	-0.0966966	0.0044167	-0.109553	-0.20014	-0.154752	-0.111806	-0.0503004	-0.239241	-0.0499725	-0.256318	0.157112	-0.0840724	0.146395	-0.0419378
1.20961	0.0985563	-0.0494719	0.0487328	-0.143087	0.0916243	0.219285	0.05548	0.0237286	0.156993	-0.0161827	-0.111026	0.060457	0.0207245	0.108659	-0.119352	0.0634789	0.0978172	0.218344	0.160694	-0.000649691	0.0446141	-0.104713	0.0828385	0.158125	-0.0466049	0.0659227	0.00942945	-0.0457466	0.125617	0.0540137	0.140423	-0.0392139	0.134826	0.0110924	-0.108218	0.0134051	-0.112748	-0.203204	-0.150937	-0.117528	-0.0698984	-0.243866	-0.0488162	-0.255162	0.152791	-0.0700772	0.146437	-0.0507474
1.21681	0.113446	-0.0389636	0.0516534	-0.138909	0.0951648	0.200236	0.040257	0.0270426	0.162196	-0.0141561	-0.122231	0.058943	0.0345886	0.118023	-0.110829	0.0592232	0.0905812	0.215816	0.154257	-0.00616908	0.0525236	-0.0936508	0.0768244	0.15775	-0.0499129	0.0577331	0.00988841	-0.0369072	0.14149	0.0656009	0.138319	-0.0402749	0.15375	0.021112	-0.126433	0.0134289	-0.113308	-0.207412	-0.141728	-0.120753	-0.0888884	-0.249326	-0.0471294	-0.249606	0.149727	-0.0571907	0.144714	-0.0581503
1.22401	0.125742	-0.0235021	0.0536323	-0.133574	0.103056	0.173122	0.0230789	0.0291586	0.1647	-0.0109076	-0.127429	0.0588775	0.0558376	0.121075	-0.103623	0.0519931	0.0851095	0.211191	0.145721	-0.009799	0.060147	-0.0806749	0.0660539	0.151801	-0.0531316	0.0461042	0.0113785	-0.0276029	0.1553	0.0772536	0.133795	-0.0416636	0.170535	0.0271559	-0.149435	0.00516176	-0.111991	-0.211847	-0.127912	-0.123489	-0.105786	-0.255001	-0.0453055	-0.240177	0.150657	-0.0456154	0.142729	-0.0635505
1.23121	0.134581	-0.00469089	0.0550032	-0.126612	0.114703	0.142604	0.00608563	0.029248	0.16548	-0.00587106	-0.126338	0.0595689	0.0822127	0.11794	-0.0987887	0.0417173	0.0834048	0.204176	0.135142	-0.0119805	0.0674009	-0.0672221	0.0506461	0.141174	-0.0558317	0.0324249	0.0145853	-0.0183821	0.167471	0.0875771	0.126451	-0.0428915	0.18459	0.0287831	-0.174487	-0.00931621	-0.109881	-0.21506	-0.110912	-0.127363	-0.119346	-0.260466	-0.044322	-0.228375	0.157946	-0.0350535	0.141966	-0.0667155
1.23841	0.139672	0.0155985	0.0564694	-0.118005	0.129098	0.113153	-0.00783801	0.0277102	0.165886	0.00120997	-0.119448	0.0598669	0.110817	0.109243	-0.0968754	0.0288248	0.0860274	0.194561	0.122952	-0.0126719	0.0739515	-0.0546575	0.0319958	0.127083	-0.0576258	0.0186205	0.0193834	-0.0101507	0.179112	0.0958204	0.116318	-0.0434756	0.19542	0.0265598	-0.198585	-0.0269771	-0.108081	-0.215787	-0.0925124	-0.133157	-0.128675	-0.265586	-0.0454843	-0.216347	0.173122	-0.0248611	0.143301	-0.0678122
1.24561	0.141472	0.0354171	0.0593364	-0.108016	0.144947	0.0881016	-0.0157237	0.025624	0.166953	0.00997186	-0.107366	0.0588834	0.138503	0.0962377	-0.0976384	0.0145435	0.0920236	0.182736	0.109518	-0.0110626	0.0794947	-0.0440538	0.0123978	0.111288	-0.058043	0.00662208	0.024879	-0.00402927	0.19154	0.102049	0.104463	-0.0427663	0.202715	0.0218987	-0.218749	-0.0444353	-0.107288	-0.21348	-0.0744104	-0.140709	-0.133365	-0.270438	-0.0495613	-0.206059	0.196522	-0.0141621	0.146878	-0.0673652
1.25281	0.141168	0.0528872	0.0650764	-0.0968814	0.160569	0.0694931	-0.0151336	0.0240922	0.169098	0.019443	-0.090754	0.0563025	0.162226	0.0807583	-0.100327	0.000745058	0.0994205	0.169694	0.0952661	-0.00628233	0.0840068	-0.0358164	-0.00531673	0.0954628	-0.0567317	-0.00186563	0.029552	-0.000828505	0.205594	0.106841	0.0928283	-0.040108	0.206542	0.0163913	-0.232244	-0.0586569	-0.107318	-0.208026	-0.057739	-0.149083	-0.133562	-0.275189	-0.056231	-0.198853	0.226998	-0.00213981	0.152302	-0.066036
1.26001	0.140154	0.0664473	0.0744939	-0.0848234	0.174075	0.0582874	-0.00485778	0.0240743	0.172168	0.0281334	-0.0706911	0.0521719	0.179619	0.0649452	-0.104237	-0.0107765	0.10581	0.15676	0.0813901	0.00162721	0.0877082	-0.0294149	-0.0182509	0.0804424	-0.0539839	-0.0053525	0.031805	-0.000476837	0.221109	0.110608	0.0832438	-0.0352859	0.207174	0.0110388	-0.237089	-0.0675261	-0.107199	-0.199258	-0.0430167	-0.156724	-0.129831	-0.280184	-0.0642776	-0.195599	0.262219	0.0116229	0.158775	-0.0642598
1.26721	0.139576	0.0752926	0.0868917	-0.0723362	0.184226	0.0543356	0.0146508	0.0263393	0.175649	0.0344276	-0.0488698	0.0469089	0.189662	0.0508785	-0.109017	-0.0190854	0.108999	0.14528	0.069797	0.0115395	0.0908375	-0.0238538	-0.0239313	0.0662148	-0.0507653	-0.00265241	0.030607	-0.00213981	0.237054	0.113362	0.0765741	-0.0288248	0.204915	0.00618696	-0.232619	-0.0701547	-0.105911	-0.186861	-0.0305474	-0.161701	-0.123	-0.285989	-0.0723481	-0.196874	0.29915	0.0269711	0.165051	-0.062108
1.27441	0.140059	0.0794351	0.100303	-0.0601292	0.191051	0.0563085	0.041163	0.0313938	0.178838	0.0371695	-0.0270784	0.0414848	0.19294	0.0403643	-0.114822	-0.0243783	0.107419	0.136268	0.0622392	0.0218511	0.0933945	-0.0182986	-0.0209153	0.0526309	-0.0482321	0.00668168	0.0258029	-0.00488758	0.251812	0.1149	0.0727832	-0.0217378	0.199944	0.00206828	-0.219566	-0.0669718	-0.10286	-0.170809	-0.020802	-0.162256	-0.114197	-0.293171	-0.0795662	-0.202763	0.334597	0.0431716	0.169796	-0.0595391
1.28161	0.141734	0.079447	0.11245	-0.0486493	0.195682	0.0617743	0.0707805	0.0390053	0.180799	0.0360966	-0.00632405	0.0375032	0.191396	0.0350296	-0.122023	-0.027591	0.100422	0.130427	0.0593662	0.0313938	0.0951171	-0.0123322	-0.00941157	0.0399947	-0.0472784	0.0218749	0.0180304	-0.00793338	0.26359	0.115019	0.0715077	-0.0149608	0.1926	-0.0007689	-0.199765	-0.0595391	-0.0977576	-0.151771	-0.0146031	-0.157499	-0.10463	-0.301969	-0.0856042	-0.212288	0.365782	0.0590324	0.171989	-0.0567734
1.28881	0.144267	0.0762701	0.121635	-0.0376225	0.199431	0.0679016	0.0986159	0.0478208	0.180542	0.0320733	0.0133038	0.036788	0.187451	0.0361621	-0.130981	-0.0296831	0.0885367	0.128007	0.0606418	0.0394523	0.0958383	-0.00577569	0.00856519	0.0291109	-0.0484049	0.0410497	0.00838041	-0.0105023	0.27076	0.113297	0.0724614	-0.00904799	0.183803	-0.00154972	-0.175703	-0.0502765	-0.0903308	-0.131196	-0.0126958	-0.147915	-0.0953138	-0.312221	-0.090313	-0.223237	0.39075	0.0733197	0.171345	-0.0542223
1.29601	0.14689	0.0709534	0.126976	-0.0263035	0.203162	0.0724614	0.119925	0.0556648	0.177449	0.0267744	0.0318706	0.0404239	0.183129	0.0444174	-0.14196	-0.0312328	0.0733018	0.128853	0.0650346	0.0453591	0.095731	0.00175238	0.0296533	0.0208795	-0.0517368	0.0618398	-0.00190139	-0.0119388	0.272012	0.109082	0.0752926	-0.00413656	0.17488	0.000184774	-0.15015	-0.0418484	-0.080508	-0.110883	-0.0154495	-0.135326	-0.0868857	-0.323296	-0.0936449	-0.23281	0.408715	0.0850976	0.168496	-0.052166
1.30321	0.148505	0.0646114	0.128299	-0.0141799	0.207168	0.0745893	0.131392	0.0605047	0.171655	0.0223517	0.0488937	0.0481725	0.179541	0.0592947	-0.15505	-0.0325799	0.0571191	0.132489	0.0716329	0.0485837	0.0953078	0.0107825	0.049758	0.0158489	-0.0571847	0.0820637	-0.0117123	-0.0119627	0.266665	0.101739	0.0791609	-0.00025034	0.167024	0.00402331	-0.125694	-0.0364304	-0.0688612	-0.092566	-0.0228763	-0.122154	-0.0795186	-0.334203	-0.0957608	-0.238627	0.420159	0.0940323	0.164586	-0.0504553
1.31041	0.148094	0.0582099	0.125927	-0.0012815	0.211573	0.0746489	0.131917	0.0611663	0.163972	0.0210643	0.0634789	0.0588536	0.176787	0.0789225	-0.17007	-0.0340462	0.0429392	0.13833	0.0795782	0.0492156	0.095129	0.0213981	0.0648141	0.0142694	-0.0642538	0.0998676	-0.0202894	-0.0107884	0.25515	0.0914156	0.0829041	0.0025332	0.160992	0.0089407	-0.104147	-0.035125	-0.0567913	-0.077796	-0.0347197	-0.11065	-0.0732183	-0.343758	-0.0971019	-0.239378	0.426382	0.100291	0.160891	-0.0487804
1.31761	0.145239	0.052315	0.120711	0.0120461	0.216442	0.07357	0.122732	0.0576556	0.155437	0.0249505	0.0749528	0.071013	0.17435	0.100493	-0.186288	-0.0359476	0.0335217	0.145876	0.0878572	0.0483096	0.0954926	0.0328302	0.0715137	0.0162661	-0.0717461	0.113648	-0.0273407	-0.00899434	0.239074	0.0794768	0.0858426	0.00417233	0.157428	0.0139713	-0.0861287	-0.0379503	-0.0459015	-0.0680506	-0.0504136	-0.102299	-0.0680149	-0.350678	-0.0980914	-0.234807	0.42873	0.104326	0.158638	-0.0471413
1.32481	0.140411	0.0471294	0.113904	0.0254989	0.221366	0.0723898	0.106597	0.0507891	0.146836	0.0352561	0.0835478	0.0834227	0.171512	0.120908	-0.202358	-0.0382483	0.0305593	0.154853	0.0953496	0.0476956	0.0965416	0.0437796	0.0680089	0.0216901	-0.0779688	0.122255	-0.0328422	-0.00699162	0.220847	0.0682294	0.0882268	0.00478029	0.157344	0.0185192	-0.0710905	-0.0441253	-0.0373006	-0.0647128	-0.0687838	-0.0976384	-0.0638485	-0.353891	-0.0987589	-0.225472	0.428236	0.106645	0.158781	-0.0459909
1.33201	0.134903	0.0428438	0.106657	0.0386059	0.225234	0.0722051	0.0870585	0.0419199	0.138688	0.0517428	0.0899792	0.0951052	0.167608	0.137526	-0.216585	-0.0404	0.0342667	0.165206	0.101328	0.0490189	0.0985682	0.0531197	0.0544727	0.0298798	-0.0812113	0.125206	-0.036782	-0.0048697	0.20296	0.0600874	0.0910461	0.00455379	0.162023	0.0219822	-0.0579953	-0.0524521	-0.0315249	-0.0687003	-0.087899	-0.0962317	-0.0602067	-0.352764	-0.098598	-0.21261	0.42547	0.107938	0.161803	-0.0458777
1.33921	0.130302	0.0398576	0.099498	0.0502586	0.226665	0.0741899	0.0678718	0.0328183	0.131547	0.0725448	0.094837	0.10528	0.162226	0.148523	-0.227475	-0.0416219	0.0433922	0.177139	0.105858	0.0531673	0.10221	0.0603318	0.0330329	0.0396967	-0.0804842	0.122809	-0.0390172	-0.00295639	0.187308	0.0569582	0.0952661	0.00367165	0.172228	0.0232816	-0.045979	-0.0616968	-0.0289381	-0.0797749	-0.105488	-0.0968516	-0.0559926	-0.34706	-0.0969112	-0.198138	0.420886	0.109226	0.167555	-0.0469565
1.34641	0.127846	0.0388503	0.0922024	0.0588596	0.224566	0.0794947	0.052458	0.0255406	0.126213	0.0947237	0.098455	0.113547	0.155503	0.153142	-0.234312	-0.0415683	0.056076	0.190997	0.109637	0.0603259	0.10829	0.0652969	0.00709295	0.049746	-0.0759065	0.115824	-0.0393927	-0.00200272	0.175071	0.0599504	0.101268	0.00212193	0.187469	0.0210047	-0.0347018	-0.0708163	-0.0297964	-0.0963032	-0.119722	-0.0977695	-0.049901	-0.336945	-0.0931859	-0.184369	0.414997	0.111789	0.175142	-0.0488102
1.35361	0.127995	0.0407219	0.0838876	0.0631213	0.218427	0.0889361	0.0433624	0.0218153	0.123471	0.115246	0.10128	0.120205	0.148273	0.151771	-0.237328	-0.0407457	0.0704348	0.20687	0.113487	0.0702798	0.117207	0.067693	-0.019604	0.0588	-0.0685155	0.105047	-0.037837	-0.0027597	0.167012	0.0692785	0.108868	-0.000298023	0.206023	0.0142634	-0.024426	-0.079304	-0.0337541	-0.115526	-0.129837	-0.097239	-0.0410438	-0.323069	-0.0873804	-0.173324	0.408226	0.116658	0.183266	-0.0507951
1.36081	0.130343	0.046277	0.0734448	0.0628233	0.208187	0.102752	0.0415564	0.022465	0.123769	0.131524	0.104135	0.125974	0.142002	0.1459	-0.237292	-0.0402689	0.0846207	0.224185	0.117856	0.082463	0.128537	0.0670612	-0.0436664	0.0661433	-0.0596464	0.0912964	-0.0343084	-0.00537634	0.163543	0.0839293	0.117773	-0.0038147	0.225693	0.00348091	-0.015974	-0.0871778	-0.0394285	-0.134504	-0.135982	-0.0940621	-0.0292838	-0.306588	-0.0798523	-0.166208	0.400895	0.124127	0.190723	-0.0525475
1.36801	0.133771	0.0559807	0.0601709	0.0585675	0.193971	0.120711	0.0461996	0.027144	0.127089	0.141627	0.107837	0.13147	0.138134	0.1378	-0.23483	-0.0412881	0.0968337	0.241369	0.122547	0.0960052	0.141329	0.0632882	-0.0623345	0.0713646	-0.0505328	0.0758767	-0.0285983	-0.00914931	0.164402	0.101721	0.127602	-0.00819564	0.244403	-0.00984073	-0.0106335	-0.0947297	-0.0447273	-0.150847	-0.138825	-0.0879407	-0.014782	-0.288856	-0.0713468	-0.163203	0.393581	0.133538	0.196606	-0.0539184
1.37521	0.136644	0.0697732	0.0441194	0.0509322	0.176316	0.142032	0.0551999	0.0347614	0.133097	0.144511	0.112367	0.136697	0.137204	0.12998	-0.230098	-0.0445247	0.105613	0.256032	0.126767	0.109673	0.154722	0.0570476	-0.0735641	0.074178	-0.0422001	0.0605941	-0.0205159	-0.0130296	0.168574	0.119716	0.137556	-0.0124812	0.260264	-0.0239849	-0.00987053	-0.101966	-0.0475943	-0.162852	-0.139159	-0.0794768	0.00249147	-0.271118	-0.0630021	-0.163776	0.387245	0.143653	0.200164	-0.0547171
1.38241	0.137043	0.0867903	0.0264704	0.0400305	0.15651	0.165337	0.0662625	0.0440598	0.14118	0.140393	0.116569	0.141031	0.138521	0.124562	-0.222921	-0.050199	0.110471	0.265712	0.129509	0.122172	0.168449	0.0495195	-0.0763535	0.0744104	-0.0353992	0.0472963	-0.0102878	-0.0164747	0.174499	0.135028	0.146204	-0.0150561	0.271612	-0.0374973	-0.0147462	-0.108409	-0.0464082	-0.169235	-0.137788	-0.0699103	0.0226796	-0.254238	-0.056231	-0.167197	0.383121	0.153065	0.200641	-0.0543892
1.38961	0.133091	0.105536	0.00931621	0.0258446	0.13656	0.188798	0.0776172	0.0538647	0.15043	0.131088	0.118786	0.143635	0.140601	0.122809	-0.213253	-0.0581503	0.112152	0.26868	0.129944	0.132388	0.182766	0.0418425	-0.0710666	0.0721157	-0.030458	0.0374019	0.00116229	-0.0194252	0.180835	0.145578	0.151736	-0.0142813	0.277281	-0.049299	-0.0254691	-0.113159	-0.0399351	-0.169176	-0.135326	-0.0605762	0.0453472	-0.23886	-0.0523567	-0.172818	0.382304	0.160491	0.197232	-0.0520408
1.39681	0.123644	0.124162	-0.00499487	0.00880957	0.118655	0.210559	0.0881433	0.0631392	0.159627	0.119621	0.117767	0.143826	0.142026	0.124943	-0.201422	-0.0679433	0.112391	0.264502	0.12762	0.139493	0.19781	0.0346839	-0.0592887	0.0676632	-0.0269473	0.0317156	0.0124156	-0.0218511	0.186998	0.150293	0.15288	-0.00931025	0.277251	-0.0583053	-0.0412822	-0.115252	-0.0272334	-0.162584	-0.131857	-0.0523925	0.069052	-0.225717	-0.0521719	-0.180244	0.385082	0.164735	0.189614	-0.0468731
1.40401	0.108963	0.140756	-0.0144958	-0.00997782	0.104481	0.229037	0.0971437	0.0710964	0.167322	0.109202	0.112998	0.14137	0.141948	0.130188	-0.187939	-0.0786602	0.112975	0.254095	0.122464	0.142914	0.213212	0.0285327	-0.0431061	0.0617325	-0.0237644	0.0307918	0.022161	-0.0235736	0.19303	0.148958	0.149715	-0.000393391	0.272971	-0.0635087	-0.060755	-0.114119	-0.00795126	-0.150502	-0.126743	-0.0455916	0.0914395	-0.215447	-0.0556052	-0.189388	0.390941	0.164735	0.178224	-0.0385404
1.41121	0.091058	0.153744	-0.0179708	-0.0292718	0.0949979	0.24305	0.10426	0.0775754	0.172061	0.102437	0.104249	0.136697	0.140041	0.136864	-0.173229	-0.0886977	0.115174	0.239521	0.114733	0.142485	0.228292	0.0238538	-0.0242651	0.0551701	-0.0197172	0.0349522	0.0296652	-0.0242829	0.199068	0.142074	0.143695	0.0114858	0.266904	-0.0645578	-0.0821054	-0.109798	0.0172675	-0.134945	-0.118917	-0.0398338	0.110227	-0.208288	-0.0617564	-0.200468	0.398934	0.15977	0.164181	-0.0271022
1.41841	0.0732124	0.162131	-0.0152826	-0.0479639	0.0905633	0.251698	0.109601	0.0832081	0.172764	0.101113	0.0912249	0.130945	0.136304	0.142819	-0.157601	-0.0958562	0.119686	0.223553	0.105166	0.138658	0.2424	0.0208795	-0.00402331	0.0487089	-0.0140607	0.0437737	0.034827	-0.0238895	0.205344	0.130725	0.136918	0.025034	0.261551	-0.0618637	-0.103569	-0.10311	0.0467718	-0.11825	-0.107455	-0.0344574	0.123733	-0.204003	-0.0692666	-0.213867	0.408047	0.149745	0.148839	-0.012821
1.42561	0.0589371	0.165671	-0.00742078	-0.064826	0.0913024	0.254512	0.113904	0.0891507	0.168908	0.106198	0.0738919	0.125635	0.131232	0.145847	-0.141627	-0.0978291	0.126827	0.209248	0.0953615	0.132573	0.254953	0.0192702	0.0164688	0.0430465	-0.00656843	0.0555694	0.0378907	-0.0226021	0.212169	0.116432	0.131351	0.0388265	0.258726	-0.0563562	-0.123638	-0.0955284	0.0784934	-0.102377	-0.0920117	-0.0288606	0.13088	-0.202143	-0.0764251	-0.229686	0.417495	0.135291	0.133574	0.00404716
1.43281	0.0510812	0.164807	0.0038147	-0.0782549	0.0970185	0.251967	0.118124	0.0963509	0.160909	0.117838	0.05337	0.121987	0.126028	0.144362	-0.126189	-0.0929177	0.136828	0.199246	0.0876009	0.125635	0.265157	0.0179231	0.0357926	0.0386834	0.00256896	0.0677705	0.0393867	-0.0205398	0.220048	0.100827	0.12849	0.0513554	0.25928	-0.0489712	-0.14134	-0.0887632	0.110269	-0.0887513	-0.0728548	-0.0225782	0.130969	-0.202584	-0.0813365	-0.247371	0.426817	0.117624	0.119728	0.0231147
1.44001	0.0514388	0.160486	0.0163496	-0.0863612	0.106972	0.245762	0.122923	0.105095	0.150299	0.135016	0.0322461	0.120544	0.122511	0.137895	-0.112253	-0.0806689	0.149715	0.195038	0.0838459	0.11906	0.27169	0.0153244	0.0525475	0.0358701	0.01297	0.0778973	0.0402331	-0.0175059	0.229239	0.085479	0.129652	0.061208	0.263155	-0.0402272	-0.156248	-0.0841141	0.139785	-0.0784039	-0.050807	-0.0153661	0.123799	-0.205469	-0.0821531	-0.265533	0.435632	0.0982881	0.108957	0.0434577
1.44721	0.0608087	0.153857	0.0284672	-0.0876606	0.119799	0.238305	0.128382	0.115085	0.139123	0.15552	0.0138819	0.12126	0.122374	0.12722	-0.100398	-0.0618696	0.164902	0.196356	0.0848889	0.113648	0.272959	0.0101805	0.0659943	0.0346124	0.0240207	0.0845194	0.0417411	-0.0131428	0.239092	0.0715971	0.135791	0.0675321	0.269401	-0.0303388	-0.168282	-0.0820696	0.164551	-0.0719666	-0.0273049	-0.00747442	0.110078	-0.210667	-0.077492	-0.282383	0.443572	0.078851	0.10308	0.0634313
1.45441	0.0789046	0.146019	0.0391245	-0.081718	0.133818	0.23191	0.134188	0.12567	0.1293	0.176466	0.00119209	0.123948	0.126284	0.114018	-0.0905752	-0.0380874	0.181037	0.201213	0.0902116	0.109899	0.267935	0.00181198	0.0763178	0.034827	0.0347555	0.0873029	0.0453532	-0.00711679	0.248015	0.0600219	0.146836	0.0703633	0.276124	-0.0192285	-0.177234	-0.0822842	0.182116	-0.0694513	-0.00442266	0.000119209	0.0917733	-0.217426	-0.0669897	-0.296289	0.450367	0.0607669	0.103462	0.0809014
1.46161	0.104135	0.137764	0.0477433	-0.0694036	0.147623	0.228071	0.140011	0.135988	0.122219	0.195032	-0.00402331	0.128371	0.133443	0.100529	-0.0823736	-0.011158	0.196165	0.206518	0.0985801	0.108051	0.256789	-0.00975132	0.0840843	0.0363767	0.0442028	0.0864506	0.0520468	0.000417233	0.254214	0.0512838	0.16104	0.0704885	0.280762	-0.00662208	-0.182515	-0.0836015	0.190586	-0.0698924	0.0153959	0.00579357	0.0718296	-0.224489	-0.0513434	-0.306243	0.456125	0.0454009	0.11043	0.093776
1.46881	0.133544	0.129467	0.0541329	-0.0526011	0.160623	0.227308	0.14559	0.144786	0.118721	0.209117	-0.000905991	0.134033	0.141996	0.0891268	-0.0754297	0.0168562	0.2083	0.209099	0.108927	0.107902	0.241059	-0.0235736	0.0896633	0.0392258	0.0517368	0.0824749	0.0618577	0.00869632	0.256389	0.0456929	0.17525	0.0689149	0.280851	0.00782013	-0.183207	-0.0843704	0.189012	-0.0714898	0.0299871	0.00780225	0.0533819	-0.230575	-0.0319898	-0.311899	0.461382	0.0339806	0.122976	0.10044
1.47601	0.1634	0.121295	0.0586033	-0.0337005	0.172985	0.229502	0.150585	0.150591	0.119358	0.217396	0.0108957	0.140059	0.149894	0.0820994	-0.0696957	0.0436008	0.215942	0.206757	0.120389	0.108451	0.22307	-0.037992	0.093174	0.0434816	0.0571728	0.0764608	0.0739098	0.0165462	0.254023	0.0434041	0.186163	0.0664294	0.274891	0.0239789	-0.178462	-0.0827789	0.177538	-0.0722826	0.0380456	0.00498891	0.039053	-0.234741	-0.0105262	-0.313455	0.466859	0.0274122	0.139105	0.0999629
1.48321	0.190198	0.113595	0.0618339	-0.0149965	0.185001	0.234079	0.154459	0.152218	0.124353	0.219291	0.0311136	0.14559	0.155497	0.0813246	-0.0653982	0.0667512	0.218195	0.198799	0.132054	0.108105	0.205201	-0.0509858	0.0949621	0.0493944	0.0605822	0.0701785	0.0865698	0.0227511	0.24718	0.0445247	0.191635	0.0633597	0.262564	0.040859	-0.167942	-0.0775158	0.157428	-0.0710189	0.0392139	-0.00273585	0.0303924	-0.236386	0.0113547	-0.311607	0.472701	0.0259161	0.156528	0.0918984
1.49041	0.211269	0.107098	0.0642955	0.00181794	0.196642	0.240082	0.15676	0.149405	0.133067	0.214863	0.0582933	0.150347	0.157928	0.0877261	-0.0628531	0.0847638	0.214583	0.186092	0.143015	0.105399	0.189501	-0.0605166	0.0956595	0.0572979	0.0620008	0.0657141	0.097841	0.0265896	0.236195	0.0489533	0.190896	0.0596941	0.244415	0.0566661	-0.151962	-0.0683427	0.13119	-0.0674665	0.033766	-0.0145614	0.0276923	-0.235248	0.0318766	-0.307536	0.47828	0.0287235	0.17311	0.0762045
1.49761	0.224972	0.102794	0.0657082	0.0159204	0.207311	0.246245	0.157475	0.14295	0.144172	0.204939	0.0894785	0.154686	0.156909	0.100839	-0.0621319	0.0974834	0.205153	0.170684	0.152922	0.0998378	0.177556	-0.0650048	0.0959158	0.0673831	0.0613868	0.0647426	0.105667	0.0281215	0.221914	0.0562727	0.183982	0.0552535	0.221366	0.0694036	-0.131506	-0.0562847	0.102407	-0.0623047	0.0221729	-0.0292063	0.0301778	-0.231451	0.0492632	-0.302666	0.482744	0.0341356	0.18698	0.0534177
1.50481	0.230515	0.10159	0.0650048	0.0272751	0.21618	0.251395	0.156987	0.134337	0.156289	0.191158	0.120676	0.159085	0.1526	0.11884	-0.0627995	0.105828	0.190765	0.155324	0.162232	0.0920236	0.170457	-0.0635266	0.095892	0.0793099	0.0587821	0.067991	0.108451	0.0280499	0.20588	0.0658572	0.171357	0.0498891	0.194579	0.0775695	-0.108165	-0.0430524	0.0750363	-0.0566781	0.00508428	-0.0452101	0.0361979	-0.225544	0.0621974	-0.298327	0.485587	0.040102	0.196695	0.0250638
1.51201	0.227898	0.104278	0.0612497	0.036484	0.222534	0.254834	0.155705	0.125033	0.168681	0.175798	0.14807	0.163496	0.145835	0.139105	-0.0638723	0.110853	0.17336	0.142717	0.1719	0.0831425	0.168526	-0.0559926	0.0953794	0.0921786	0.0544548	0.0752389	0.10547	0.0275612	0.190121	0.0768483	0.154048	0.0434875	0.165737	0.0803888	-0.0841379	-0.030452	0.0526369	-0.0518739	-0.0164032	-0.0609517	0.0437081	-0.218475	0.070262	-0.295424	0.486821	0.0448823	0.20141	-0.00625849
1.51921	0.21807	0.111628	0.0544906	0.0445485	0.225717	0.256532	0.153846	0.116247	0.181389	0.161219	0.169051	0.167072	0.138217	0.159013	-0.0641882	0.113231	0.155663	0.135058	0.182593	0.074327	0.171119	-0.0435054	0.0944972	0.104827	0.0487924	0.0855863	0.0972629	0.0280797	0.176477	0.088203	0.134152	0.0359237	0.137055	0.0777185	-0.0619113	-0.0200331	0.0377357	-0.0491977	-0.0405312	-0.0747025	0.0506043	-0.211298	0.0738263	-0.294346	0.486511	0.0473082	0.20138	-0.0372767
1.52641	0.202876	0.124121	0.0458479	0.0526309	0.224781	0.257075	0.151384	0.108939	0.194693	0.149143	0.18242	0.168467	0.131851	0.17637	-0.0629008	0.113422	0.140315	0.133455	0.194222	0.0665307	0.176668	-0.0283599	0.093919	0.116044	0.0422776	0.0976324	0.0855565	0.0309527	0.166035	0.0988543	0.114703	0.0268936	0.110739	0.0701129	-0.04372	-0.0130355	0.0315428	-0.0497639	-0.0650287	-0.0848532	0.054872	-0.204867	0.0735164	-0.295067	0.484365	0.0468612	0.198144	-0.0648141
1.53361	0.18453	0.141251	0.0368655	0.0615418	0.218463	0.25745	0.148457	0.103718	0.208342	0.140196	0.188065	0.166279	0.128633	0.189531	-0.0596464	0.11211	0.129145	0.137645	0.20625	0.0607014	0.183296	-0.0135958	0.0944793	0.124872	0.0354111	0.109726	0.0727952	0.0370443	0.159085	0.107753	0.0986516	0.0160217	0.0883996	0.0589669	-0.0308394	-0.0103772	0.0337839	-0.0540197	-0.0876129	-0.0905335	0.0547409	-0.199705	0.0698268	-0.297379	0.480121	0.0436008	0.194103	-0.0865102
1.54081	0.165141	0.160885	0.0290573	0.0713587	0.205648	0.258613	0.145423	0.100636	0.221366	0.133955	0.186473	0.159472	0.12942	0.19719	-0.0543892	0.110304	0.123054	0.146097	0.218159	0.0577986	0.18934	-0.00206232	0.0967562	0.130749	0.0288367	0.120395	0.0614583	0.0463963	0.15561	0.113958	0.0880063	0.0030458	0.0709772	0.046593	-0.0232816	-0.0124454	0.0425935	-0.0614285	-0.106496	-0.0918388	0.0488997	-0.195962	0.0631452	-0.301003	0.474179	0.0382543	0.191653	-0.100929
1.54801	0.14658	0.179523	0.0238776	0.0811994	0.186062	0.261116	0.142574	0.0989676	0.232321	0.129575	0.178635	0.147527	0.133812	0.1984	-0.0472665	0.108773	0.122225	0.156486	0.229621	0.0583231	0.193572	0.00425577	0.100964	0.133711	0.0233591	0.128579	0.0536025	0.0580668	0.155634	0.116932	0.0837147	-0.0121176	0.0591159	0.0355601	-0.020051	-0.0189602	0.0547588	-0.0705779	-0.120449	-0.0896335	0.0368118	-0.193208	0.0540078	-0.305724	0.467634	0.0322402	0.192392	-0.107402
1.55521	0.13051	0.193554	0.0228465	0.0897586	0.160742	0.264776	0.140065	0.0973701	0.23964	0.126415	0.166351	0.13054	0.140697	0.193077	-0.0387788	0.107712	0.126356	0.166404	0.240391	0.0618756	0.195211	0.0046432	0.10727	0.134468	0.0198722	0.133532	0.0504553	0.0705123	0.159228	0.116652	0.0860274	-0.0294387	0.053364	0.0278115	-0.0197351	-0.0292599	0.0666082	-0.0797749	-0.128686	-0.0848711	0.0190735	-0.190544	0.043112	-0.311416	0.461638	0.027281	0.196654	-0.105917
1.56241	0.118518	0.200295	0.0272572	0.096029	0.131905	0.268722	0.137943	0.0946522	0.242013	0.124133	0.1522	0.109261	0.148839	0.18242	-0.0300407	0.107026	0.134736	0.173968	0.250274	0.0671923	0.193644	-0.000506639	0.116032	0.134099	0.0192106	0.134814	0.0522256	0.082159	0.166172	0.113732	0.0947893	-0.0486195	0.0538945	0.0242949	-0.0209451	-0.0427902	0.0752211	-0.0878811	-0.130725	-0.0782847	-0.00266433	-0.186813	0.0310123	-0.317723	0.456631	0.0247419	0.203854	-0.0974774
1.56961	0.111789	0.198215	0.0374436	0.0997066	0.102288	0.272065	0.136501	0.0904739	0.238538	0.122446	0.138909	0.0850916	0.157309	0.168717	-0.0223875	0.106806	0.146192	0.178254	0.259137	0.0726521	0.188398	-0.00990629	0.127393	0.133419	0.0219107	0.132579	0.0580251	0.0916958	0.17584	0.10938	0.109321	-0.0689089	0.0599027	0.0251055	-0.0225306	-0.0591457	0.0791132	-0.094825	-0.126618	-0.0704169	-0.0261426	-0.1809	0.0180006	-0.323826	0.45228	0.0252008	0.212955	-0.0842571
1.57681	0.110626	0.186867	0.0524402	0.101078	0.0747442	0.274384	0.136191	0.0853479	0.228858	0.121021	0.12846	0.0602484	0.165403	0.154686	-0.0166655	0.107485	0.159335	0.179356	0.26688	0.0769854	0.179261	-0.0214159	0.140786	0.132638	0.0279963	0.127846	0.066036	0.0981688	0.18732	0.105035	0.128073	-0.0886679	0.0697076	0.0299394	-0.023669	-0.0777721	0.0779808	-0.101376	-0.117356	-0.0620663	-0.0490308	-0.172126	0.00425577	-0.328612	0.448048	0.0285625	0.222558	-0.06935
1.58401	0.114495	0.167048	0.070411	0.100797	0.0519753	0.27557	0.137252	0.0800967	0.213468	0.119811	0.121474	0.0376999	0.172412	0.142717	-0.0126719	0.109452	0.172633	0.178254	0.273323	0.0796914	0.166351	-0.0322223	0.15493	0.131571	0.0368059	0.122374	0.0737607	0.101167	0.199592	0.101805	0.148827	-0.105518	0.0814795	0.0383139	-0.0239372	-0.0974834	0.0721216	-0.108582	-0.105059	-0.0544369	-0.0691891	-0.160187	-0.00994205	-0.331086	0.443572	0.0343919	0.230962	-0.0559866
1.59121	0.122327	0.14134	0.0894547	0.0996649	0.0362396	0.275439	0.139374	0.0754297	0.193858	0.119394	0.11732	0.0206053	0.177622	0.134528	-0.00935197	0.112671	0.184524	0.176346	0.277942	0.0809491	0.150049	-0.0394464	0.168353	0.129998	0.0471175	0.117779	0.0786781	0.100911	0.211596	0.100148	0.169277	-0.116986	0.0940084	0.0494897	-0.023365	-0.116414	0.0620961	-0.11726	-0.0924766	-0.0487208	-0.0847816	-0.145024	-0.0241399	-0.330925	0.438553	0.0421882	0.236255	-0.046742
1.59841	0.132769	0.114095	0.108027	0.0985622	0.0290871	0.273567	0.141871	0.0718474	0.172585	0.120866	0.114924	0.0115514	0.180459	0.131398	-0.00547171	0.116634	0.193477	0.174814	0.279897	0.0813484	0.130975	-0.0407815	0.179791	0.127649	0.0574529	0.114763	0.0790596	0.0983059	0.222224	0.0997066	0.187492	-0.12123	0.106806	0.0622451	-0.0223458	-0.132412	0.0488579	-0.127739	-0.0821054	-0.0457227	-0.094384	-0.126898	-0.0379562	-0.328475	0.432378	0.0514209	0.236833	-0.043267
1.60561	0.144172	0.0903249	0.124884	0.0982583	0.0310302	0.269669	0.143862	0.0698924	0.152808	0.124937	0.113297	0.011903	0.180501	0.133955	-1.78814e-05	0.120664	0.198275	0.174177	0.278383	0.0815034	0.109923	-0.0352025	0.188416	0.123978	0.0663877	0.113118	0.0743449	0.0945568	0.230205	0.0996649	0.202018	-0.117433	0.119829	0.0750005	-0.0213325	-0.143671	0.0339687	-0.139964	-0.0754476	-0.0458002	-0.0974476	-0.106615	-0.0511944	-0.324255	0.424212	0.0615537	0.232202	-0.0463426
1.61281	0.154346	0.0740349	0.138724	0.0988841	0.0413537	0.26412	0.144356	0.0701368	0.137234	0.131166	0.111681	0.0218689	0.177485	0.141484	0.00773668	0.124115	0.198269	0.174248	0.272799	0.0819206	0.0879586	-0.0230968	0.193393	0.118113	0.0727654	0.112367	0.0652015	0.0905514	0.234199	0.0991166	0.211877	-0.10578	0.133121	0.0859261	-0.0204623	-0.149065	0.0191569	-0.153422	-0.0727057	-0.0489712	-0.094831	-0.0857115	-0.0636935	-0.31867	0.4134	0.0722587	0.223231	-0.0558197
1.62001	0.160629	0.0672042	0.148398	0.0998259	0.0582278	0.257897	0.142455	0.07267	0.127149	0.138062	0.109375	0.0407636	0.171185	0.151652	0.0182271	0.126427	0.193441	0.174463	0.262856	0.0828922	0.0666022	-0.00607371	0.193673	0.109416	0.0756383	0.112057	0.0529885	0.0864565	0.233078	0.0974298	0.216573	-0.0873804	0.146973	0.0932097	-0.0194073	-0.148219	0.00568628	-0.166935	-0.0732005	-0.0550389	-0.0886202	-0.0663757	-0.0751078	-0.31203	0.399882	0.0835001	0.211573	-0.0704169
1.62721	0.1607	0.069797	0.153381	0.100106	0.0791371	0.251734	0.137615	0.0768125	0.122148	0.143808	0.105602	0.0671625	0.161433	0.16098	0.0311911	0.127035	0.184226	0.174153	0.24873	0.0844717	0.0475824	0.0135481	0.188446	0.098151	0.0742376	0.111616	0.0391126	0.0819802	0.226277	0.094378	0.216258	-0.0641406	0.16191	0.0953615	-0.017637	-0.141561	-0.00581741	-0.178635	-0.0757515	-0.0632942	-0.0813782	-0.0509799	-0.085026	-0.304818	0.384086	0.0952065	0.198776	-0.08775
1.63441	0.153488	0.0802934	0.153941	0.0987768	0.101292	0.24569	0.130028	0.0813603	0.12058	0.146997	0.0998199	0.0987053	0.148362	0.166106	0.0454605	0.125474	0.171369	0.172687	0.231314	0.0863731	0.0323176	0.0331521	0.177681	0.0854492	0.068301	0.110239	0.0248611	0.0768304	0.214034	0.0900269	0.211704	-0.0386775	0.178236	0.0914931	-0.0148177	-0.130397	-0.0150383	-0.186718	-0.0788808	-0.0723243	-0.0752926	-0.041461	-0.0930965	-0.297672	0.366527	0.106865	0.185859	-0.104773
1.64161	0.139564	0.096041	0.150704	0.0952363	0.12216	0.239515	0.120807	0.0854313	0.120485	0.146908	0.0921488	0.132054	0.132769	0.164938	0.0590086	0.121522	0.156176	0.169504	0.212282	0.0879347	0.0216544	0.0503898	0.162363	0.0726998	0.0584185	0.10708	0.0115991	0.0709593	0.19744	0.0847459	0.203961	-0.0139415	0.195378	0.0814199	-0.0111163	-0.116897	-0.0214517	-0.190097	-0.080961	-0.0802934	-0.0716925	-0.0390351	-0.0991404	-0.291032	0.347465	0.117391	0.173491	-0.118613
1.64881	0.120759	0.113475	0.144035	0.0891507	0.139868	0.233293	0.111508	0.0888824	0.120282	0.143296	0.0833273	0.163603	0.116163	0.156891	0.0697315	0.115222	0.140524	0.164485	0.193906	0.0884175	0.0159383	0.0635147	0.144202	0.0610411	0.0459671	0.101781	0.000673532	0.0644386	0.178057	0.078994	0.193936	0.00736117	0.211769	0.065726	-0.00704527	-0.103754	-0.0243127	-0.188798	-0.080514	-0.0855565	-0.0711262	-0.0442147	-0.103021	-0.28457	0.327098	0.125605	0.162476	-0.127196
1.65601	0.0996113	0.128746	0.134039	0.080359	0.153315	0.227731	0.103635	0.092113	0.118822	0.136322	0.074321	0.190437	0.100559	0.142699	0.0760078	0.106883	0.126505	0.158381	0.178355	0.0875473	0.0151932	0.0715077	0.124955	0.0513494	0.0326753	0.0946939	-0.00694394	0.0573397	0.15766	0.0732183	0.182325	0.0232697	0.225317	0.0457883	-0.00308156	-0.0933945	-0.0232637	-0.183761	-0.0767708	-0.0870705	-0.0734568	-0.0567794	-0.104415	-0.277293	0.305963	0.130749	0.153714	-0.129265
1.66321	0.0789523	0.138801	0.121069	0.0692368	0.162041	0.223708	0.0984073	0.0955939	0.115359	0.12688	0.0657201	0.21075	0.0880539	0.12427	0.0771224	0.0969768	0.115716	0.152963	0.167108	0.0858665	0.0192404	0.0740409	0.106192	0.0446022	0.0200689	0.0866175	-0.0112414	0.049746	0.138211	0.067538	0.16976	0.0328004	0.234139	0.0237167	0.000494719	-0.0874758	-0.0187755	-0.176299	-0.0702739	-0.0844538	-0.0779688	-0.0756025	-0.102931	-0.26812	0.285053	0.132567	0.147581	-0.124317
1.67041	0.0617564	0.142312	0.106168	0.0570118	0.166041	0.221735	0.0967085	0.0995219	0.109631	0.116652	0.0575066	0.223631	0.0804067	0.104612	0.0731885	0.085938	0.108784	0.150305	0.160956	0.084585	0.0274837	0.0712872	0.0895679	0.0418484	0.00915527	0.0783682	-0.013113	0.0421107	0.121617	0.0614345	0.15713	0.0359893	0.237131	0.00223517	0.00338554	-0.0865936	-0.0120521	-0.167912	-0.0626743	-0.0778317	-0.0835061	-0.0983655	-0.0984609	-0.256699	0.265628	0.131094	0.143528	-0.112623
1.67761	0.0507355	0.139916	0.0906348	0.0456214	0.165582	0.22186	0.0988126	0.103945	0.102007	0.107694	0.0492275	0.228596	0.0788271	0.0872195	0.0650883	0.0741005	0.105405	0.151789	0.160092	0.0850141	0.038892	0.0637472	0.0768542	0.0437737	0.000560284	0.0706077	-0.0137091	0.035429	0.109488	0.0539362	0.145459	0.0335813	0.233918	-0.0160038	0.00517368	-0.0904024	-0.00447631	-0.160211	-0.055939	-0.0679135	-0.0888467	-0.121623	-0.0914693	-0.243777	0.248724	0.126594	0.140405	-0.0954568
1.68481	0.0476241	0.133574	0.0750721	0.0370979	0.161189	0.224108	0.104064	0.108802	0.0936091	0.10168	0.0403404	0.225717	0.083673	0.075084	0.054425	0.0616908	0.104803	0.157344	0.164211	0.0879705	0.0524104	0.0521243	0.0695169	0.0502706	-0.00547171	0.0637949	-0.0136256	0.0307202	0.102818	0.0442207	0.135607	0.0266612	0.224894	-0.029254	0.00548363	-0.0978589	0.00273585	-0.154483	-0.0515282	-0.0561237	-0.0931442	-0.14165	-0.0830114	-0.230855	0.234932	0.119793	0.137097	-0.075078
1.69201	0.0523865	0.125682	0.0591815	0.03286	0.15375	0.228536	0.110805	0.113642	0.0858366	0.099355	0.0304997	0.216168	0.094223	0.0697315	0.0434339	0.0487626	0.105906	0.165564	0.172359	0.0935018	0.067389	0.0369966	0.0681341	0.0604868	-0.00914931	0.0580966	-0.0128031	0.0283957	0.101668	0.0323176	0.128007	0.0164509	0.211221	-0.0371635	0.00436902	-0.107354	0.00854135	-0.151128	-0.0499904	-0.0443637	-0.0960827	-0.155497	-0.0745535	-0.219518	0.224531	0.111926	0.133055	-0.0541747
1.69921	0.0632942	0.118589	0.0424623	0.0333369	0.14438	0.235045	0.117016	0.117409	0.0796437	0.100607	0.0197351	0.202149	0.108808	0.0711381	0.0346661	0.0354648	0.107443	0.174391	0.182849	0.100964	0.0833571	0.018543	0.0722051	0.073117	-0.0110507	0.053376	-0.0111401	0.0278413	0.105363	0.0194848	0.122613	0.00442863	0.194657	-0.0406444	0.00240207	-0.116926	0.0120044	-0.149637	-0.05126	-0.0343263	-0.0977576	-0.161946	-0.0675976	-0.210994	0.217652	0.10435	0.12812	-0.0350833
1.70641	0.0777245	0.114197	0.0252724	0.0383377	0.134248	0.243092	0.121033	0.118679	0.0751138	0.104916	0.0084877	0.18611	0.125206	0.0783443	0.0303924	0.022167	0.108212	0.1818	0.193745	0.10913	0.0995696	-0.00325441	0.0805497	0.0866413	-0.0119567	0.0493526	-0.00899434	0.0276029	0.112832	0.00772476	0.11912	-0.00760555	0.177258	-0.041467	9.53674e-05	-0.12477	0.0124335	-0.149184	-0.054884	-0.0268221	-0.0985682	-0.161648	-0.0635982	-0.206226	0.214118	0.0980139	0.121981	-0.0192106
1.71361	0.0931442	0.113553	0.00904799	0.0472605	0.124419	0.251722	0.121939	0.116223	0.0717938	0.111663	-0.00241995	0.169969	0.141132	0.0899613	0.0319302	0.00958443	0.10733	0.186074	0.203639	0.116479	0.114727	-0.0280797	0.0918865	0.0994027	-0.0127435	0.0459015	-0.0072062	0.0259936	0.12272	-0.000935793	0.116903	-0.0177324	0.160933	-0.0418365	-0.002563	-0.129819	0.0097692	-0.149369	-0.0598729	-0.0216603	-0.0991106	-0.156575	-0.0638783	-0.205916	0.213295	0.0931978	0.114059	-0.00708103
1.72081	0.107586	0.116426	-0.00457764	0.0591516	0.11577	0.259846	0.119346	0.109422	0.0695288	0.120044	-0.011766	0.155091	0.154603	0.104183	0.0392616	-0.00120401	0.104481	0.185728	0.211936	0.121588	0.127327	-0.054723	0.104916	0.109774	-0.0143409	0.0432193	-0.00657439	0.0216246	0.133514	-0.00485778	0.114936	-0.0243723	0.147152	-0.0442088	-0.00593662	-0.131923	0.00460744	-0.150502	-0.0645816	-0.0181496	-0.100058	-0.149381	-0.0693738	-0.210226	0.213993	0.0899315	0.1041	0.00133514
1.72801	0.119877	0.121218	-0.014627	0.0724971	0.108993	0.266588	0.113285	0.0983298	0.0690818	0.128925	-0.0181258	0.142807	0.16402	0.118893	0.0511169	-0.00895262	0.099808	0.179803	0.218511	0.123638	0.13628	-0.0809848	0.118184	0.116557	-0.0176072	0.0418127	-0.00744462	0.0136077	0.143909	-0.0030756	0.111747	-0.0267863	0.136691	-0.0505984	-0.0101924	-0.13172	-0.00212193	-0.153202	-0.0671625	-0.0157595	-0.101954	-0.142854	-0.080198	-0.21832	0.214833	0.0883102	0.0927508	0.0064075
1.73521	0.129503	0.125605	-0.0207722	0.0852048	0.1046	0.271261	0.104272	0.0834882	0.0718772	0.137019	-0.0199437	0.134689	0.168312	0.132155	0.0654638	-0.0127375	0.0937998	0.168377	0.223196	0.122827	0.141019	-0.104141	0.130051	0.119293	-0.0229597	0.0421762	-0.00977516	0.00164509	0.153077	0.00448823	0.105864	-0.0249743	0.12964	-0.0618875	-0.0150919	-0.130165	-0.00952482	-0.157982	-0.0663936	-0.0144362	-0.104934	-0.139678	-0.0953317	-0.22822	0.214773	0.0882924	0.0815749	0.00887513
1.74241	0.136703	0.127602	-0.0228107	0.0953197	0.102943	0.273407	0.0934362	0.0658751	0.0790715	0.143164	-0.0157177	0.131911	0.167322	0.142741	0.0799239	-0.012064	0.0873744	0.153047	0.225741	0.120264	0.141156	-0.121439	0.138938	0.118297	-0.0297606	0.0446498	-0.0134349	-0.0136971	0.16101	0.0165939	0.0963926	-0.0192583	0.125515	-0.077337	-0.0202656	-0.128156	-0.0169158	-0.165337	-0.0621438	-0.0144362	-0.108677	-0.142008	-0.112641	-0.237513	0.213397	0.0893772	0.07236	0.00982881
1.74961	0.14239	0.126106	-0.0205636	0.101912	0.104207	0.272793	0.0822425	0.0469029	0.090754	0.14661	-0.00453591	0.134367	0.161964	0.150377	0.0918508	-0.0069201	0.0818908	0.136483	0.226223	0.117517	0.13631	-0.130451	0.143707	0.114411	-0.0365138	0.0493586	-0.0183344	-0.0309706	0.168324	0.0305355	0.0834465	-0.0101686	0.123793	-0.0949025	-0.0258148	-0.126392	-0.0237703	-0.17581	-0.0552237	-0.0162065	-0.112647	-0.150919	-0.129485	-0.244379	0.210696	0.0906229	0.0663519	0.0104666
1.75681	0.147426	0.120753	-0.0143766	0.105536	0.108343	0.269419	0.0718534	0.0280559	0.105923	0.147051	0.0134408	0.140768	0.153953	0.155234	0.0985861	0.00239611	0.0787616	0.121397	0.225145	0.11611	0.126517	-0.129604	0.14379	0.108588	-0.0417113	0.0562072	-0.0241339	-0.0479817	0.17578	0.0428796	0.068146	0.00134706	0.124311	-0.111961	-0.0323117	-0.125331	-0.0298679	-0.18971	-0.0467479	-0.0202954	-0.116444	-0.165963	-0.143433	-0.248128	0.206697	0.0909448	0.0640631	0.0114679
1.76401	0.152111	0.111598	-0.00562668	0.107753	0.114995	0.263417	0.0629187	0.0104606	0.123006	0.144374	0.0367522	0.149471	0.145411	0.15738	0.0980794	0.0153184	0.0788689	0.109446	0.223088	0.117123	0.112641	-0.118619	0.139236	0.101846	-0.0447094	0.0648439	-0.0299275	-0.0623405	0.183755	0.0507176	0.0522137	0.0137329	0.127214	-0.125891	-0.040257	-0.125128	-0.0353634	-0.206649	-0.0379145	-0.0274658	-0.119871	-0.185269	-0.152606	-0.248986	0.201201	0.0897527	0.0657201	0.0126779
1.77121	0.156051	0.0989437	0.00351071	0.110108	0.123501	0.255001	0.0556827	-0.00516772	0.140232	0.13864	0.0627995	0.159281	0.138342	0.156963	0.0897586	0.0308871	0.0822306	0.101095	0.220215	0.120878	0.0963688	-0.0989079	0.130546	0.0953555	-0.0457466	0.0745773	-0.0343382	-0.0721157	0.192136	0.0526249	0.037694	0.0249803	0.132376	-0.134325	-0.049746	-0.125629	-0.0408947	-0.225228	-0.0302076	-0.0386357	-0.122809	-0.206184	-0.155783	-0.247461	0.193983	0.0870168	0.0714719	0.0131845
1.77841	0.158346	0.0836253	0.0109911	0.113428	0.132871	0.24451	0.050509	-0.0182927	0.15558	0.130302	0.0886083	0.169486	0.134158	0.154722	0.0747919	0.047642	0.0882387	0.0961661	0.216383	0.126773	0.0795662	-0.0734508	0.118595	0.0902891	-0.0452995	0.084275	-0.0360131	-0.0761628	0.200272	0.0487089	0.0265539	0.0331223	0.138897	-0.135583	-0.0606894	-0.126344	-0.0473142	-0.243294	-0.025475	-0.0545084	-0.124997	-0.226229	-0.152588	-0.243932	0.185156	0.0828683	0.0810504	0.0117898
1.78561	0.158077	0.0671148	0.0155747	0.117838	0.142151	0.232625	0.0479817	-0.0282466	0.166845	0.120234	0.111377	0.179279	0.133514	0.152206	0.0557899	0.0640929	0.0960648	0.0941932	0.21171	0.133425	0.063473	-0.0460386	0.104767	0.0875175	-0.0435054	0.0924468	-0.0343442	-0.0741959	0.207084	0.0399709	0.0203192	0.0368357	0.145417	-0.129271	-0.0732422	-0.126541	-0.0552118	-0.25866	-0.0255167	-0.0748754	-0.125784	-0.243771	-0.143808	-0.238776	0.175345	0.0774443	0.0933528	0.00753403
1.79281	0.154597	0.050962	0.017041	0.123209	0.150579	0.220484	0.0486791	-0.0343263	0.17212	0.109768	0.128746	0.187445	0.136018	0.151277	0.0359356	0.0792146	0.104743	0.0943422	0.206953	0.139177	0.0486493	-0.0203252	0.0910044	0.0873029	-0.0404894	0.0976324	-0.0297904	-0.0665963	0.211263	0.0277817	0.0197113	0.0354409	0.150806	-0.116593	-0.0877857	-0.125599	-0.0646651	-0.269711	-0.0313163	-0.0983596	-0.124514	-0.258064	-0.131625	-0.232452	0.165522	0.0709236	0.106573	-2.98023e-05
1.80001	0.147641	0.0362873	0.0159025	0.129271	0.157553	0.209433	0.0527799	-0.0362158	0.170892	0.100321	0.139016	0.192726	0.140452	0.153232	0.018394	0.0925362	0.113034	0.095278	0.203097	0.142801	0.0352025	0.000739098	0.0797272	0.089246	-0.0370741	0.0989616	-0.0235319	-0.0543118	0.211418	0.0137687	0.0245094	0.0287294	0.154668	-0.100178	-0.104272	-0.123316	-0.0752389	-0.27585	-0.0426471	-0.122607	-0.120944	-0.268859	-0.119138	-0.225425	0.156534	0.0635803	0.119102	-0.0109076
1.80721	0.137562	0.0236928	0.0132561	0.13535	0.16256	0.200611	0.0599802	-0.0341415	0.164664	0.0930727	0.141448	0.194317	0.145274	0.158352	0.00604391	0.103682	0.119591	0.0954986	0.200719	0.143725	0.0230551	0.0153363	0.0733197	0.0927031	-0.0346839	0.0963032	-0.017035	-0.0387311	0.206357	2.98023e-05	0.0338018	0.0172019	0.157046	-0.0832438	-0.121605	-0.119793	-0.0861108	-0.277519	-0.0582159	-0.145072	-0.115377	-0.276083	-0.10922	-0.217992	0.148958	0.0558972	0.130391	-0.024724
1.81441	0.125623	0.0135839	0.0106037	0.140142	0.164992	0.194699	0.0696957	-0.0285625	0.156581	0.0887156	0.136572	0.192028	0.14894	0.166106	0.000941753	0.111955	0.123513	0.0941396	0.199831	0.141817	0.0120401	0.0228107	0.0733554	0.0971317	-0.0344098	0.0901997	-0.0118434	-0.0215054	0.195479	-0.0111878	0.0463486	0.00204444	0.157881	-0.0687957	-0.137806	-0.115174	-0.0962913	-0.275946	-0.0760436	-0.16374	-0.108451	-0.279742	-0.103712	-0.210178	0.143212	0.0481784	0.140923	-0.0406504
1.82161	0.113738	0.0064671	0.00961423	0.142139	0.164181	0.191945	0.0812829	-0.019908	0.150144	0.0874817	0.126433	0.186032	0.15015	0.175446	0.00370145	0.116426	0.124842	0.0915468	0.200027	0.137061	0.00203848	0.0235856	0.0800014	0.101954	-0.0360072	0.0813484	-0.00952482	-0.00424385	0.179207	-0.0181079	0.0609159	-0.0148535	0.157011	-0.0591457	-0.150919	-0.109249	-0.104868	-0.272572	-0.0939012	-0.177461	-0.100696	-0.280201	-0.103229	-0.202137	0.139701	0.0401378	0.151467	-0.0572443
1.82881	0.103939	0.00291467	0.0117183	0.140351	0.15977	0.192338	0.0941455	-0.00875592	0.148141	0.0891924	0.114048	0.176686	0.147843	0.184685	0.0131965	0.116622	0.124753	0.0889778	0.200766	0.129408	-0.00694394	0.0189781	0.0922859	0.106281	-0.0378013	0.0703156	-0.0115633	0.0117958	0.159162	-0.0200868	0.0762582	-0.0313461	0.154716	-0.0555038	-0.159746	-0.101602	-0.111091	-0.268787	-0.109512	-0.185883	-0.0923514	-0.27808	-0.107485	-0.194442	0.138676	0.0309706	0.162446	-0.0724792
1.83601	0.0976801	0.0031352	0.0178039	0.13482	0.151801	0.195527	0.1077	0.00391603	0.152069	0.0934184	0.102454	0.16461	0.141382	0.191468	0.026983	0.112957	0.125134	0.087887	0.201201	0.118923	-0.0144839	0.010699	0.108647	0.108689	-0.0378966	0.0576913	-0.0188529	0.0257015	0.137681	-0.0177085	0.0910521	-0.0456512	0.15201	-0.0577211	-0.163913	-0.0920713	-0.114459	-0.265682	-0.120831	-0.189441	-0.0836849	-0.273961	-0.115472	-0.187969	0.139946	0.019747	0.173777	-0.0841498
1.84321	0.0954926	0.00680685	0.028044	0.126445	0.140476	0.200528	0.121409	0.0166416	0.162172	0.0997066	0.0937879	0.150865	0.130874	0.193334	0.0422239	0.106353	0.127888	0.0894606	0.200063	0.105745	-0.0198245	0.000274181	0.127333	0.107706	-0.0354826	0.0441968	-0.0311136	0.0365555	0.117081	-0.0122905	0.104195	-0.0565469	0.150156	-0.0645041	-0.163507	-0.0811636	-0.114894	-0.264037	-0.126433	-0.189459	-0.0752628	-0.268275	-0.125331	-0.1836	0.142682	0.00590682	0.185078	-0.0905991
1.85041	0.0970721	0.0131607	0.0419259	0.116235	0.126052	0.205821	0.134909	0.0280082	0.177389	0.107408	0.0888705	0.137001	0.117308	0.188607	0.0564396	0.0976443	0.134426	0.0944436	0.196117	0.0899851	-0.0221431	-0.011301	0.14627	0.102401	-0.0311553	0.0307024	-0.0467718	0.0432491	0.0990212	-0.00529885	0.115061	-0.0632584	0.149846	-0.0740469	-0.1589	-0.0697613	-0.112766	-0.264096	-0.125957	-0.188005	-0.0679612	-0.261521	-0.134426	-0.181776	0.145572	-0.0101864	0.19564	-0.0913262
1.85761	0.101519	0.0211358	0.0582457	0.104892	0.10857	0.209862	0.148237	0.0373006	0.195163	0.115573	0.0872433	0.124651	0.102121	0.177145	0.0676036	0.0873387	0.145274	0.103104	0.188959	0.0717819	-0.0208318	-0.0237763	0.163054	0.0927031	-0.0263035	0.0178576	-0.0634372	0.0446916	0.0844479	0.00205636	0.123608	-0.0654399	0.150657	-0.0846565	-0.151026	-0.0587344	-0.108904	-0.265354	-0.120306	-0.187457	-0.0624895	-0.254655	-0.140202	-0.182325	0.147396	-0.0274003	0.204164	-0.0870347
1.86481	0.107366	0.0295639	0.0751674	0.0927866	0.0881374	0.211763	0.161767	0.0446081	0.211614	0.123125	0.0877917	0.115103	0.0866115	0.160241	0.0741601	0.0759184	0.160062	0.114918	0.17938	0.0517666	-0.0155628	-0.0374019	0.17544	0.0789821	-0.0221789	0.00576377	-0.0783622	0.0402451	0.0738263	0.00883341	0.130147	-0.0632644	0.15133	-0.0952005	-0.141597	-0.0487149	-0.104481	-0.266749	-0.111634	-0.189829	-0.059247	-0.249273	-0.141364	-0.184619	0.1472	-0.0440359	0.20873	-0.0792444
1.87201	0.112832	0.0373662	0.090456	0.0800669	0.0652671	0.211608	0.175864	0.0504494	0.222528	0.129205	0.089258	0.108957	0.0715256	0.139922	0.0753701	0.0642955	0.177801	0.12843	0.16908	0.0313699	-0.00647902	-0.0524223	0.182331	0.0618219	-0.0197113	-0.00583529	-0.0889003	0.0302732	0.0671983	0.0142276	0.134999	-0.0575364	0.15052	-0.104994	-0.13271	-0.0402153	-0.100654	-0.267327	-0.102752	-0.196308	-0.0585437	-0.247103	-0.138503	-0.18779	0.144404	-0.0580251	0.207514	-0.0698626
1.87921	0.116187	0.0436127	0.101858	0.0668228	0.0410318	0.209934	0.190514	0.0554383	0.22468	0.133598	0.090456	0.105989	0.0572741	0.118488	0.0717163	0.0535548	0.197029	0.14146	0.159866	0.0126004	0.00570416	-0.0684738	0.184274	0.0421286	-0.019896	-0.0170112	-0.0926793	0.0158608	0.06392	0.0176013	0.138491	-0.0494421	0.147283	-0.113678	-0.125992	-0.0338435	-0.0981927	-0.266886	-0.0962317	-0.206953	-0.0609338	-0.249243	-0.133616	-0.190914	0.138819	-0.0672102	0.19958	-0.0608504
1.88641	0.116163	0.047636	0.107449	0.0529885	0.0168681	0.207222	0.205171	0.0599802	0.216597	0.136733	0.0905097	0.105178	0.0444114	0.0983536	0.0648439	0.0441313	0.215679	0.151724	0.153178	-0.00273585	0.0197828	-0.0844002	0.18307	0.0216603	-0.0240386	-0.0272632	-0.0880361	-0.00174642	0.0626802	0.018841	0.141269	-0.0400841	0.141174	-0.121415	-0.122106	-0.0302196	-0.097394	-0.266117	-0.0937521	-0.220656	-0.067246	-0.255871	-0.129038	-0.193316	0.130653	-0.0697792	0.185448	-0.053972
1.89361	0.112265	0.049144	0.106025	0.0381947	-0.00565648	0.203884	0.218803	0.0643373	0.198752	0.139314	0.0889361	0.104976	0.033778	0.0816822	0.0567973	0.0353813	0.23123	0.157356	0.149947	-0.0136733	0.0344336	-0.0985861	0.180799	0.00303388	-0.0331163	-0.0357509	-0.0746369	-0.0214398	0.0621319	0.0187337	0.144154	-0.0300884	0.132251	-0.128782	-0.120836	-0.0295639	-0.0981867	-0.266212	-0.0958443	-0.235331	-0.0782549	-0.266451	-0.126505	-0.194913	0.120747	-0.0647306	0.16697	-0.0503719
1.90081	0.104642	0.0481427	0.097245	0.0219464	-0.0251949	0.20054	0.229955	0.0686884	0.172997	0.141847	0.0859678	0.103647	0.0261664	0.069803	0.0491083	0.0261366	0.241208	0.157249	0.15052	-0.0201225	0.0486434	-0.109613	0.17913	-0.0109911	-0.0468791	-0.0418961	-0.0537217	-0.0421166	0.0617623	0.0189662	0.147569	-0.0196278	0.120848	-0.136352	-0.121588	-0.0316679	-0.100523	-0.268275	-0.102216	-0.248241	-0.0941455	-0.279927	-0.12688	-0.196338	0.110543	-0.0523508	0.146651	-0.0502408
1.90801	0.093919	0.04493	0.081712	0.0038445	-0.0406682	0.197923	0.236833	0.0729322	0.142205	0.14472	0.0825346	0.0998139	0.021863	0.0627816	0.0426173	0.0156641	0.243992	0.151068	0.154471	-0.0225902	0.0618935	-0.116646	0.179058	-0.0183046	-0.0634968	-0.0457287	-0.0277042	-0.0623763	0.0621557	0.0214875	0.15102	-0.0087738	0.107634	-0.144136	-0.123745	-0.0360489	-0.104594	-0.273067	-0.112027	-0.25683	-0.114453	-0.294828	-0.130326	-0.198841	0.10187	-0.0342309	0.12697	-0.0528395
1.91521	0.0810087	0.039959	0.0609279	-0.016135	-0.0513256	0.196487	0.237638	0.0766993	0.110018	0.148219	0.0797749	0.0930488	0.0205576	0.0594854	0.037843	0.00425577	0.239277	0.139505	0.160575	-0.0217974	0.0737607	-0.119388	0.180852	-0.0177145	-0.0801861	-0.0476658	0.000339746	-0.0805855	0.0644863	0.0274062	0.153053	0.00225306	0.0936091	-0.151348	-0.126749	-0.0419915	-0.11071	-0.280756	-0.1239	-0.259471	-0.138265	-0.309247	-0.136209	-0.203705	0.0966489	-0.0128448	0.110018	-0.0569582
1.92241	0.0670433	0.0336349	0.03708	-0.0373065	-0.0567555	0.19601	0.231147	0.079447	0.0803649	0.152463	0.0783205	0.0841141	0.0216305	0.0583589	0.0353158	-0.00714064	0.227731	0.124311	0.16706	-0.0186324	0.083822	-0.117904	0.184029	-0.00870228	-0.0945032	-0.0479698	0.0272691	-0.0954986	0.0697672	0.0365555	0.151938	0.013113	0.0799775	-0.156778	-0.130111	-0.0487089	-0.11887	-0.29062	-0.13597	-0.255781	-0.16433	-0.321031	-0.142908	-0.211751	0.096637	0.00888705	0.0972748	-0.0614524
1.92961	0.0532866	0.0263095	0.0127256	-0.0581384	-0.0569463	0.195652	0.217158	0.0806272	0.0564992	0.157064	0.0779033	0.0748396	0.024575	0.0580311	0.0356078	-0.0177562	0.210238	0.107872	0.172341	-0.0139773	0.0917971	-0.112683	0.187278	0.00860095	-0.105196	-0.0468075	0.0501394	-0.106752	0.0785708	0.0478506	0.146443	0.02352	0.0679135	-0.15952	-0.133669	-0.0553787	-0.128496	-0.301009	-0.146306	-0.246418	-0.191027	-0.328511	-0.147843	-0.223094	0.103039	0.0280023	0.0893891	-0.0654399
1.93681	0.0408411	0.0183284	-0.00959635	-0.0765979	-0.0523508	0.194472	0.196499	0.0799835	0.0401974	0.160855	0.0775814	0.0675976	0.0289261	0.0573158	0.0389516	-0.0273108	0.18757	0.0925243	0.175548	-0.00852942	0.0976622	-0.104874	0.188655	0.0330269	-0.112128	-0.0446439	0.0664175	-0.114685	0.0910401	0.0599623	0.136107	0.0332057	0.0581384	-0.159347	-0.137663	-0.0613153	-0.138605	-0.309622	-0.153542	-0.232899	-0.216645	-0.330877	-0.148112	-0.237072	0.116211	0.0419557	0.0859737	-0.0684381
1.94401	0.0304401	0.0102162	-0.0279009	-0.0906229	-0.0438154	0.191617	0.170612	0.0777066	0.0315726	0.162202	0.0763535	0.0646293	0.0339746	0.055021	0.0449359	-0.0355244	0.160718	0.0799537	0.176644	-0.0025928	0.101489	-0.0962317	0.186282	0.0619888	-0.115782	-0.0425398	0.0742853	-0.119597	0.106806	0.0715852	0.121146	0.0418425	0.0507116	-0.156647	-0.142574	-0.0662267	-0.148273	-0.314111	-0.157237	-0.217533	-0.239742	-0.32813	-0.141692	-0.25233	0.135303	0.0491023	0.0857234	-0.0703931
1.95121	0.0222743	0.00267625	-0.0412166	-0.0984371	-0.032413	0.186408	0.141114	0.0742674	0.0297546	0.159699	0.0737429	0.0674307	0.0386536	0.0500083	0.052762	-0.0417054	0.131303	0.0710785	0.176233	0.00405312	0.102937	-0.0884712	0.179076	0.0920117	-0.116849	-0.0416696	0.0727832	-0.121218	0.124812	0.0812292	0.102758	0.0487924	0.0451446	-0.151998	-0.148869	-0.0701547	-0.156915	-0.312722	-0.157642	-0.203347	-0.259596	-0.320745	-0.128263	-0.267106	0.158203	0.0489354	0.0869572	-0.0717342
1.95841	0.0161588	-0.00361204	-0.049752	-0.0986457	-0.0192583	0.178355	0.109875	0.0702441	0.0336707	0.152802	0.0699341	0.0763237	0.0418544	0.0415981	0.0614107	-0.0450015	0.101477	0.0663579	0.175291	0.0118434	0.101215	-0.0824809	0.167215	0.119621	-0.116211	-0.0423968	0.061661	-0.118792	0.14329	0.087142	0.0833929	0.0533223	0.0410199	-0.145984	-0.156718	-0.0732541	-0.164157	-0.304371	-0.155133	-0.19353	-0.27616	-0.309491	-0.109094	-0.27951	0.181937	0.0419974	0.0884235	-0.0730395
1.96561	0.0118375	-0.0081718	-0.0543714	-0.0905275	-0.00523329	0.167316	0.0792444	0.0660241	0.0423431	0.142092	0.0655234	0.0903368	0.0428736	0.0300407	0.0697136	-0.0450969	0.0733435	0.0660479	0.174952	0.0210345	0.0955939	-0.0781953	0.152183	0.141996	-0.115085	-0.0440061	0.0412166	-0.111812	0.160158	0.087887	0.066483	0.0549734	0.0384629	-0.139201	-0.165921	-0.0757396	-0.169486	-0.288957	-0.149989	-0.190282	-0.28941	-0.295419	-0.0862837	-0.288087	0.203311	0.0293612	0.089705	-0.0745237
1.97281	0.00923872	-0.0107229	-0.0560582	-0.0744402	0.00904202	0.153661	0.051719	0.0616968	0.0545382	0.129265	0.0613332	0.107205	0.0414968	0.0164747	0.0763655	-0.0426888	0.0485361	0.0699878	0.176072	0.031215	0.0860929	-0.0749469	0.136393	0.157017	-0.114727	-0.0452042	0.012219	-0.100541	0.173742	0.0832856	0.0554144	0.0539005	0.038296	-0.132334	-0.175881	-0.0779569	-0.17224	-0.267738	-0.142771	-0.19393	-0.299042	-0.279921	-0.0619829	-0.292146	0.219434	0.0122011	0.091064	-0.0756443
1.98001	0.00839233	-0.0110865	-0.0555336	-0.0523746	0.0230312	0.138205	0.0292659	0.0571847	0.0686646	0.116682	0.0584006	0.123823	0.037843	0.00246763	0.0798881	-0.0391424	0.0282645	0.0774205	0.178927	0.0412762	0.0734508	-0.0720322	0.122589	0.163078	-0.115848	-0.0449955	-0.0240922	-0.0858366	0.183243	0.0745714	0.0520825	0.0508368	0.0415027	-0.126195	-0.185567	-0.0802875	-0.171971	-0.243479	-0.134528	-0.20299	-0.304776	-0.264478	-0.0381172	-0.2918	0.228059	-0.0081718	0.0931203	-0.075382
1.98721	0.00904799	-0.00932813	-0.053376	-0.0276923	0.0363111	0.122058	0.0126719	0.0524461	0.0832856	0.106758	0.0579238	0.137001	0.0321329	-0.0104249	0.0788629	-0.0356555	0.0136077	0.0871003	0.182986	0.0497103	0.0586331	-0.0690639	0.113153	0.159395	-0.118107	-0.0430167	-0.0658751	-0.0686646	0.188631	0.0637114	0.056237	0.0468314	0.0486016	-0.121564	-0.193501	-0.0830412	-0.16889	-0.21978	-0.12657	-0.214863	-0.306797	-0.250149	-0.0163972	-0.287765	0.227827	-0.0302553	0.0966012	-0.0729978
1.99441	0.0105202	-0.00585318	-0.0503063	-0.00391006	0.0486732	0.106657	0.00161529	0.0474632	0.0975549	0.101316	0.0610352	0.144142	0.0249505	-0.0207365	0.072366	-0.0328243	0.00564456	0.0976086	0.187272	0.0552297	0.0425875	-0.0658631	0.109476	0.146621	-0.12033	-0.0391781	-0.110626	-0.0498891	0.190419	0.0525117	0.0659645	0.0428677	0.0592172	-0.118995	-0.198174	-0.086087	-0.163776	-0.200093	-0.119936	-0.22673	-0.305647	-0.237423	0.00167489	-0.281101	0.218606	-0.0523925	0.102282	-0.0685573
2.00161	0.0117838	-0.00145435	-0.0468969	0.0163376	0.0602901	0.0936329	-0.00455379	0.0421584	0.111252	0.101286	0.068146	0.14388	0.0173807	-0.0270903	0.0601232	-0.0308692	0.00522137	0.107872	0.190824	0.057286	0.0264108	-0.0624418	0.111568	0.127017	-0.121254	-0.0333846	-0.155216	-0.0304699	0.18937	0.0422597	0.0784576	0.0395179	0.0722885	-0.118762	-0.1984	-0.0887394	-0.157553	-0.186825	-0.1149	-0.236183	-0.301617	-0.226402	0.0150859	-0.272965	0.201863	-0.0729501	0.110596	-0.0630021
2.00881	0.0120461	0.00291467	-0.0430942	0.0316858	0.0718117	0.0845075	-0.00619888	0.0362754	0.124097	0.106525	0.0785112	0.136268	0.0108004	-0.0282824	0.0425518	-0.0300705	0.0124514	0.117379	0.192976	0.0560701	0.0115573	-0.059098	0.118136	0.103724	-0.120234	-0.025785	-0.195956	-0.0118494	0.1863	0.0338554	0.0905037	0.0370264	0.0863433	-0.120926	-0.193733	-0.0900269	-0.150901	-0.181282	-0.111127	-0.241613	-0.294286	-0.216788	0.0233889	-0.264609	0.180554	-0.0905335	0.121123	-0.0577271
2.01601	0.0110447	0.00640154	-0.0382423	0.041616	0.0838876	0.0801802	-0.00370741	0.0294864	0.135249	0.115758	0.09045	0.122595	0.00636578	-0.0235796	0.020653	-0.0308931	0.0265896	0.125921	0.193268	0.0522017	-0.000542402	-0.0564277	0.127029	0.0798702	-0.117403	-0.0172079	-0.229168	0.00422001	0.181842	0.027895	0.0987887	0.0353158	0.0997484	-0.12545	-0.184536	-0.0891387	-0.144148	-0.184005	-0.108057	-0.242484	-0.283104	-0.208074	0.0267148	-0.257415	0.158274	-0.104189	0.132424	-0.0542521
2.02321	0.00886321	0.00839233	-0.0316203	0.0460744	0.0965059	0.0806153	0.00197887	0.021863	0.143605	0.126618	0.102013	0.104833	0.00476837	-0.013262	-0.00398755	-0.0337124	0.046134	0.133282	0.191206	0.0465095	-0.00931621	-0.0552356	0.135803	0.0580788	-0.113147	-0.00917315	-0.251925	0.0161648	0.176328	0.0243247	0.100446	0.0339091	0.110769	-0.132334	-0.171834	-0.0858128	-0.137609	-0.194597	-0.105178	-0.239587	-0.268531	-0.199741	0.0253618	-0.252897	0.138038	-0.113463	0.142586	-0.0540316
2.03041	0.00559688	0.0084579	-0.0232935	0.0456572	0.108862	0.0850022	0.00926256	0.0139832	0.148624	0.136155	0.111651	0.0851035	0.00628829	0.00135303	-0.0293255	-0.0384331	0.0691712	0.139034	0.186425	0.0399351	-0.0152647	-0.0562966	0.142336	0.040406	-0.107789	-0.00333786	-0.262755	0.0229836	0.169545	0.0221133	0.0940084	0.0319362	0.117803	-0.141549	-0.157118	-0.0805438	-0.131875	-0.211388	-0.102198	-0.234807	-0.252289	-0.191528	0.0194788	-0.252616	0.121635	-0.118417	0.150055	-0.0582457
2.03761	0.00143647	0.00647902	-0.0142753	0.0419617	0.119627	0.0920713	0.0165403	0.00674725	0.150746	0.141853	0.118232	0.0652134	0.0108957	0.0182092	-0.0532389	-0.044322	0.0936627	0.142664	0.179112	0.0334799	-0.0193477	-0.0600338	0.145173	0.0283897	-0.101751	-0.000715256	-0.261837	0.0243187	0.160927	0.019449	0.080353	0.0280857	0.119722	-0.152606	-0.142163	-0.0743091	-0.127703	-0.2316	-0.0989616	-0.230485	-0.236499	-0.183606	0.00895262	-0.257879	0.109762	-0.119638	0.153953	-0.0673473
2.04481	-0.00290871	0.00264645	-0.00584722	0.0372887	0.12731	0.100362	0.0230551	0.000977516	0.151151	0.142664	0.120884	0.0464559	0.0178695	0.0350595	-0.074023	-0.050354	0.117379	0.143933	0.170082	0.0279963	-0.022155	-0.0663579	0.14385	0.0225127	-0.0958443	-0.00146031	-0.250894	0.0203967	0.150001	0.0144958	0.0624895	0.0210166	0.116271	-0.164396	-0.128829	-0.0683725	-0.125712	-0.25214	-0.0953972	-0.228888	-0.222558	-0.176603	-0.00633597	-0.269306	0.102681	-0.117987	0.153899	-0.080657
2.05201	-0.00593662	-0.00254512	0.00116825	0.0336587	0.130528	0.108385	0.0288904	-0.00274777	0.15136	0.139171	0.119048	0.0296116	0.0254691	0.0500202	-0.0907362	-0.0555158	0.137913	0.142914	0.160307	0.0238657	-0.0237465	-0.0746191	0.138956	0.0217617	-0.0912666	-0.00513196	-0.23278	0.0119627	0.136918	0.00614524	0.0444889	0.009799	0.108135	-0.175285	-0.118703	-0.0640512	-0.126016	-0.270659	-0.0916541	-0.231594	-0.210881	-0.171292	-0.0261188	-0.286502	0.100368	-0.114435	0.14981	-0.0963509
2.05921	-0.00582933	-0.00841022	0.00634193	0.0320435	0.127935	0.114924	0.034225	-0.00397563	0.15285	0.132835	0.112754	0.0150979	0.0312448	0.0617802	-0.102901	-0.058955	0.152975	0.139719	0.150371	0.0209212	-0.0241578	-0.0836432	0.132018	0.0239551	-0.0890672	-0.0110865	-0.211066	0.000423193	0.122696	-0.00551343	0.0300229	-0.00576973	0.096637	-0.183493	-0.112826	-0.0625432	-0.128233	-0.285822	-0.0883877	-0.239152	-0.201494	-0.168574	-0.0492692	-0.308174	0.102162	-0.109786	0.142163	-0.112021
2.06641	-0.00148416	-0.0143647	0.00920892	0.0322878	0.118488	0.119346	0.0386834	-0.0020802	0.157046	0.125319	0.102794	0.00303388	0.0330746	0.0696301	-0.110167	-0.0598848	0.161028	0.1342	0.140202	0.0188053	-0.0237107	-0.0919223	0.124854	0.0268459	-0.0896156	-0.0185788	-0.189424	-0.0123978	0.108862	-0.0193357	0.0213504	-0.0250936	0.0832677	-0.187606	-0.111556	-0.0647604	-0.131899	-0.296628	-0.0868559	-0.250781	-0.194639	-0.169557	-0.0738204	-0.332206	0.106514	-0.104433	0.132322	-0.12536
2.07361	0.0069201	-0.0200689	0.00897646	0.0339329	0.102139	0.121653	0.041455	0.0033021	0.165099	0.118303	0.0903845	-0.00658035	0.0299275	0.0734448	-0.112242	-0.0575006	0.161701	0.126082	0.129664	0.0172615	-0.0226915	-0.097996	0.118929	0.0289738	-0.0927448	-0.0267446	-0.171047	-0.0246406	0.0966311	-0.0336766	0.0191152	-0.0469148	0.0693202	-0.186765	-0.114655	-0.0711143	-0.136781	-0.30213	-0.0884116	-0.264508	-0.190419	-0.175256	-0.0974894	-0.35587	0.111431	-0.0981629	0.122303	-0.134921
2.08081	0.0181377	-0.0253916	0.00479817	0.0367939	0.0803709	0.122279	0.0418782	0.0118673	0.177342	0.113505	0.0766456	-0.0137031	0.0217915	0.073725	-0.109243	-0.0511944	0.155908	0.115412	0.119257	0.016433	-0.0207126	-0.100768	0.114852	0.0298917	-0.0982583	-0.0344813	-0.157917	-0.0347376	0.0864923	-0.0467837	0.0226498	-0.0692427	0.0556767	-0.18062	-0.121522	-0.0813544	-0.14267	-0.301766	-0.0936866	-0.277656	-0.188333	-0.186056	-0.118095	-0.376052	0.115454	-0.090152	0.114036	-0.140268
2.08801	0.0306845	-0.0304043	-0.00346899	0.0409603	0.0559688	0.121945	0.0398219	0.0225544	0.193167	0.11248	0.0625134	-0.0182033	0.00916123	0.0715613	-0.101984	-0.0410199	0.145268	0.103134	0.110126	0.0167906	-0.0169218	-0.0997901	0.112438	0.0295997	-0.10618	-0.0406802	-0.150514	-0.0414908	0.0783503	-0.0571072	0.0303388	-0.0894189	0.0427902	-0.169402	-0.131351	-0.0947952	-0.149059	-0.296092	-0.10199	-0.287765	-0.187385	-0.201344	-0.133896	-0.389707	0.118279	-0.0792384	0.108701	-0.141758
2.09521	0.043273	-0.0352681	-0.0148654	0.0464678	0.0322223	0.121415	0.0355184	0.0338614	0.211012	0.11583	0.0489771	-0.0199974	-0.00719428	0.0685811	-0.0918031	-0.0279605	0.131679	0.0909746	0.103527	0.0189006	-0.010854	-0.0953734	0.11099	0.0280321	-0.116515	-0.0446022	-0.147951	-0.0440598	0.0719428	-0.0632942	0.039959	-0.104499	0.0309408	-0.15406	-0.143105	-0.110686	-0.154912	-0.286698	-0.111747	-0.292981	-0.186718	-0.219649	-0.143576	-0.394636	0.12036	-0.0644326	0.10671	-0.140238
2.10241	0.0548959	-0.040096	-0.0278473	0.0529826	0.0119388	0.121284	0.0292897	0.0443757	0.228554	0.122786	0.0372648	-0.0192642	-0.0258982	0.0665128	-0.0801444	-0.0137269	0.117165	0.0809371	0.100267	0.0233293	-0.00315309	-0.0884831	0.109649	0.0251234	-0.128955	-0.0459433	-0.148469	-0.0420809	0.0670195	-0.064379	0.0491083	-0.112015	0.0205517	-0.136244	-0.155699	-0.128376	-0.159174	-0.275362	-0.12151	-0.292075	-0.186163	-0.239342	-0.146347	-0.390166	0.1221	-0.0453889	0.107914	-0.136638
2.10961	0.0647247	-0.0448763	-0.0408411	0.0597835	-0.00312328	0.121528	0.0214756	0.0530183	0.243014	0.131547	0.028497	-0.0167072	-0.0449538	0.0667632	-0.0682831	-0.000226498	0.103498	0.0745714	0.100464	0.0305772	0.0044167	-0.080514	0.10758	0.0209689	-0.142896	-0.0448048	-0.15009	-0.0359654	0.0630975	-0.0602484	0.0557184	-0.110805	0.0123322	-0.118023	-0.168282	-0.147307	-0.161374	-0.263149	-0.130451	-0.284302	-0.186116	-0.259107	-0.142443	-0.377446	0.123352	-0.0226617	0.111783	-0.13181
2.11681	0.0722826	-0.0493586	-0.0525594	0.0660479	-0.012213	0.121403	0.0126362	0.0588238	0.25171	0.14016	0.0231922	-0.0135064	-0.0622749	0.0701427	-0.0573277	0.0108004	0.0917971	0.0726521	0.103849	0.0407755	0.00995994	-0.0730991	0.104219	0.0156045	-0.15775	-0.0413418	-0.151104	-0.0268579	0.0594497	-0.0520706	0.0587583	-0.101221	0.00715852	-0.101566	-0.180632	-0.166857	-0.161684	-0.250626	-0.138158	-0.269514	-0.186867	-0.277781	-0.133348	-0.359035	0.123644	0.00216961	0.117314	-0.126481
2.12401	0.0776291	-0.0529408	-0.0620306	0.0707328	-0.0154674	0.119776	0.00374913	0.0609517	0.252682	0.146925	0.0210226	-0.0110328	-0.076431	0.0767946	-0.048244	0.0179052	0.0821233	0.0751674	0.110066	0.0536382	0.0122309	-0.0677824	0.0994563	0.00866652	-0.173044	-0.0356674	-0.150234	-0.0162601	0.0555813	-0.0420988	0.0586927	-0.0848651	0.00558496	-0.0887513	-0.193	-0.186378	-0.160348	-0.238639	-0.144261	-0.248539	-0.188202	-0.294185	-0.12148	-0.338203	0.122809	0.0266314	0.122893	-0.121218
2.13121	0.0812709	-0.0546813	-0.068152	0.0726521	-0.013864	0.115836	-0.0038445	0.0590622	0.245553	0.150406	0.0211179	-0.0105202	-0.0867367	0.0862241	-0.0417531	0.0198245	0.0733137	0.0814915	0.118446	0.06845	0.0108302	-0.0656247	0.09377	-0.000542402	-0.188005	-0.0281513	-0.146627	-0.00556111	0.0517488	-0.0329137	0.0573158	-0.0641644	0.00784397	-0.0811219	-0.205672	-0.20529	-0.157255	-0.228482	-0.148642	-0.223404	-0.189364	-0.307357	-0.109363	-0.318193	0.121117	0.0478506	0.126719	-0.116497
2.13841	0.0837624	-0.0535369	-0.0698626	0.0707686	-0.00920296	0.109583	-0.00878572	0.0536203	0.231582	0.149482	0.022459	-0.01266	-0.0928283	0.097388	-0.0381052	0.0157833	0.0636876	0.0904858	0.127965	0.0841081	0.00596046	-0.0668466	0.0880122	-0.0124633	-0.201285	-0.0196934	-0.139999	0.00424981	0.0488281	-0.0264883	0.0569522	-0.0421941	0.0139058	-0.0797272	-0.218266	-0.222969	-0.152141	-0.221223	-0.152129	-0.196964	-0.189263	-0.317156	-0.098896	-0.301701	0.118893	0.0632703	0.127459	-0.112867
2.14561	0.0852227	-0.0486672	-0.0668049	0.0644147	-0.00362396	0.101757	-0.0101089	0.0458896	0.213176	0.143588	0.0239313	-0.0172853	-0.0944972	0.108832	-0.0371099	0.00593662	0.0518203	0.100517	0.137258	0.0992656	-0.00171661	-0.0706494	0.0830591	-0.0264287	-0.211066	-0.0117362	-0.130773	0.0126481	0.0474989	-0.0238121	0.0594497	-0.0224054	0.0237167	-0.0847876	-0.229603	-0.23849	-0.145257	-0.216818	-0.156552	-0.172162	-0.186795	-0.324428	-0.091064	-0.290567	0.116259	0.0713587	0.124604	-0.111008
2.15281	0.0853598	-0.0397444	-0.0595629	0.0535667	0.0010848	0.0936151	-0.007689	0.0375092	0.193387	0.133169	0.0242889	-0.0234365	-0.0919461	0.11881	-0.0383139	-0.0085175	0.03708	0.109684	0.144869	0.112361	-0.0110865	-0.075525	0.0795662	-0.0404656	-0.215578	-0.00590682	-0.12005	0.019443	0.0473857	-0.0251293	0.0654221	-0.00804067	0.0371456	-0.095576	-0.238091	-0.250685	-0.137585	-0.214183	-0.163555	-0.151473	-0.181311	-0.330454	-0.0860751	-0.285512	0.113177	0.0718534	0.118637	-0.111616
2.16001	0.0836611	-0.026989	-0.0496686	0.0389814	0.00432134	0.0866473	-0.00243783	0.0300825	0.175393	0.119567	0.0224292	-0.0295877	-0.0860155	0.125593	-0.0410378	-0.0255644	0.0197709	0.116289	0.149691	0.121725	-0.0205219	-0.0798166	0.0778615	-0.0518501	-0.213695	-0.00349879	-0.109279	0.0247598	0.0469923	-0.0303209	0.0742793	-0.00121593	0.0535905	-0.110358	-0.242388	-0.258535	-0.1302	-0.212181	-0.173378	-0.136596	-0.172728	-0.336194	-0.0835836	-0.286025	0.11003	0.065577	0.110799	-0.115246
2.16721	0.0797927	-0.0108898	-0.0390768	0.022012	0.00681281	0.082469	0.00396371	0.0249028	0.162011	0.104612	0.0178218	-0.0340044	-0.07779	0.127834	-0.0445604	-0.0430048	0.001055	0.119352	0.151473	0.126082	-0.0282943	-0.082171	0.0778139	-0.0579715	-0.205183	-0.00500083	-0.0996649	0.0290155	0.0444651	-0.0390351	0.0847757	-0.00218749	0.0719488	-0.126785	-0.241554	-0.26179	-0.123745	-0.210392	-0.184685	-0.128508	-0.161546	-0.341934	-0.0827491	-0.290334	0.107944	0.0541747	0.102794	-0.122011
2.17441	0.0738978	0.00782609	-0.0296175	0.00470877	0.0100493	0.0825226	0.00962615	0.0230491	0.155264	0.0902534	0.0108838	-0.0352204	-0.0680447	0.124878	-0.048393	-0.0590682	-0.0171423	0.118828	0.150961	0.125068	-0.0332654	-0.0817299	0.0787914	-0.057137	-0.190717	-0.0101686	-0.0918925	0.0327468	0.0383973	-0.0504732	0.0952661	-0.00947714	0.0907958	-0.14233	-0.234985	-0.261223	-0.118393	-0.208837	-0.195497	-0.127196	-0.148576	-0.34765	-0.0825346	-0.295913	0.108349	0.0398576	0.0964463	-0.1315
2.18161	0.066787	0.0280857	-0.0227332	-0.0102758	0.0154316	0.0877321	0.0129461	0.025183	0.155717	0.0783503	0.00284314	-0.0322402	-0.0570536	0.116986	-0.0525296	-0.0723958	-0.0324547	0.115371	0.149649	0.119221	-0.0352621	-0.0782609	0.0798166	-0.0490069	-0.172067	-0.0181496	-0.0863194	0.0363767	0.0281274	-0.0632465	0.103909	-0.0206947	0.108749	-0.154757	-0.222456	-0.258189	-0.114506	-0.207329	-0.20411	-0.131398	-0.134718	-0.353491	-0.0822306	-0.30008	0.11242	0.0251651	0.0935137	-0.142664
2.18881	0.0598311	0.0484288	-0.0194788	-0.0205636	0.0236869	0.0982225	0.0128925	0.0313878	0.162303	0.0705183	-0.00491142	-0.024724	-0.0451446	0.105226	-0.0574529	-0.0819623	-0.0425577	0.109917	0.149095	0.109726	-0.0349104	-0.0723422	0.0799596	-0.0345469	-0.151992	-0.027597	-0.0832915	0.0401855	0.0136316	-0.0756502	0.108832	-0.0333965	0.124621	-0.162303	-0.204605	-0.254023	-0.112987	-0.205308	-0.20932	-0.138634	-0.12114	-0.359738	-0.0817835	-0.300795	0.120527	0.0124454	0.0953138	-0.153822
2.19601	0.0545263	0.0672281	-0.0202537	-0.0249207	0.0346363	0.113118	0.00913143	0.0411093	0.172639	0.067693	-0.0112832	-0.0131011	-0.0329912	0.091064	-0.0637531	-0.0872314	-0.0458777	0.103432	0.150317	0.098139	-0.0332117	-0.0652254	0.0788212	-0.0159562	-0.133848	-0.0369191	-0.0831723	0.0441909	-0.0046432	-0.0862181	0.108606	-0.045526	0.137311	-0.163877	-0.183457	-0.249666	-0.114858	-0.202435	-0.210041	-0.145859	-0.109339	-0.366157	-0.0817299	-0.29704	0.132149	0.00318885	0.10258	-0.162882
2.20321	0.0520349	0.0830829	-0.0246823	-0.0236928	0.0472009	0.13082	0.00220537	0.0531554	0.183725	0.069797	-0.0154018	0.00140667	-0.0213981	0.0759244	-0.0713944	-0.0881135	-0.0421584	0.0968277	0.153643	0.0862181	-0.0309587	-0.0584602	0.0766456	0.00371933	-0.12089	-0.044632	-0.0861585	0.0479758	-0.0255704	-0.0942051	0.102955	-0.0556648	0.145829	-0.159097	-0.162333	-0.24572	-0.12058	-0.199133	-0.205553	-0.150502	-0.100726	-0.37173	-0.0828922	-0.288701	0.146127	-0.00231862	0.115079	-0.1679
2.21041	0.0528097	0.0950933	-0.0317037	-0.0185907	0.0592887	0.149411	-0.00635386	0.0658274	0.19275	0.0756741	-0.0166059	0.0169635	-0.0108957	0.0608861	-0.0793874	-0.0851452	-0.0325084	0.0909746	0.158876	0.0756919	-0.0285089	-0.0531018	0.0739157	0.0211835	-0.115258	-0.0497699	-0.0920177	0.0507355	-0.0471354	-0.0996768	0.0930786	-0.063014	0.149387	-0.14841	-0.144768	-0.242764	-0.129718	-0.196373	-0.196314	-0.151271	-0.0962675	-0.375122	-0.0859737	-0.276309	0.160891	-0.00488758	0.131488	-0.167698
2.21761	0.0564575	0.102729	-0.0398934	-0.0116944	0.0680149	0.167114	-0.0141799	0.0772297	0.197721	0.0834465	-0.0147223	0.0315487	-0.00178218	0.0467181	-0.0861168	-0.0794888	-0.0189126	0.0865281	0.165457	0.0677049	-0.0257671	-0.0493467	0.0711203	0.0338137	-0.117439	-0.0523627	-0.100201	0.0513732	-0.0666797	-0.103134	0.0811756	-0.0674486	0.147676	-0.133085	-0.133342	-0.24119	-0.141263	-0.194955	-0.184363	-0.148302	-0.0962496	-0.375539	-0.0916183	-0.260949	0.174689	-0.00578761	0.149572	-0.162113
2.22481	0.0617862	0.105685	-0.0479639	-0.00466108	0.070399	0.182742	-0.0186443	0.0854731	0.197726	0.090909	-0.0103295	0.0434875	0.00543594	0.0340283	-0.0899136	-0.072372	-0.00361204	0.0837326	0.172168	0.0622809	-0.0223577	-0.0466585	0.0686824	0.0405431	-0.126237	-0.0534773	-0.110024	0.0490606	-0.0817597	-0.105	0.0696719	-0.0695109	0.14115	-0.114942	-0.129062	-0.240844	-0.154084	-0.195038	-0.172782	-0.142682	-0.100541	-0.373167	-0.100309	-0.244266	0.185931	-0.00631809	0.166804	-0.151801
2.23201	0.0669301	0.103921	-0.0550628	0.00107288	0.0643432	0.195622	-0.0175774	0.0889838	0.192833	0.0958741	-0.00478625	0.0517309	0.00973344	0.0233471	-0.0895619	-0.0647068	0.0114739	0.0826418	0.177044	0.0584841	-0.017792	-0.0442505	0.0670195	0.042069	-0.139147	-0.0546932	-0.120658	0.0436246	-0.0909686	-0.105339	0.0605047	-0.0699103	0.131029	-0.095892	-0.131428	-0.24066	-0.167054	-0.196272	-0.164413	-0.136	-0.10916	-0.368732	-0.112063	-0.228506	0.193435	-0.007689	0.180966	-0.137603
2.23921	0.0699222	0.0978827	-0.0608146	0.00420213	0.0492215	0.205368	-0.00991821	0.0867724	0.183833	0.0964463	0.000286102	0.0558197	0.0100851	0.0151932	-0.0843823	-0.0568509	0.0249863	0.0833333	0.177968	0.0552118	-0.0117898	-0.0414252	0.0663757	0.0403881	-0.152946	-0.0574589	-0.131059	0.0355124	-0.0941694	-0.103933	0.0548899	-0.0691175	0.119138	-0.0774741	-0.139052	-0.238872	-0.178939	-0.198162	-0.160921	-0.129855	-0.122309	-0.362754	-0.126094	-0.215989	0.196505	-0.0109911	0.190562	-0.120538
2.24641	0.0694036	0.0885129	-0.0652909	0.00392795	0.0258446	0.211614	0.00403523	0.0784457	0.172091	0.0914693	0.00368953	0.0557244	0.006181	0.0100136	-0.0741184	-0.0486255	0.0362039	0.0859499	0.173575	0.0517905	-0.00454783	-0.0376821	0.0664175	0.0379503	-0.164425	-0.0623941	-0.139743	0.0253737	-0.0921011	-0.100559	0.0533938	-0.0671804	0.107419	-0.0606835	-0.150067	-0.233871	-0.188404	-0.200313	-0.162631	-0.125599	-0.139922	-0.355566	-0.140846	-0.208342	0.195128	-0.017041	0.194788	-0.101793
2.25361	0.0652313	0.0770628	-0.0689089	0.000452995	-0.0038445	0.214094	0.0227928	0.0643671	0.159335	0.0809312	0.00473857	0.0519693	-0.00137687	0.00825524	-0.0590324	-0.0397503	0.0449955	0.0902295	0.163877	0.0478983	0.00327229	-0.0328541	0.0661552	0.0369906	-0.171024	-0.0689805	-0.144982	0.0137448	-0.0857055	-0.0950694	0.0560939	-0.0638664	0.0972927	-0.046277	-0.162226	-0.225145	-0.194496	-0.202477	-0.169075	-0.124067	-0.161189	-0.347966	-0.154465	-0.206244	0.190079	-0.0260532	0.193453	-0.0826716
2.26081	0.0583947	0.0649095	-0.0722408	-0.00471473	-0.0369072	0.212657	0.0440598	0.0458658	0.147235	0.0660539	0.00311732	0.0458419	-0.0114202	0.0104129	-0.0403166	-0.0300884	0.0518024	0.0952423	0.150073	0.0430226	0.0105739	-0.0273943	0.0643611	0.0392616	-0.171387	-0.075841	-0.145227	0.00124574	-0.075835	-0.0872612	0.0625134	-0.0589788	0.0893593	-0.0351012	-0.173074	-0.213468	-0.197035	-0.204557	-0.179309	-0.125027	-0.184447	-0.341642	-0.165302	-0.209582	0.182909	-0.0374019	0.187165	-0.0643492
2.26801	0.0505269	0.0534713	-0.0757456	-0.00942349	-0.0695407	0.207293	0.0653028	0.0251651	0.136894	0.0489771	-0.00116825	0.0392973	-0.022614	0.0167131	-0.0201166	-0.0195265	0.0573516	0.0994623	0.133866	0.0363529	0.0162005	-0.0225306	0.0602782	0.0456512	-0.165784	-0.0812531	-0.139582	-0.0109673	-0.0634313	-0.0768125	0.0714481	-0.0526905	0.0837147	-0.0280082	-0.180417	-0.200379	-0.196761	-0.20653	-0.191891	-0.127047	-0.207442	-0.338632	-0.172198	-0.217789	0.17556	-0.0497222	0.177449	-0.047487
2.27521	0.0433922	0.0439465	-0.0792861	-0.0120878	-0.0977337	0.198174	0.0841141	0.005126	0.128543	0.0320256	-0.00769496	0.0342607	-0.0336111	0.0268638	-0.0010848	-0.00787377	0.0622809	0.101399	0.117093	0.0275075	0.019294	-0.0199378	0.0538826	0.0558615	-0.155926	-0.0836134	-0.128204	-0.0211239	-0.049603	-0.0634909	0.0810564	-0.0455618	0.0803769	-0.0254512	-0.182921	-0.187397	-0.195122	-0.208485	-0.204808	-0.127947	-0.227898	-0.340152	-0.174254	-0.230092	0.169629	-0.0614226	0.166488	-0.0323534
2.28241	0.0386178	0.0369668	-0.0818729	-0.0121891	-0.118339	0.185817	0.0984371	-0.0114739	0.121808	0.017333	-0.0154316	0.0318468	-0.0430286	0.0398815	0.0145912	0.00504851	0.0668585	0.100046	0.101608	0.0170112	0.0196099	-0.0211298	0.0457704	0.0684023	-0.144416	-0.0817776	-0.112444	-0.0274897	-0.0355482	-0.0474393	0.0890374	-0.0385404	0.0794351	-0.0269771	-0.180459	-0.175643	-0.193709	-0.210643	-0.215757	-0.125712	-0.244063	-0.345874	-0.170916	-0.245339	0.165838	-0.0711918	0.156486	-0.0193119
2.28961	0.0375211	0.0324368	-0.0818193	-0.0101149	-0.129896	0.171262	0.1068	-0.0226915	0.116456	0.00665784	-0.0229478	0.0321686	-0.0495493	0.0540912	0.0258207	0.0191152	0.0709653	0.0948966	0.0893176	0.0061214	0.0177026	-0.0267923	0.0366867	0.0812113	-0.134009	-0.0751317	-0.0945866	-0.0293136	-0.0223756	-0.0294268	0.0931561	-0.032866	0.0809371	-0.031364	-0.173944	-0.166017	-0.193805	-0.213379	-0.222808	-0.119436	-0.254697	-0.354403	-0.162292	-0.261939	0.164264	-0.0781834	0.148988	-0.00907183
2.29681	0.0407398	0.0297189	-0.0773191	-0.00666976	-0.13243	0.15595	0.108588	-0.0276089	0.112587	0.00122786	-0.0287652	0.0347257	-0.0525236	0.0674248	0.0326931	0.0336587	0.0741839	0.0858247	0.0818074	-0.00405312	0.0146985	-0.0365257	0.0273585	0.0925183	-0.126886	-0.0637889	-0.0773966	-0.0271976	-0.0110805	-0.0105321	0.0918031	-0.0296295	0.0846148	-0.0371516	-0.164616	-0.159347	-0.196105	-0.217247	-0.225061	-0.109726	-0.259215	-0.364119	-0.149524	-0.278324	0.164777	-0.0820518	0.144595	-0.00259876
2.30401	0.0476956	0.0282049	-0.0671327	-0.0028193	-0.126797	0.141388	0.104237	-0.0261366	0.110346	0.00137091	-0.0317097	0.0388801	-0.0520229	0.0778913	0.0357091	0.0477314	0.0760674	0.0733495	0.0799477	-0.0130177	0.0119209	-0.049144	0.0187635	0.101274	-0.124198	-0.0487685	-0.0635564	-0.0225902	-0.00261664	0.00811219	0.0842273	-0.0292718	0.090003	-0.0430107	-0.153452	-0.156075	-0.200522	-0.222856	-0.222808	-0.0982165	-0.257868	-0.373471	-0.134695	-0.293458	0.167316	-0.0829101	0.143129	-0.000852346
2.31121	0.0565469	0.0274658	-0.0508904	0.000357628	-0.114244	0.128788	0.09498	-0.018841	0.109547	0.00629425	-0.0311077	0.0437081	-0.0486672	0.0839829	0.0352859	0.0606894	0.0762761	0.058794	0.0836849	-0.0204623	0.0105619	-0.0631928	0.012219	0.106823	-0.126046	-0.0317335	-0.0550866	-0.0170708	0.00213981	0.0254929	0.0705779	-0.0311315	0.0967622	-0.0477433	-0.141239	-0.155628	-0.206113	-0.230539	-0.21705	-0.0869393	-0.251865	-0.380749	-0.120366	-0.307065	0.171745	-0.0813365	0.143886	-0.00460148
2.31841	0.0647008	0.0270724	-0.0289679	0.00185966	-0.0965357	0.118983	0.0824869	-0.00704527	0.109839	0.0140607	-0.026989	0.0478566	-0.0432968	0.0850976	0.0316083	0.072521	0.0746965	0.0442147	0.0923336	-0.0255883	0.0116169	-0.0774026	0.00917912	0.108558	-0.13153	-0.0143886	-0.0529528	-0.0119627	0.00248551	0.0407159	0.0519812	-0.0335753	0.104529	-0.0502884	-0.128835	-0.156218	-0.2114	-0.240195	-0.208861	-0.0779867	-0.243354	-0.384015	-0.10879	-0.319439	0.177467	-0.0783861	0.145864	-0.0143111
2.32561	0.0696838	0.0264466	-0.00234246	0.00128746	-0.0761628	0.112396	0.0683784	0.00720024	0.111037	0.0222087	-0.0202	0.0498116	-0.0368178	0.0817597	0.0248909	0.0837028	0.0715971	0.031805	0.104946	-0.0271201	0.0156879	-0.090915	0.0106514	0.106061	-0.139135	0.00221133	-0.0569642	-0.00861883	-0.00180006	0.0529349	0.030607	-0.0345767	0.112569	-0.0499964	-0.117534	-0.155443	-0.214779	-0.251341	-0.199199	-0.0733197	-0.235009	-0.381815	-0.101501	-0.330979	0.183481	-0.0753641	0.147891	-0.029999
2.33281	0.069803	0.025183	0.0273824	-0.000798702	-0.0558674	0.108904	0.0541627	0.0214338	0.113398	0.0287056	-0.0122547	0.0487208	-0.030309	0.0753641	0.0154674	0.0946701	0.0676751	0.0230968	0.120574	-0.0240445	0.0227153	-0.103164	0.0167072	0.0995219	-0.147259	0.0177681	-0.0657022	-0.00852942	-0.0102282	0.0614345	0.00960827	-0.0323057	0.119507	-0.0472963	-0.108802	-0.151467	-0.215054	-0.263214	-0.189102	-0.074476	-0.229144	-0.374353	-0.099051	-0.341964	0.188911	-0.0734806	0.148869	-0.0509918
2.34001	0.0643194	0.0234485	0.0579417	-0.00305772	-0.037843	0.107789	0.0414312	0.0335932	0.117075	0.0322878	-0.00509024	0.0448585	-0.024873	0.0677466	0.00375509	0.105506	0.0638247	0.0185907	0.138289	-0.0163853	0.0317693	-0.11369	0.0266373	0.0900626	-0.154608	0.032258	-0.0768244	-0.0127852	-0.0213802	0.0657558	-0.00735521	-0.0255287	0.123578	-0.0438631	-0.103766	-0.143856	-0.211889	-0.27504	-0.179887	-0.0820458	-0.227123	-0.363696	-0.101	-0.352556	0.193232	-0.0734448	0.147998	-0.0758886
2.34722	0.0532687	0.0218451	0.0867307	-0.00379682	-0.0233412	0.108016	0.0316679	0.0425398	0.121671	0.0324011	-0.000470877	0.0393212	-0.0212133	0.0606894	-0.00980496	0.115997	0.0610113	0.0178814	0.157046	-0.00520349	0.0412583	-0.122327	0.0395477	0.079298	-0.160372	0.0453711	-0.0876963	-0.0213921	-0.03286	0.0656724	-0.0171006	-0.0137627	0.12337	-0.0420511	-0.103003	-0.133437	-0.205791	-0.286055	-0.172913	-0.0952125	-0.229406	-0.352907	-0.10621	-0.362867	0.196218	-0.0753522	0.144994	-0.102758
2.35442	0.0373542	0.0207365	0.11133	-0.00154376	-0.0128448	0.10882	0.0258207	0.0479281	0.126344	0.0289977	0.000458956	0.0332415	-0.0195324	0.0555694	-0.0246167	0.125712	0.0600457	0.0196338	0.175548	0.00793934	0.0496268	-0.129265	0.0546515	0.068599	-0.16436	0.0563979	-0.096184	-0.0330091	-0.0418663	0.0610948	-0.0178337	0.00266433	0.118649	-0.0439703	-0.1068	-0.121695	-0.19781	-0.295508	-0.16889	-0.112003	-0.23573	-0.344652	-0.113159	-0.372714	0.197619	-0.078851	0.140202	-0.129479
2.36162	0.0181496	0.0196815	0.130081	0.00470877	-0.00655055	0.110137	0.0240207	0.0496626	0.130308	0.0222683	-0.00251532	0.0273645	-0.0198603	0.0530362	-0.0395834	0.134027	0.0614166	0.0218809	0.192457	0.0214517	0.0559568	-0.13501	0.0709534	0.0588536	-0.166947	0.0644565	-0.101274	-0.0456393	-0.0460327	0.0522733	-0.00949502	0.0224411	0.110495	-0.0508547	-0.115329	-0.110132	-0.189263	-0.30266	-0.167656	-0.130165	-0.245368	-0.340337	-0.12027	-0.381672	0.196874	-0.0833333	0.13451	-0.153929
2.36882	-0.00178218	0.0177145	0.142312	0.0154555	-0.00438094	0.112432	0.0255883	0.0476241	0.133222	0.012821	-0.00843406	0.0222027	-0.0224829	0.0530362	-0.0531018	0.139904	0.0650406	0.0226974	0.20653	0.0338852	0.0599027	-0.140017	0.0868022	0.0508547	-0.168914	0.0687003	-0.103235	-0.0575483	-0.0440836	0.0399172	0.00649095	0.0433266	0.101054	-0.0629604	-0.128561	-0.100154	-0.18149	-0.306934	-0.168467	-0.147831	-0.257301	-0.340146	-0.126159	-0.389069	0.193161	-0.0881612	0.129014	-0.174254
2.37602	-0.0192225	0.0140727	0.148147	0.0304699	-0.00568032	0.116265	0.0294387	0.0418365	0.135303	0.00178814	-0.0152588	0.0182807	-0.0277579	0.0548005	-0.0634432	0.141889	0.0701666	0.0208437	0.21677	0.0439167	0.0612676	-0.144291	0.0999451	0.0456512	-0.171208	0.0684083	-0.103194	-0.0676572	-0.0359595	0.0252783	0.0276387	0.0625491	0.0926912	-0.0797689	-0.145853	-0.0932515	-0.175738	-0.308138	-0.170493	-0.163662	-0.270146	-0.343388	-0.129795	-0.394249	0.1858	-0.0927567	0.124562	-0.189131
2.38322	-0.0310481	0.0084877	0.14841	0.048691	-0.00911355	0.121868	0.0343919	0.0326872	0.136995	-0.00950694	-0.0203311	0.0159442	-0.0354469	0.0570774	-0.0693142	0.138485	0.0754297	0.0162542	0.222409	0.0504971	0.0598133	-0.147408	0.108439	0.0445306	-0.174457	0.0632226	-0.102508	-0.0754893	-0.0224531	0.0099957	0.0510156	0.0775993	0.0871658	-0.100017	-0.165659	-0.0908971	-0.172949	-0.306827	-0.17305	-0.176734	-0.282377	-0.34852	-0.130701	-0.396854	0.174493	-0.0967026	0.121421	-0.198025
2.39042	-0.0351429	0.001055	0.144267	0.0683367	-0.0131488	0.129151	0.0389993	0.0209689	0.138831	-0.0198841	-0.0211537	0.0150859	-0.0444174	0.058496	-0.0703335	0.128698	0.079298	0.0100136	0.222856	0.053215	0.0554264	-0.149	0.11158	0.048244	-0.178558	0.0536978	-0.10218	-0.0808895	-0.00488758	-0.00433922	0.0735879	0.086993	0.0851452	-0.121635	-0.185877	-0.0940859	-0.173342	-0.304079	-0.175303	-0.186318	-0.292784	-0.353158	-0.129169	-0.396776	0.159401	-0.0998199	0.119239	-0.201225
2.39762	-0.0306726	-0.00822544	0.136954	0.087291	-0.0166655	0.137681	0.041604	0.00777245	0.14137	-0.0283897	-0.0161946	0.01508	-0.0530243	0.0578821	-0.0672102	0.112402	0.0805676	0.0038445	0.217807	0.0524521	0.0484586	-0.14925	0.109982	0.056237	-0.182617	0.0415921	-0.102592	-0.0840724	0.0148118	-0.0164986	0.0928104	0.0905812	0.08623	-0.141996	-0.204504	-0.102854	-0.17615	-0.300801	-0.176376	-0.191808	-0.300562	-0.3546	-0.126237	-0.394166	0.141168	-0.102222	0.117236	-0.199682
2.40482	-0.0177622	-0.0195146	0.127578	0.103742	-0.0191092	0.146621	0.0407517	-0.00571012	0.145012	-0.0341773	-0.00526309	0.0150919	-0.0598252	0.0545859	-0.0615239	0.0902891	0.0787079	-0.000101328	0.207466	0.0492513	0.0396252	-0.148743	0.105071	0.0667214	-0.185251	0.0295103	-0.10339	-0.0856042	0.0342071	-0.0256538	0.107193	0.0892341	0.0891864	-0.158572	-0.219905	-0.116235	-0.179827	-0.297171	-0.175869	-0.192779	-0.305152	-0.350785	-0.123018	-0.389397	0.120574	-0.104141	0.114584	-0.194699
2.41202	0.00277758	-0.0326633	0.117171	0.116622	-0.0203073	0.154728	0.0358403	-0.0181556	0.149739	-0.0361204	0.0105441	0.014478	-0.0638068	0.0485599	-0.0554681	0.0636101	0.0738502	0.000560284	0.19272	0.0450432	0.0296474	-0.148153	0.0984907	0.0775397	-0.184953	0.0200152	-0.103658	-0.086236	0.0510037	-0.0315189	0.116545	0.0843287	0.0923038	-0.169551	-0.230736	-0.132751	-0.182784	-0.292599	-0.174522	-0.188965	-0.306153	-0.341213	-0.120199	-0.382948	0.0984311	-0.105602	0.110501	-0.187707
2.41922	0.0293314	-0.0469327	0.10671	0.125474	-0.0201404	0.160617	0.0275075	-0.0281692	0.154972	-0.0326812	0.0290751	0.0128329	-0.0640154	0.0402689	-0.0513017	0.0340402	0.0667512	0.00763535	0.175011	0.0411391	0.019151	-0.147897	0.0920296	0.0869274	-0.180525	0.0149906	-0.102174	-0.08654	0.0638008	-0.0342548	0.121611	0.0774384	0.0935614	-0.17426	-0.235683	-0.150836	-0.184059	-0.286323	-0.174063	-0.180542	-0.30334	-0.327057	-0.117862	-0.375092	0.0757277	-0.106227	0.104523	-0.180203
2.42642	0.0593066	-0.0610709	0.0971019	0.130117	-0.0185668	0.163215	0.0173867	-0.034672	0.159603	-0.0222683	0.0474155	0.00975132	-0.059396	0.0303984	-0.0507534	0.0035882	0.0587046	0.0215352	0.156057	0.0381351	0.00884533	-0.14807	0.0877023	0.0937521	-0.171345	0.0154555	-0.0979304	-0.0866473	0.0725031	-0.0343621	0.12337	0.0699699	0.091058	-0.173062	-0.233746	-0.168836	-0.183529	-0.277996	-0.176215	-0.168467	-0.296903	-0.310493	-0.115889	-0.365746	0.0538945	-0.105125	0.0965536	-0.173622
2.43362	0.0892878	-0.0736237	0.0888407	0.130492	-0.0158787	0.162125	0.00731349	-0.0373244	0.162119	-0.00402331	0.0623345	0.00494123	-0.0493765	0.0196338	-0.0545979	-0.0255704	0.0514925	0.0407457	0.137568	0.0357747	-0.000298023	-0.148761	0.0873268	0.0970721	-0.157589	0.0217676	-0.0905812	-0.0863433	0.0779986	-0.0326335	0.122356	0.0629842	0.0839055	-0.166917	-0.224823	-0.184971	-0.181657	-0.267595	-0.181758	-0.154543	-0.287426	-0.293899	-0.114638	-0.354505	0.0347495	-0.101	0.0869751	-0.169116
2.44082	0.115824	-0.0833869	0.0817716	0.126725	-0.0125825	0.157654	-0.00130534	-0.0366151	0.161016	0.0216484	0.0709653	-0.00145435	-0.0345349	0.00876188	-0.0623763	-0.0514567	0.0471175	0.0621676	0.12114	0.0330865	-0.00708103	-0.150067	0.0918388	0.0959098	-0.140399	0.0334501	-0.0807285	-0.085181	0.0813663	-0.0298977	0.118405	0.0569284	0.0729382	-0.157052	-0.210249	-0.197363	-0.179213	-0.255078	-0.190383	-0.14115	-0.275594	-0.279284	-0.11493	-0.341129	0.0201523	-0.0926375	0.076735	-0.167286
2.44802	0.136387	-0.0895023	0.0754654	0.119436	-0.00894666	0.150692	-0.00759363	-0.0338137	0.155306	0.0527263	0.07177	-0.00851154	-0.0166237	-0.00112057	-0.0725031	-0.0726759	0.0473022	0.0823557	0.108141	0.0290453	-0.0102758	-0.151742	0.100726	0.0898004	-0.121796	0.0489652	-0.069797	-0.0825942	0.0834525	-0.0268698	0.110972	0.0514746	0.0606656	-0.144744	-0.192517	-0.204444	-0.177389	-0.240523	-0.201154	-0.130719	-0.261962	-0.268126	-0.117397	-0.325918	0.0112712	-0.0793934	0.0673532	-0.167942
2.45522	0.14959	-0.0914037	0.0697136	0.109833	-0.00478625	0.142562	-0.011152	-0.030601	0.145024	0.0860989	0.0649929	-0.0146747	0.00194311	-0.00865459	-0.0828147	-0.0885785	0.0528395	0.0986993	0.0995934	0.023061	-0.00882745	-0.152999	0.11211	0.0794411	-0.104183	0.0657618	-0.0595987	-0.0781655	0.0849485	-0.0241041	0.0993967	0.0458539	0.0502229	-0.131208	-0.174338	-0.205427	-0.177866	-0.224555	-0.212759	-0.125313	-0.247025	-0.261378	-0.121975	-0.309551	0.00816584	-0.0614345	0.0606775	-0.170135
2.46242	0.154918	-0.088793	0.0646472	0.0994384	0.000458956	0.134939	-0.012064	-0.0285566	0.131363	0.118279	0.0523329	-0.0183284	0.0187874	-0.0126302	-0.0910878	-0.0991285	0.0633121	0.109684	0.095892	0.014931	-0.00208616	-0.152594	0.123453	0.0667214	-0.0896633	0.0810504	-0.0518441	-0.0718057	0.0864208	-0.0219822	0.0831783	0.039351	0.0439525	-0.11754	-0.15806	-0.200462	-0.182223	-0.208807	-0.22319	-0.126398	-0.231534	-0.259459	-0.128001	-0.292832	0.00994802	-0.0397861	0.0585735	-0.172532
2.46962	0.152493	-0.0817657	0.060451	0.0896335	0.00714064	0.129485	-0.0109971	-0.0287414	0.116438	0.14593	0.0361621	-0.0182807	0.0317752	-0.0123024	-0.0956953	-0.104642	0.0771523	0.11493	0.0967801	0.00457168	0.00993013	-0.149208	0.13243	0.0539362	-0.0796258	0.0925422	-0.0478268	-0.0639141	0.0883222	-0.0207901	0.0623107	0.0316441	0.0427663	-0.104612	-0.145483	-0.190556	-0.191128	-0.195658	-0.22974	-0.134367	-0.216466	-0.262368	-0.134659	-0.276601	0.0151038	-0.0160873	0.0623763	-0.173771
2.47682	0.142962	-0.0709593	0.0569642	0.0814319	0.0150144	0.127465	-0.00938773	-0.0312328	0.102669	0.166214	0.0188529	-0.0138223	0.0389278	-0.00752211	-0.0958622	-0.105703	0.0921249	0.115192	0.101483	-0.00807047	0.0262082	-0.141901	0.137532	0.0427961	-0.0745654	0.0987172	-0.0483215	-0.0553489	0.0908434	-0.0205994	0.0375688	0.0227511	0.0464499	-0.0929475	-0.138092	-0.177515	-0.203818	-0.187266	-0.229734	-0.14807	-0.202727	-0.269806	-0.141311	-0.261903	0.0219107	0.00789165	0.072372	-0.172806
2.48402	0.127834	-0.0578642	0.0537932	0.0754774	0.023371	0.129431	-0.0090301	-0.0350416	0.0922501	0.177193	0.00249743	-0.00453591	0.0387371	0.00134706	-0.0917614	-0.103003	0.105911	0.112206	0.109023	-0.0227332	0.0447512	-0.130379	0.138307	0.033921	-0.0742257	0.0985086	-0.0535309	-0.0469923	0.0938594	-0.0212193	0.0107586	0.0129819	0.0541747	-0.0828087	-0.137043	-0.163752	-0.218451	-0.184733	-0.22195	-0.164723	-0.190908	-0.281417	-0.147283	-0.250053	0.0286877	0.030452	0.0877976	-0.168991
2.49122	0.109434	-0.0446737	0.0507832	0.0722229	0.0313997	0.135064	-0.0113308	-0.0383317	0.0868618	0.178254	-0.0110149	0.00931621	0.0308812	0.0135541	-0.0844419	-0.0973523	0.116539	0.108516	0.118542	-0.0385225	0.0631213	-0.114959	0.135201	0.0273168	-0.0777841	0.0911057	-0.0629663	-0.0395656	0.0973284	-0.0219882	-0.0154674	0.00289083	0.0646949	-0.0745118	-0.142622	-0.151867	-0.232923	-0.187814	-0.207424	-0.180608	-0.181216	-0.296974	-0.151545	-0.242317	0.0339866	0.050211	0.107026	-0.162184
2.49842	0.0903487	-0.0336111	0.0483692	0.0719786	0.0383854	0.143248	-0.0166655	-0.039202	0.0873685	0.170577	-0.0204027	0.0264466	0.0165761	0.0276983	-0.0757098	-0.0895262	0.122625	0.106698	0.129294	-0.0540912	0.0790358	-0.0965238	0.129133	0.0228465	-0.0838518	0.076282	-0.07568	-0.0334859	0.101399	-0.0219703	-0.0383437	-0.00672936	0.0760317	-0.0685096	-0.153869	-0.143957	-0.245303	-0.195158	-0.189024	-0.192356	-0.173664	-0.316328	-0.153106	-0.239319	0.0368059	0.0662863	0.127822	-0.152969
2.50562	0.0728309	-0.0260174	0.0473142	0.0747561	0.0437438	0.152314	-0.0242889	-0.036329	0.0935376	0.156951	-0.0256002	0.0444293	-0.00166893	0.0417709	-0.0677943	-0.0800788	0.123352	0.10829	0.140625	-0.068152	0.0908792	-0.0764728	0.121444	0.0204027	-0.0908136	0.0548482	-0.0906944	-0.0289023	0.106299	-0.0201523	-0.0556946	-0.014925	0.0856042	-0.065428	-0.168896	-0.141042	-0.253773	-0.204909	-0.170261	-0.198096	-0.168055	-0.339127	-0.151819	-0.240922	0.0369012	0.0782669	0.147748	-0.142723
2.51282	0.0584245	-0.0217557	0.0481367	0.0800252	0.0469565	0.16042	-0.032872	-0.0295043	0.104159	0.140935	-0.0279844	0.0603139	-0.020802	0.0537157	-0.0627995	-0.0691891	0.118637	0.113362	0.151998	-0.0797272	0.0978947	-0.0565529	0.113714	0.0198245	-0.0973403	0.0286043	-0.107414	-0.0257313	0.112152	-0.0157058	-0.0661314	-0.0210345	0.0909209	-0.0657678	-0.185573	-0.142807	-0.256801	-0.215161	-0.154352	-0.197822	-0.16399	-0.364476	-0.14872	-0.246578	0.0349522	0.086087	0.164312	-0.133228
2.52002	0.0479996	-0.019592	0.0507236	0.0866592	0.0476718	0.166005	-0.0410318	-0.0196815	0.117427	0.125748	-0.0298023	0.0718176	-0.0380158	0.06212	-0.0620723	-0.056684	0.109094	0.120813	0.162941	-0.088203	0.100267	-0.0386596	0.107324	0.0206888	-0.10283	2.38419e-05	-0.125736	-0.0237286	0.118667	-0.00829697	-0.068903	-0.0249326	0.0906467	-0.0696242	-0.20206	-0.147998	-0.253582	-0.224179	-0.143951	-0.193018	-0.160944	-0.390762	-0.14571	-0.255668	0.0324309	0.089705	0.175428	-0.126165
2.52722	0.0418246	-0.018084	0.0542402	0.0931084	0.0460982	0.16827	-0.0473857	-0.0086844	0.131583	0.113624	-0.0332296	0.077951	-0.0511169	0.0665963	-0.0658751	-0.0422359	0.0959873	0.128901	0.172979	-0.0930727	0.0990331	-0.0245452	0.10305	0.0224531	-0.107545	-0.0282884	-0.145459	-0.0223875	0.125009	0.0018537	-0.063771	-0.0268817	0.0849783	-0.0766456	-0.216752	-0.154883	-0.244635	-0.230449	-0.14112	-0.186092	-0.158554	-0.415951	-0.144511	-0.267655	0.0310659	0.0887871	0.180072	-0.12272
2.53442	0.0396609	-0.016278	0.0574946	0.097841	0.0430286	0.167376	-0.0504375	0.00106692	0.145501	0.105679	-0.0395298	0.0788093	-0.0586867	0.0676155	-0.0734627	-0.0257313	0.0810564	0.135869	0.181496	-0.0937998	0.0959039	-0.0154853	0.100851	0.0248551	-0.112271	-0.0538051	-0.165766	-0.0210702	0.129926	0.0139177	-0.0512421	-0.0272512	0.0753284	-0.0859976	-0.22797	-0.161576	-0.231755	-0.232738	-0.146854	-0.179678	-0.156778	-0.438207	-0.145847	-0.281763	0.0322223	0.0828266	0.178629	-0.123513
2.54162	0.0406265	-0.0135779	0.0593364	0.0996411	0.039506	0.164378	-0.0487566	0.00698566	0.158614	0.102162	-0.0490069	0.0750959	-0.0604391	0.0659883	-0.0834942	-0.00771284	0.0660002	0.140202	0.18757	-0.090009	0.0927091	-0.0118732	0.100195	0.0279784	-0.117826	-0.0742018	-0.185227	-0.0192463	0.132132	0.026387	-0.0327945	-0.0262499	0.063473	-0.0964284	-0.234032	-0.166363	-0.217187	-0.230432	-0.160444	-0.176072	-0.15589	-0.45619	-0.149572	-0.296682	0.0365257	0.0715077	0.172895	-0.12868
2.54882	0.0432611	-0.00938177	0.0589132	0.0977278	0.0363231	0.161016	-0.0415683	0.00691414	0.17063	0.102705	-0.0611842	0.0679851	-0.0574291	0.0626802	-0.0943601	0.0104845	0.0521541	0.140744	0.19021	-0.0817955	0.0907421	-0.0130534	0.100851	0.0319898	-0.124776	-0.0878155	-0.202179	-0.016588	0.130785	0.0373006	-0.010699	-0.0238657	0.0512719	-0.106502	-0.233781	-0.167853	-0.20268	-0.223929	-0.179243	-0.17671	-0.156271	-0.469023	-0.154889	-0.310761	0.0439644	0.0551403	0.165486	-0.137722
2.55602	0.0459671	-0.00322461	0.0558257	0.0916302	0.0337243	0.159466	-0.029242	-0.000172853	0.181246	0.106436	-0.0748217	0.0591695	-0.0519514	0.0589132	-0.10429	0.0268936	0.0404179	0.137001	0.188649	-0.0700057	0.0903606	-0.017482	0.10308	0.036639	-0.133443	-0.0941634	-0.215197	-0.0133097	0.125974	0.044626	0.0126958	-0.0200331	0.0407219	-0.114822	-0.227088	-0.165391	-0.189382	-0.214589	-0.199324	-0.181586	-0.158244	-0.476146	-0.160432	-0.322586	0.0543356	0.0348985	0.158924	-0.149256
2.56322	0.0473738	0.00445247	0.0500381	0.0811338	0.0314057	0.161934	-0.0132024	-0.0137866	0.190061	0.112212	-0.0879169	0.0509083	-0.0468314	0.0560462	-0.111508	0.0391543	0.0314116	0.1293	0.18267	-0.0562489	0.0910521	-0.023365	0.107187	0.0409603	-0.143749	-0.0940144	-0.22313	-0.0102222	0.118619	0.0468254	0.0354588	-0.0147343	0.0338972	-0.120395	-0.214911	-0.159228	-0.178152	-0.204057	-0.216669	-0.189161	-0.161999	-0.477362	-0.164402	-0.33139	0.0676215	0.0127971	0.154871	-0.161386
2.57042	0.0465989	0.0118256	0.0418782	0.0664473	0.02895	0.17001	0.00472069	-0.0319958	0.196791	0.118899	-0.0978231	0.045383	-0.0445485	0.0551403	-0.11453	0.0450552	0.0255764	0.118625	0.172776	-0.0425875	0.0917673	-0.0291169	0.113058	0.0434756	-0.154948	-0.0889838	-0.224936	-0.00852346	0.110108	0.0433028	0.0562191	-0.00793338	0.0324905	-0.122851	-0.198919	-0.150418	-0.169778	-0.193518	-0.228244	-0.196844	-0.167364	-0.473261	-0.1647	-0.337058	0.0838578	-0.00858903	0.153875	-0.172454
2.57762	0.0433028	0.0163734	0.0320852	0.0485182	0.025928	0.184	0.0226438	-0.0520706	0.201344	0.125664	-0.101954	0.0439644	-0.046587	0.0566125	-0.112659	0.043118	0.0232041	0.106329	0.160033	-0.03106	0.0913918	-0.033623	0.120115	0.0427842	-0.165582	-0.0810623	-0.219822	-0.00950098	0.102007	0.0344813	0.0738919	0.000393391	0.0370741	-0.122547	-0.181079	-0.140458	-0.164807	-0.183421	-0.232315	-0.201792	-0.173551	-0.4655	-0.159544	-0.33977	0.102919	-0.0264704	0.155526	-0.181699
2.58482	0.0376463	0.0163198	0.0218153	0.0292838	0.0221431	0.202549	0.0387609	-0.071156	0.203651	0.132114	-0.0987351	0.0468254	-0.0534058	0.060153	-0.106251	0.0329852	0.0241637	0.09377	0.145978	-0.0230908	0.0890136	-0.0361621	0.127679	0.0381351	-0.17367	-0.0722826	-0.207865	-0.0140488	0.0959814	0.0215471	0.08775	0.0100374	0.046736	-0.120384	-0.163519	-0.130862	-0.163049	-0.173777	-0.228423	-0.201833	-0.179142	-0.456393	-0.14832	-0.339741	0.124401	-0.0383914	0.158668	-0.189
2.59202	0.030303	0.0115037	0.0123799	0.0113428	0.0177085	0.22307	0.0513554	-0.0867724	0.203556	0.138134	-0.0882804	0.0530958	-0.0648141	0.0650465	-0.0964522	0.0156879	0.0277579	0.082171	0.13243	-0.0193059	0.0840485	-0.0364602	0.135195	0.0297844	-0.177383	-0.0645816	-0.190425	-0.0224948	0.0936627	0.00610948	0.0977457	0.0202119	0.0595987	-0.117499	-0.148445	-0.122958	-0.163448	-0.164777	-0.217348	-0.196016	-0.18236	-0.448203	-0.131822	-0.337446	0.147724	-0.0429571	0.161809	-0.194234
2.59922	0.0225067	0.00317693	0.00468493	-0.00270605	0.0132203	0.242519	0.0592411	-0.0971437	0.201011	0.14379	-0.0724792	0.0612736	-0.0800848	0.0706553	-0.0846922	-0.0064671	0.0328183	0.072664	0.121236	-0.0196636	0.076443	-0.034833	0.141835	0.0189722	-0.175738	-0.059551	-0.169933	-0.0345886	0.0961661	-0.0100315	0.104803	0.0294149	0.0734687	-0.114977	-0.137794	-0.117844	-0.164664	-0.156903	-0.201064	-0.18478	-0.181651	-0.442517	-0.111777	-0.334138	0.172073	-0.0401795	0.163358	-0.196874
2.60642	0.0157535	-0.00716448	-0.00131726	-0.0111341	0.00987053	0.258189	0.062269	-0.101435	0.196302	0.149202	-0.0543416	0.0696599	-0.0979006	0.0764906	-0.0723183	-0.030303	0.0380218	0.0662208	0.114048	-0.0234365	0.0668526	-0.0322521	0.146109	0.00775456	-0.168616	-0.0580251	-0.149113	-0.0496149	0.103402	-0.0250041	0.110424	0.0356913	0.0862837	-0.113517	-0.132966	-0.116277	-0.165695	-0.150543	-0.182712	-0.169718	-0.176138	-0.440335	-0.0902295	-0.331771	0.196213	-0.0316679	0.161964	-0.196481
2.61362	0.0112593	-0.0183821	-0.00653863	-0.0135243	0.00920296	0.268227	0.0612736	-0.0998497	0.190181	0.154537	-0.0372648	0.0766695	-0.11633	0.0819802	-0.0605464	-0.052309	0.0422478	0.0634313	0.112164	-0.0292599	0.0564992	-0.0299215	0.146377	-0.00141263	-0.156498	-0.0598431	-0.12995	-0.0662744	0.113738	-0.0370026	0.115907	0.0372708	0.0963628	-0.113428	-0.134468	-0.118512	-0.166029	-0.145769	-0.165874	-0.153065	-0.165975	-0.442374	-0.0689983	-0.332338	0.21832	-0.0201583	0.156999	-0.193238
2.62082	0.00962615	-0.0293612	-0.0120461	-0.010711	0.0124991	0.271803	0.0574708	-0.093317	0.183517	0.159997	-0.0243723	0.0811219	-0.133151	0.0863016	-0.0504911	-0.0694335	0.0448108	0.0643551	0.116348	-0.0352442	0.0468552	-0.0285387	0.141674	-0.00632405	-0.140232	-0.0641882	-0.113469	-0.0825882	0.124651	-0.0446975	0.121617	0.0331759	0.102711	-0.11459	-0.141841	-0.124139	-0.165462	-0.142384	-0.153518	-0.137252	-0.152391	-0.449139	-0.0495374	-0.337034	0.236237	-0.00878572	0.148737	-0.18791
2.62802	0.0109017	-0.0385344	-0.0183582	-0.00436306	0.0202477	0.269127	0.051868	-0.0829875	0.176764	0.165677	-0.0180185	0.0823975	-0.146502	0.088495	-0.0429809	-0.0798225	0.0453949	0.0683546	0.126868	-0.0393033	0.0392139	-0.0281692	0.132358	-0.0056982	-0.120902	-0.0701427	-0.0999987	-0.0962079	0.133568	-0.0475168	0.12697	0.0234127	0.105423	-0.116682	-0.153822	-0.132316	-0.163639	-0.140232	-0.147241	-0.124443	-0.137454	-0.460351	-0.0331104	-0.345945	0.248146	-0.00038743	0.138128	-0.181168
2.63522	0.0146806	-0.0440776	-0.0252783	0.00342727	0.0320077	0.261414	0.045085	-0.0699937	0.17004	0.17128	-0.0193119	0.0804901	-0.155175	0.0878036	-0.0382066	-0.08322	0.0438631	0.0742555	0.143343	-0.0398219	0.0345707	-0.028491	0.119799	0.000417233	-0.0998199	-0.0769079	-0.0892997	-0.105059	0.138581	-0.0456095	0.13085	0.00881553	0.105703	-0.119418	-0.168532	-0.14208	-0.160003	-0.139403	-0.147098	-0.116241	-0.123715	-0.474381	-0.0206828	-0.358409	0.253147	0.00312924	0.126433	-0.173122
2.64242	0.0203907	-0.0446737	-0.0322044	0.0103831	0.0466228	0.250691	0.0375688	-0.0554919	0.163496	0.176102	-0.0277102	0.0757933	-0.15853	0.0841081	-0.0357211	-0.0807345	0.0401855	0.0807822	0.164634	-0.0361204	0.033772	-0.0292838	0.105494	0.0106812	-0.078398	-0.083673	-0.0805199	-0.108105	0.138438	-0.0395	0.131977	-0.00916719	0.10528	-0.122744	-0.183874	-0.152606	-0.15434	-0.140041	-0.151747	-0.113487	-0.113571	-0.488466	-0.0129402	-0.373536	0.251412	0.0012219	0.114828	-0.163484
2.64962	0.027436	-0.0402093	-0.0385225	0.0144184	0.0626504	0.239193	0.0297129	-0.0408649	0.157762	0.179082	-0.0410438	0.0691295	-0.15623	0.0780106	-0.0347793	-0.0741243	0.0345707	0.0868261	0.188893	-0.0284135	0.0376046	-0.0305891	0.0906706	0.0229299	-0.0578225	-0.089395	-0.0721574	-0.105488	0.132346	-0.0296891	0.129116	-0.0285089	0.105309	-0.126863	-0.198054	-0.163251	-0.14717	-0.142193	-0.158888	-0.116009	-0.108814	-0.499576	-0.010252	-0.39022	0.244093	-0.00540018	0.104201	-0.152165
2.65682	0.0353754	-0.0315428	-0.0435531	0.0142336	0.078553	0.228781	0.0217021	-0.0276029	0.154018	0.179118	-0.0561237	0.0617862	-0.148249	0.0705183	-0.0347137	-0.0650883	0.0276327	0.0915349	0.213581	-0.0175297	0.0464082	-0.0324845	0.0764728	0.0347316	-0.0388563	-0.0928462	-0.0625074	-0.0982821	0.120157	-0.0167549	0.121343	-0.0468493	0.105757	-0.132048	-0.20982	-0.173515	-0.139648	-0.145817	-0.165606	-0.122553	-0.110203	-0.505376	-0.012821	-0.40676	0.233191	-0.015074	0.0951767	-0.1396
2.66402	0.0443339	-0.019753	-0.0465274	0.00998378	0.0926614	0.220472	0.0135481	-0.0170171	0.153589	0.175381	-0.0697017	0.0554144	-0.135201	0.0627339	-0.0349164	-0.0549793	0.0205278	0.0942707	0.235766	-0.00462532	0.0595927	-0.0349283	0.0641584	0.0440419	-0.022167	-0.0930846	-0.0506639	-0.0879467	0.102794	-0.0017941	0.10848	-0.0619292	0.105524	-0.138235	-0.218427	-0.183094	-0.132889	-0.150865	-0.168908	-0.131053	-0.11735	-0.504559	-0.0207067	-0.420773	0.221145	-0.0256479	0.0882208	-0.126606
2.67122	0.0551224	-0.00564456	-0.046742	0.00342131	0.103569	0.214297	0.00545382	-0.00990033	0.157595	0.167549	-0.0793517	0.0514984	-0.118572	0.0556171	-0.0345469	-0.0448823	0.0148118	0.0946224	0.25261	0.00916123	0.0753164	-0.0380099	0.0549257	0.0497162	-0.00837445	-0.0898838	-0.0369191	-0.0760019	0.0823796	0.013417	0.0916421	-0.0722468	0.102901	-0.144821	-0.223595	-0.192016	-0.127423	-0.157195	-0.166649	-0.13938	-0.128633	-0.496638	-0.0337601	-0.42966	0.210345	-0.0350058	0.0836372	-0.114071
2.67842	0.0688434	0.0101864	-0.0440538	-0.00271797	0.110626	0.209492	-0.00162721	-0.00662804	0.166804	0.155902	-0.0837445	0.0508189	-0.100446	0.0502169	-0.0325024	-0.0356615	0.0120461	0.0926554	0.26176	0.0229478	0.0909328	-0.0419855	0.0493467	0.0519454	0.00188351	-0.083673	-0.0225961	-0.0638723	0.0617087	0.0268698	0.0732481	-0.0774503	0.0960112	-0.150734	-0.225556	-0.200385	-0.123084	-0.164413	-0.158322	-0.145966	-0.141501	-0.481784	-0.05126	-0.43143	0.202447	-0.0414193	0.0816166	-0.102693
2.68562	0.0863552	0.0269711	-0.0389755	-0.00579953	0.114238	0.20507	-0.00597835	-0.00714064	0.181377	0.141525	-0.0824988	0.0533104	-0.0828981	0.047785	-0.0279367	-0.0277221	0.0135124	0.0891149	0.261748	0.0362039	0.103831	-0.0469923	0.0472546	0.0522673	0.00801086	-0.0753284	-0.00942349	-0.0524461	0.0431895	0.0368953	0.0562787	-0.0781357	0.0831068	-0.154644	-0.22524	-0.208193	-0.119597	-0.171876	-0.145137	-0.150138	-0.153023	-0.461113	-0.0716448	-0.425255	0.198066	-0.0437737	0.0822842	-0.0930607
2.69282	0.107658	0.0436842	-0.0323892	-0.00411272	0.115621	0.200295	-0.00563264	-0.0109196	0.200665	0.126362	-0.0760913	0.0585675	-0.0675619	0.0494301	-0.0207245	-0.0207603	0.0201762	0.0851214	0.252265	0.0486791	0.112003	-0.0527084	0.0481009	0.0531018	0.00961423	-0.0661671	0.000870228	-0.0418901	0.0282645	0.0424147	0.0432968	-0.0752389	0.0629067	-0.155157	-0.224203	-0.215113	-0.116944	-0.178832	-0.129414	-0.151938	-0.160694	-0.436682	-0.092566	-0.411415	0.197023	-0.0417352	0.085628	-0.0856102
2.70002	0.131673	0.0591338	-0.025022	0.00296235	0.11602	0.195026	0.000870228	-0.0166893	0.22313	0.112802	-0.0656903	0.0663877	-0.0554562	0.0553846	-0.0113726	-0.0140488	0.0326276	0.0816762	0.234199	0.0601828	0.114071	-0.0582695	0.0514984	0.0569224	0.00655651	-0.0578403	0.00675321	-0.0317574	0.0175595	0.042814	0.0357807	-0.069797	0.0353336	-0.151014	-0.223911	-0.22049	-0.115317	-0.184506	-0.113684	-0.151664	-0.163013	-0.411046	-0.111324	-0.391012	0.198817	-0.0356793	0.0915885	-0.0806272
2.70722	0.156337	0.0720441	-0.0172138	0.0151932	0.116163	0.189495	0.0140131	-0.022459	0.246572	0.103068	-0.0531018	0.0770092	-0.04704	0.0645876	-0.000494719	-0.00715256	0.0509799	0.0793636	0.209737	0.0702858	0.109386	-0.0624061	0.0571251	0.065428	-0.000905991	-0.0521719	0.00721812	-0.02141	0.0113368	0.0379205	0.0339091	-0.0629723	0.00214577	-0.141394	-0.225073	-0.223601	-0.114679	-0.188065	-0.100106	-0.14981	-0.159544	-0.38653	-0.125444	-0.365698	0.202858	-0.0263155	0.100064	-0.0781417
2.71442	0.178915	0.0809789	-0.00907779	0.0318229	0.116408	0.184262	0.0334084	-0.0260949	0.268722	0.0985444	-0.0404775	0.0905037	-0.042367	0.075078	0.0113904	-0.000494719	0.074631	0.0785232	0.18205	0.0784755	0.0982106	-0.0638485	0.064379	0.0790775	-0.0118375	-0.0506878	0.00231862	-0.0105023	0.00966787	0.0285447	0.0367224	-0.0559986	-0.0333309	-0.126225	-0.227404	-0.223827	-0.114638	-0.188458	-0.0902534	-0.147069	-0.150591	-0.364596	-0.133318	-0.337607	0.208431	-0.0144601	0.110817	-0.0777543
2.72162	0.196564	0.0843525	-0.00063777	0.0517011	0.117064	0.180089	0.0578403	-0.0260234	0.28761	0.0994205	-0.0294983	0.106329	-0.0410318	0.0850439	0.0235379	0.00476837	0.101936	0.0794828	0.154543	0.0843108	0.0822008	-0.0614405	0.0721872	0.0970244	-0.0247121	-0.053674	-0.00656247	0.000840425	0.0121891	0.0169158	0.0424027	-0.0501037	-0.0671983	-0.10646	-0.229973	-0.220793	-0.114638	-0.184715	-0.0851393	-0.144416	-0.137013	-0.345701	-0.134516	-0.309348	0.214833	-0.000816584	0.123411	-0.0784993
2.72882	0.207043	0.080651	0.00813007	0.0733733	0.118452	0.177991	0.0854075	-0.0216544	0.301856	0.104851	-0.0209093	0.123286	-0.0422299	0.0934362	0.0345409	0.00744462	0.130373	0.0824809	0.130033	0.0875175	0.0642598	-0.0544488	0.0791073	0.117409	-0.0379145	-0.0599265	-0.017041	0.0122607	0.0179291	0.00630617	0.0487387	-0.04614	-0.0961423	-0.0837982	-0.231636	-0.214589	-0.114518	-0.176567	-0.0850081	-0.14295	-0.120205	-0.329691	-0.129914	-0.283593	0.221646	0.0137985	0.137246	-0.079
2.73602	0.209439	0.0689745	0.0174582	0.0952125	0.120562	0.17904	0.113702	-0.0132024	0.310874	0.113243	-0.0144839	0.140053	-0.044924	0.0997305	0.0426054	0.00711083	0.157106	0.0872791	0.11034	0.0880539	0.0476122	-0.0429809	0.0836611	0.137848	-0.0501752	-0.0671327	-0.0265181	0.0230849	0.0256002	-0.000298023	0.053817	-0.0442863	-0.118107	-0.0601888	-0.231266	-0.205815	-0.11453	-0.164795	-0.0893652	-0.143671	-0.102162	-0.31594	-0.121582	-0.262529	0.228864	0.0281155	0.151533	-0.0780404
2.74322	0.20448	0.0493944	0.0276089	0.115764	0.12275	0.18388	0.140065	-0.00126958	0.315106	0.122434	-0.00940561	0.15564	-0.0480294	0.103259	0.0463009	0.0041604	0.179559	0.0929892	0.096184	0.0860751	0.034678	-0.0282347	0.0845134	0.155866	-0.0605762	-0.0724196	-0.0329375	0.032258	0.0341654	-0.00113249	0.0567138	-0.0444293	-0.132203	-0.0376105	-0.227571	-0.195426	-0.114965	-0.150979	-0.0972748	-0.147194	-0.085336	-0.303549	-0.112295	-0.247484	0.236517	0.0404656	0.165576	-0.075227
2.75042	0.194335	0.0231206	0.0385821	0.133866	0.124085	0.192326	0.162125	0.0133574	0.315881	0.130069	-0.00488162	0.169319	-0.0506103	0.103241	0.0452518	-0.000625849	0.195944	0.0983417	0.0876665	0.0820041	0.0267029	-0.0121832	0.0805378	0.169444	-0.0684261	-0.0729918	-0.0351548	0.0383675	0.0430882	0.00419617	0.057739	-0.0463367	-0.138289	-0.0179529	-0.219238	-0.184518	-0.115669	-0.136989	-0.107861	-0.153798	-0.0720322	-0.291723	-0.104809	-0.238967	0.244099	0.0491679	0.178796	-0.0713408
2.75762	0.182062	-0.00739694	0.0499964	0.148803	0.123954	0.203526	0.178182	0.0297189	0.314867	0.134218	-0.000423193	0.180197	-0.0520706	0.0995398	0.0399232	-0.00641346	0.205594	0.102025	0.0845075	0.0767469	0.0240266	0.00303388	0.0710666	0.177348	-0.0731587	-0.0667095	-0.0331223	0.0401258	0.0522494	0.0150144	0.0582397	-0.0496507	-0.136834	-0.00298619	-0.205237	-0.174105	-0.116038	-0.124574	-0.120735	-0.163555	-0.0639141	-0.280052	-0.101078	-0.237018	0.250453	0.053066	0.190699	-0.0679016
2.76482	0.170845	-0.0384808	0.0611663	0.160217	0.122482	0.216442	0.187314	0.0467658	0.313485	0.133818	0.00442266	0.187081	-0.0521243	0.0933051	0.0311017	-0.0122488	0.20889	0.102991	0.0860691	0.0716746	0.026685	0.0157297	0.0564098	0.179303	-0.0746846	-0.0524402	-0.0278234	0.0369728	0.0616848	0.0298142	0.0600278	-0.0537038	-0.12905	0.00585318	-0.185353	-0.16498	-0.115359	-0.115263	-0.135732	-0.1764	-0.0618756	-0.268674	-0.101924	-0.241518	0.254488	0.0519037	0.200897	-0.0662863
2.77202	0.163192	-0.0657141	0.0714123	0.16796	0.120318	0.230056	0.189257	0.0637531	0.31262	0.128967	0.0101507	0.188971	-0.0506401	0.0866473	0.0197947	-0.0167847	0.207174	0.100672	0.0915587	0.0683725	0.0345051	0.0249386	0.0380814	0.17606	-0.0736594	-0.0304163	-0.0210345	0.0292122	0.0715911	0.0459075	0.0647485	-0.0574231	-0.116736	0.00790358	-0.160563	-0.157583	-0.113398	-0.110495	-0.152308	-0.192088	-0.0661671	-0.257993	-0.107062	-0.252181	0.255883	0.0460923	0.209248	-0.0674248
2.77922	0.160325	-0.0847876	0.0802577	0.171965	0.11816	0.243384	0.184411	0.0804961	0.312901	0.120717	0.0170708	0.185692	-0.0474453	0.0814974	0.00742674	-0.0183523	0.202352	0.0952125	0.100279	0.0682831	0.0469685	0.0304222	0.0185788	0.169164	-0.0711322	-0.00237226	-0.0149786	0.0175357	0.082159	0.0598013	0.0732005	-0.0594735	-0.101787	0.00336766	-0.132751	-0.15192	-0.110501	-0.11127	-0.169086	-0.209868	-0.076443	-0.248444	-0.115395	-0.268221	0.255239	0.0364184	0.215995	-0.0717759
2.78642	0.161839	-0.0926435	0.0873685	0.17221	0.11645	0.255251	0.173807	0.0972807	0.314915	0.110549	0.0250518	0.178033	-0.0422597	0.0788271	-0.00408292	-0.0155866	0.196123	0.0876844	0.111741	0.0723839	0.0632584	0.0327826	0.000852346	0.160396	-0.0679672	0.0290573	-0.0118554	0.00242591	0.093472	0.068444	0.0850856	-0.0589669	-0.0855565	-0.0069499	-0.104165	-0.147605	-0.107235	-0.117785	-0.18394	-0.228256	-0.0917554	-0.240409	-0.125366	-0.288075	0.253594	0.024116	0.221729	-0.0795007
2.79362	0.165927	-0.0883937	0.0924289	0.168824	0.115466	0.264359	0.159228	0.114226	0.319052	0.10007	0.0333667	0.167346	-0.0349343	0.0788808	-0.0127852	-0.00816584	0.189573	0.0799239	0.125539	0.080961	0.0825107	0.0334799	-0.0123322	0.151223	-0.0645697	0.0610173	-0.0133872	-0.0158429	0.105423	0.0705063	0.0988543	-0.0557542	-0.0685453	-0.0217557	-0.07689	-0.144053	-0.104177	-0.129455	-0.194579	-0.245255	-0.110245	-0.23427	-0.135255	-0.309372	0.251979	0.0111043	0.227159	-0.0901103
2.80082	0.170261	-0.0732541	0.0950456	0.162166	0.115526	0.269848	0.14289	0.130892	0.325161	0.0908136	0.0409365	0.154924	-0.0258088	0.0816166	-0.0175178	0.00279546	0.183058	0.073874	0.140893	0.0935316	0.103843	0.0345469	-0.0188589	0.142467	-0.0610828	0.0908256	-0.0203371	-0.0366688	0.117642	0.0666201	0.112253	-0.0502765	-0.0507593	-0.0392914	-0.0527024	-0.140667	-0.101823	-0.145143	-0.199115	-0.258899	-0.129253	-0.230318	-0.143486	-0.329334	0.251544	-0.000143051	0.232792	-0.102115
2.80802	0.173092	-0.0500262	0.0949264	0.152814	0.116986	0.271475	0.126886	0.146395	0.332546	0.0840604	0.0469089	0.141793	-0.015533	0.0867963	-0.0182986	0.0151575	0.176418	0.0709891	0.156534	0.108904	0.126219	0.0379324	-0.0174701	0.134349	-0.0576675	0.11633	-0.0322104	-0.0584722	0.129557	0.0585735	0.123012	-0.0433028	-0.0325143	-0.0574291	-0.0334382	-0.137001	-0.100714	-0.16346	-0.196254	-0.26781	-0.145876	-0.22862	-0.149	-0.345349	0.253618	-0.00745058	0.238746	-0.113177
2.81522	0.173926	-0.0224113	0.0921011	0.141484	0.119901	0.269306	0.112885	0.159711	0.340384	0.0807881	0.0509799	0.128877	-0.00466108	0.0934184	-0.015986	0.0265837	0.169271	0.0719666	0.170988	0.125402	0.148129	0.0448048	-0.00811815	0.126868	-0.0542879	0.136048	-0.0472963	-0.0789464	0.140381	0.0483572	0.129473	-0.0356197	-0.0146925	-0.0739813	-0.0211596	-0.132793	-0.101423	-0.182867	-0.185341	-0.271535	-0.157613	-0.228781	-0.151318	-0.355387	0.25934	-0.00992417	0.244749	-0.12098
2.82242	0.173527	0.0056982	0.0871181	0.128984	0.123721	0.263393	0.102115	0.169724	0.348008	0.0817001	0.0533223	0.117004	0.00655055	0.099498	-0.0118136	0.0351846	0.161135	0.0766456	0.18304	0.141108	0.167769	0.0551939	0.00804067	0.120133	-0.0504315	0.14928	-0.0632942	-0.095737	0.149173	0.0380516	0.13079	-0.0279844	0.00148416	-0.0871062	-0.0176072	-0.127995	-0.10426	-0.201666	-0.166678	-0.270331	-0.162828	-0.230062	-0.150603	-0.358164	0.268859	-0.0082016	0.250101	-0.124145
2.82962	0.173211	0.0307798	0.0807881	0.116253	0.127411	0.253808	0.0953197	0.175112	0.354755	0.0870705	0.0542879	0.106663	0.018084	0.102562	-0.00705123	0.0398397	0.151485	0.0839949	0.192034	0.153995	0.183594	0.0681818	0.0287414	0.114262	-0.0452638	0.156146	-0.0780523	-0.107211	0.155163	0.0299752	0.127035	-0.0212014	0.0150919	-0.0956893	-0.02321	-0.122714	-0.108844	-0.21807	-0.141829	-0.264937	-0.161046	-0.231516	-0.147355	-0.353432	0.281101	-0.00349879	0.253868	-0.122434
2.83682	0.174236	0.0501454	0.073874	0.104386	0.129956	0.240928	0.0927448	0.174397	0.359577	0.0966847	0.0542045	0.0980079	0.0297248	0.100714	-0.0027895	0.0402212	0.140113	0.0921011	0.197929	0.162119	0.194687	0.0821769	0.050956	0.109309	-0.0382841	0.157225	-0.0899017	-0.112683	0.158226	0.0263333	0.119162	-0.0157356	0.0258744	-0.0991046	-0.0365913	-0.117123	-0.114065	-0.230682	-0.113535	-0.256467	-0.15282	-0.232089	-0.142181	-0.342292	0.294405	0.00332594	0.255001	-0.116301
2.84402	0.177532	0.0625193	0.0669062	0.094533	0.130928	0.225919	0.0937223	0.166672	0.361067	0.109804	0.0530899	0.0910342	0.0409186	0.0932992	0.000154972	0.0368297	0.127339	0.0985265	0.201172	0.163901	0.200701	0.0953615	0.0715077	0.105381	-0.0298917	0.153112	-0.0975966	-0.112188	0.158972	0.0283718	0.109053	-0.0112712	0.0340223	-0.0970781	-0.0549734	-0.111437	-0.118464	-0.238562	-0.0850797	-0.246239	-0.139743	-0.230861	-0.135571	-0.32742	0.307554	0.0118971	0.252545	-0.106561
2.85122	0.183582	0.068146	0.0604093	0.0876784	0.130713	0.210577	0.0966787	0.152147	0.358003	0.12539	0.0507414	0.0858188	0.0509858	0.0808895	0.00138283	0.0311255	0.11428	0.10125	0.202703	0.1589	0.201726	0.105917	0.0878096	0.102723	-0.0212133	0.144351	-0.100219	-0.106537	0.158453	0.0358522	0.0992775	-0.00694394	0.0398278	-0.0898838	-0.0752568	-0.106078	-0.120699	-0.241131	-0.0593781	-0.23545	-0.124192	-0.227273	-0.127882	-0.312632	0.319999	0.0218272	0.24578	-0.0944674
2.85842	0.192094	0.0684142	0.0550985	0.0844598	0.1302	0.196618	0.0997365	0.13206	0.349969	0.142407	0.0469208	0.0824153	0.0592887	0.0649035	0.000977516	0.0253677	0.102633	0.0995159	0.203866	0.148267	0.198203	0.11214	0.0983894	0.101787	-0.0136077	0.131685	-0.0973225	-0.0974953	0.157946	0.0475466	0.0923216	-0.0018537	0.0436425	-0.0783563	-0.0946939	-0.101763	-0.119895	-0.238204	-0.0384569	-0.224924	-0.108904	-0.221252	-0.119525	-0.301701	0.331467	0.0324011	0.234556	-0.0817358
2.86562	0.201678	0.065428	0.0516057	0.0852764	0.130385	0.185227	0.10165	0.108188	0.337332	0.159878	0.0413954	0.0805497	0.0652611	0.0471711	-0.000721216	0.0220478	0.0942111	0.0940502	0.206172	0.134587	0.191098	0.11273	0.103086	0.102836	-0.00842214	0.116283	-0.0892937	-0.0877082	0.158739	0.0621855	0.0899196	0.00433326	0.0460684	-0.0636756	-0.110716	-0.0993788	-0.115776	-0.230199	-0.0235796	-0.214928	-0.0964105	-0.213069	-0.111085	-0.297099	0.341588	0.0430822	0.219601	-0.0701904
2.87282	0.20991	0.0613213	0.0497758	0.0901341	0.132239	0.177062	0.102091	0.0824153	0.320882	0.176716	0.0339448	0.0794947	0.0683904	0.0297129	-0.00337958	0.0230253	0.0904977	0.0865698	0.210792	0.120902	0.181752	0.10711	0.102657	0.105447	-0.00699759	0.0997424	-0.0773132	-0.0800729	0.162077	0.0789165	0.0927269	0.0112772	0.04794	-0.0468612	-0.120854	-0.0995159	-0.108635	-0.218362	-0.0154138	-0.205278	-0.0886738	-0.203139	-0.103223	-0.2994	0.350058	0.0540912	0.202698	-0.0610113
2.88002	0.214314	0.0578821	0.0484228	0.0985205	0.136697	0.172538	0.101334	0.0568449	0.301683	0.191677	0.0243783	0.0785887	0.0684083	0.0145614	-0.00680685	0.0291288	0.0924528	0.078994	0.218147	0.109828	0.171387	0.0956357	0.0983357	0.108498	-0.0103951	0.0838518	-0.0627041	-0.0766695	0.168705	0.0969112	0.100511	0.0182629	0.0499845	-0.0285923	-0.123304	-0.102174	-0.099355	-0.204694	-0.0138998	-0.19564	-0.0868261	-0.191921	-0.0963748	-0.30759	0.35702	0.0662923	0.186342	-0.0542939
2.88722	0.213462	0.0565648	0.0458717	0.109249	0.144511	0.172091	0.0997126	0.0340044	0.28125	0.20358	0.0126541	0.0777125	0.0654817	0.00345707	-0.0110865	0.0402212	0.100601	0.0730515	0.227779	0.102979	0.160581	0.079602	0.0916958	0.110561	-0.0186384	0.0702262	-0.0463605	-0.0781	0.178432	0.114846	0.112599	0.0243604	0.0525177	-0.00954866	-0.117904	-0.106746	-0.0891984	-0.191212	-0.0180781	-0.18571	-0.0910401	-0.180072	-0.0905156	-0.319767	0.36279	0.0802577	0.173002	-0.0493765
2.89442	0.207555	0.0584245	0.0407994	0.120634	0.15586	0.176018	0.0975788	0.0163257	0.261718	0.211775	-0.000888109	0.0771344	0.0604451	-0.00233054	-0.0164866	0.0555396	0.115174	0.0701368	0.238675	0.101268	0.149429	0.0608981	0.084728	0.11034	-0.0302792	0.0601709	-0.028646	-0.0833452	0.190091	0.130868	0.128055	0.0281751	0.0554621	0.00893474	-0.106549	-0.112426	-0.0795007	-0.179374	-0.0262737	-0.175303	-0.100464	-0.168604	-0.085175	-0.333673	0.367147	0.0955105	0.16439	-0.0454605
2.90162	0.197995	0.0640869	0.0326514	0.131148	0.169867	0.184017	0.0957012	0.00534058	0.245523	0.21621	-0.0151992	0.0770688	0.0545382	-0.00215173	-0.0232995	0.0740051	0.136018	0.0710785	0.249881	0.104833	0.138092	0.0415325	0.079602	0.106925	-0.0427186	0.0546753	-0.00997782	-0.0901639	0.201875	0.143206	0.145537	0.0279784	0.0588715	0.025171	-0.0923812	-0.118434	-0.0712574	-0.169981	-0.0367343	-0.164515	-0.113428	-0.158525	-0.0798404	-0.346875	0.369048	0.110692	0.161391	-0.0420749
2.90882	0.186533	0.0736117	0.0213146	0.139856	0.18456	0.195223	0.0953972	0.00123978	0.234675	0.21705	-0.0287414	0.0774682	0.0491261	0.00405312	-0.0314653	0.0942945	0.162029	0.075829	0.260782	0.112504	0.12731	0.0234544	0.0780106	0.0998378	-0.0533342	0.0542998	0.00877976	-0.0957966	0.211841	0.150681	0.163233	0.0223994	0.063169	0.037837	-0.0782907	-0.123739	-0.0648677	-0.163323	-0.0481009	-0.153619	-0.127804	-0.150388	-0.0742495	-0.357032	0.367302	0.124341	0.16427	-0.0390649
2.91602	0.174654	0.0863016	0.00681281	0.146431	0.19744	0.208515	0.0978291	0.00306368	0.230223	0.214487	-0.0399649	0.0783622	0.0455379	0.0158191	-0.0402331	0.115067	0.190973	0.0833571	0.271153	0.121713	0.118399	0.00845194	0.0806034	0.0891328	-0.0604212	0.0590742	0.0264466	-0.0976741	0.218171	0.152802	0.179094	0.0110865	0.069046	0.0465631	-0.0662982	-0.126964	-0.0603497	-0.159419	-0.0594854	-0.143027	-0.141579	-0.144172	-0.0683606	-0.362539	0.361478	0.13569	0.172704	-0.0365078
2.92322	0.163406	0.100815	-0.0101626	0.150722	0.206137	0.222963	0.103283	0.00927448	0.232232	0.20895	-0.0478566	0.0802815	0.0447869	0.032258	-0.0481725	0.135314	0.219834	0.0919223	0.280851	0.129128	0.112605	-0.00196099	0.086844	0.075686	-0.063163	0.0682712	0.0421643	-0.0941217	0.219369	0.149596	0.191385	-0.00509024	0.0771403	0.0517786	-0.0577271	-0.126791	-0.0576854	-0.157851	-0.0700831	-0.133061	-0.153214	-0.139612	-0.0623345	-0.363201	0.352103	0.144762	0.18549	-0.0346124
2.93042	0.153422	0.115508	-0.0276268	0.152659	0.208956	0.237888	0.111216	0.0181437	0.240177	0.201464	-0.0523686	0.0841916	0.0472605	0.0521839	-0.0535727	0.154436	0.245541	0.0997543	0.289637	0.131917	0.110561	-0.0066936	0.0956059	0.0611842	-0.0614047	0.0802696	0.0557125	-0.0848353	0.214726	0.141507	0.199002	-0.0243664	0.0879169	0.0540257	-0.0536859	-0.122637	-0.0570476	-0.157583	-0.0791669	-0.123858	-0.16166	-0.136566	-0.0563383	-0.360221	0.339931	0.151962	0.200433	-0.0338376
2.93762	0.144958	0.128728	-0.0425041	0.152594	0.205243	0.252628	0.120932	0.0278652	0.253129	0.193626	-0.0543535	0.0906646	0.0524938	0.0741839	-0.0549257	0.172049	0.265795	0.105751	0.29732	0.128955	0.112307	-0.00528097	0.105685	0.0476241	-0.0557363	0.0929296	0.067085	-0.0707448	0.204796	0.129431	0.201422	-0.0445843	0.101554	0.0537753	-0.0548065	-0.115085	-0.0586867	-0.157243	-0.0865161	-0.115299	-0.166345	-0.134987	-0.0507057	-0.355297	0.325394	0.157565	0.214809	-0.0349045
2.94482	0.137961	0.138944	-0.051719	0.151569	0.195372	0.266194	0.132132	0.0369012	0.26983	0.186992	-0.0552237	0.0994682	0.059253	0.0965238	-0.0512779	0.187576	0.279295	0.109559	0.303793	0.120699	0.117326	0.00189543	0.115901	0.0365078	-0.0475943	0.104105	0.0760794	-0.0535071	0.1912	0.114715	0.19846	-0.0631809	0.117856	0.0518143	-0.0606179	-0.105602	-0.0627577	-0.155723	-0.0927687	-0.107056	-0.167108	-0.134683	-0.0459969	-0.349462	0.308686	0.161678	0.226432	-0.0384927
2.95202	0.132245	0.144941	-0.0533938	0.151163	0.180638	0.277299	0.144625	0.0443757	0.28857	0.182343	-0.0564277	0.109804	0.0659645	0.117254	-0.0424743	0.200075	0.285339	0.111425	0.308847	0.108403	0.124693	0.013715	0.125074	0.0284433	-0.0390232	0.112087	0.0822783	-0.0349104	0.176066	0.0989199	0.190139	-0.0771821	0.136042	0.0494301	-0.0692487	-0.0957429	-0.0692844	-0.152624	-0.0992775	-0.098747	-0.164086	-0.135297	-0.0426888	-0.342458	0.290322	0.16436	0.234473	-0.0447989
2.95922	0.127685	0.145912	-0.0470459	0.152546	0.163037	0.284803	0.157815	0.0500977	0.307429	0.179559	-0.0590742	0.120807	0.0714242	0.134456	-0.0291467	0.208575	0.283706	0.111914	0.311893	0.0936091	0.133026	0.0285447	0.132197	0.0234962	-0.0319064	0.116026	0.0856102	-0.0165939	0.161338	0.0833452	0.176728	-0.0838101	0.154722	0.0478625	-0.0783205	-0.0867903	-0.0782847	-0.148529	-0.107366	-0.0902593	-0.157529	-0.136572	-0.040859	-0.333208	0.271219	0.165796	0.239533	-0.0531316
2.96642	0.124401	0.14177	-0.0330448	0.155765	0.144815	0.288004	0.170714	0.0543237	0.324821	0.177997	-0.0636041	0.131845	0.0750363	0.146633	-0.0126898	0.212425	0.274909	0.111687	0.311881	0.0779569	0.140464	0.0445008	0.136733	0.0216961	-0.0270307	0.115901	0.0867486	0.000315905	0.148451	0.0688732	0.159085	-0.0813603	0.172186	0.0476062	-0.0861645	-0.0796974	-0.089854	-0.144625	-0.117463	-0.0819266	-0.147784	-0.138748	-0.0401318	-0.320631	0.252277	0.166249	0.242949	-0.0618696
2.97362	0.122893	0.133365	-0.0124097	0.159913	0.127935	0.286698	0.182569	0.0575006	0.339961	0.176871	-0.0697732	0.14239	0.0766993	0.152957	0.00495911	0.211412	0.260371	0.111359	0.307721	0.0631869	0.144982	0.0598013	0.138843	0.0231445	-0.0240445	0.112307	0.0867128	0.0154316	0.13836	0.0558615	0.138557	-0.0697374	0.186902	0.048089	-0.0922978	-0.075078	-0.103652	-0.142097	-0.128973	-0.0744283	-0.135177	-0.142354	-0.0398874	-0.304234	0.23405	0.16579	0.246179	-0.068903
2.98082	0.124139	0.122112	0.0128925	0.163883	0.113732	0.281131	0.193197	0.0599921	0.352883	0.175291	-0.0765085	0.151628	0.0767231	0.153321	0.0218332	0.205851	0.242347	0.111485	0.298834	0.0508308	0.145096	0.0729322	0.139147	0.0276387	-0.0221133	0.106329	0.0862539	0.0292182	0.131476	0.0443101	0.116819	-0.05036	0.197768	0.0484288	-0.0969768	-0.0729918	-0.11847	-0.141799	-0.140733	-0.0683784	-0.120074	-0.147927	-0.0396192	-0.284034	0.217134	0.164223	0.250304	-0.0723183
2.98802	0.129318	0.109649	0.039947	0.166857	0.102699	0.271857	0.202709	0.0620306	0.363988	0.172228	-0.0818491	0.158709	0.0757754	0.148267	0.036335	0.196451	0.223249	0.112438	0.285393	0.0415564	0.140423	0.082761	0.138414	0.0343144	-0.0205338	0.0991583	0.0855505	0.0427544	0.127435	0.0341117	0.0956893	-0.0256419	0.204372	0.0480473	-0.10044	-0.0727236	-0.132245	-0.14413	-0.151324	-0.0640035	-0.102812	-0.155783	-0.0391185	-0.260562	0.202656	0.161248	0.255716	-0.0708461
2.99522	0.139254	0.0975847	0.0656068	0.16824	0.0944436	0.259817	0.211	0.0635445	0.373548	0.166726	-0.0830352	0.163096	0.074923	0.139135	0.0475347	0.184309	0.204873	0.114316	0.268143	0.0350058	0.131881	0.0887275	0.137413	0.0419378	-0.0188112	0.0917733	0.0845015	0.0570774	0.125253	0.0252604	0.0769794	0.00152588	0.207222	0.0466824	-0.102836	-0.0730217	-0.142622	-0.149101	-0.159186	-0.0610888	-0.083667	-0.165927	-0.0382781	-0.234967	0.192249	0.156683	0.262105	-0.064081
3.00242	0.153774	0.0873983	0.0874877	0.167269	0.0880182	0.246328	0.217587	0.0640392	0.381613	0.158447	-0.0772417	0.164795	0.0754118	0.127941	0.0551879	0.170863	0.188136	0.117034	0.248146	0.0302911	0.121313	0.0909925	0.136828	0.0496924	-0.0166833	0.0850379	0.0831544	0.0726163	0.123739	0.0180006	0.0623882	0.0279427	0.207728	0.0439882	-0.10466	-0.0726759	-0.147885	-0.156391	-0.162584	-0.0593722	-0.0631332	-0.178027	-0.0371397	-0.209129	0.187433	0.150615	0.268364	-0.0524163
3.00962	0.171548	0.0804365	0.104439	0.163102	0.0822186	0.232923	0.221866	0.0629485	0.388241	0.148129	-0.0626564	0.164336	0.0781238	0.117004	0.0595272	0.157553	0.173551	0.120288	0.226784	0.0267625	0.110793	0.0905097	0.136966	0.0574112	-0.0140309	0.0795782	0.0816882	0.0890613	0.122046	0.0129938	0.0534236	0.0504792	0.207889	0.0394404	-0.106877	-0.0710428	-0.147367	-0.164974	-0.159812	-0.0587344	-0.0422776	-0.191218	-0.0360608	-0.185424	0.188911	0.143385	0.272745	-0.0369787
3.01682	0.190574	0.0775933	0.116074	0.155574	0.0761271	0.221223	0.22319	0.0602245	0.393772	0.137359	-0.0393152	0.162405	0.0831008	0.108474	0.0610054	0.145608	0.16157	0.123781	0.205827	0.0245392	0.102091	0.08865	0.13774	0.0651181	-0.0111282	0.075829	0.0799596	0.105518	0.119865	0.0111401	0.0510097	0.0666201	0.209731	0.0325739	-0.110447	-0.0680804	-0.141191	-0.172925	-0.149947	-0.0590086	-0.022614	-0.204027	-0.0355542	-0.165987	0.196552	0.135279	0.273448	-0.019592
3.02402	0.208634	0.0788748	0.122344	0.145704	0.069654	0.212854	0.220662	0.0565112	0.3986	0.12784	-0.00918508	0.159645	0.0895858	0.103837	0.060147	0.135905	0.152707	0.127393	0.187218	0.0243783	0.0965595	0.086689	0.138825	0.0724912	-0.00869036	0.0738204	0.0773966	0.120622	0.117368	0.0133872	0.0553429	0.0749886	0.214767	0.0233173	-0.115538	-0.0641882	-0.130028	-0.177926	-0.133497	-0.0596404	-0.00553131	-0.214607	-0.0360548	-0.151896	0.209749	0.126404	0.26949	-0.00251532
3.03122	0.223595	0.0834405	0.123614	0.135523	0.063616	0.209272	0.21323	0.0529528	0.402749	0.120693	0.0246167	0.156778	0.096482	0.103837	0.0573695	0.128865	0.147319	0.131232	0.172836	0.0273228	0.0951946	0.0853002	0.139964	0.0788271	-0.00744462	0.0731468	0.073415	0.132716	0.115108	0.0204146	0.0659764	0.0756264	0.223798	0.0118792	-0.121176	-0.0599325	-0.114936	-0.178063	-0.112224	-0.0597298	0.00836849	-0.221276	-0.0374794	-0.142932	0.227505	0.116563	0.261438	0.0120521
3.03842	0.23362	0.0900984	0.120878	0.127172	0.0595033	0.211519	0.200266	0.0507891	0.405854	0.116253	0.0586629	0.154573	0.102562	0.108594	0.0528812	0.124454	0.145322	0.135601	0.164282	0.0344098	0.0986278	0.0844121	0.141186	0.0835955	-0.00766516	0.0734866	0.0678599	0.140274	0.114018	0.0323832	0.082016	0.0698447	0.236899	-0.0015974	-0.125706	-0.0558317	-0.097245	-0.172418	-0.0885308	-0.0586867	0.0192642	-0.222939	-0.0389397	-0.137824	0.248188	0.105608	0.251806	0.02262
3.04562	0.237542	0.0978947	0.115591	0.122184	0.0589669	0.219977	0.182199	0.05126	0.407475	0.114328	0.0896156	0.153714	0.106418	0.117457	0.0468731	0.122428	0.14649	0.140744	0.162786	0.0464499	0.10677	0.0833988	0.14255	0.0870585	-0.0089705	0.0753284	0.0610292	0.142413	0.115311	0.048846	0.102276	0.0597298	0.25335	-0.0168145	-0.127459	-0.0520647	-0.0785291	-0.160933	-0.0645161	-0.0568867	0.027591	-0.219071	-0.0391006	-0.134766	0.269723	0.0939548	0.244689	0.0287473
3.05282	0.235152	0.106341	0.109208	0.121492	0.0633001	0.234342	0.160623	0.0559151	0.407475	0.11456	0.114512	0.154543	0.106388	0.128973	0.0395	0.122583	0.150871	0.146621	0.169307	0.0639379	0.118643	0.0814974	0.143903	0.0902236	-0.010401	0.0799537	0.0534117	0.13932	0.120288	0.0689745	0.125396	0.0477731	0.271511	-0.0328779	-0.125146	-0.0482559	-0.0601709	-0.143826	-0.0415266	-0.0555098	0.033623	-0.209659	-0.0365615	-0.131917	0.290132	0.0829756	0.244451	0.0310242
3.06002	0.227433	0.115263	0.102931	0.125724	0.0731111	0.253767	0.137866	0.0664413	0.406063	0.116539	0.131208	0.156826	0.101024	0.141227	0.0311613	0.125009	0.158709	0.153047	0.184351	0.0869453	0.132763	0.0781834	0.144935	0.0944376	-0.0106454	0.0886142	0.0455201	0.132388	0.129968	0.091821	0.149918	0.0365317	0.28913	-0.0480294	-0.117916	-0.0435889	-0.0429988	-0.12157	-0.0202179	-0.055635	0.0376046	-0.195014	-0.0301182	-0.127715	0.308317	0.074774	0.254482	0.0307322
3.06722	0.216371	0.124484	0.0979304	0.135356	0.0884116	0.277025	0.116622	0.0839233	0.403529	0.119817	0.13904	0.159961	0.0899613	0.152433	0.0225902	0.130105	0.170094	0.159937	0.20777	0.115103	0.147825	0.0735998	0.145465	0.101137	-0.00824332	0.101769	0.0382006	0.123781	0.144869	0.116462	0.174665	0.0286043	0.304008	-0.0599563	-0.105274	-0.0371754	-0.027281	-0.0952303	-0.000619888	-0.0574112	0.0401616	-0.175804	-0.0189424	-0.121027	0.324345	0.0715971	0.276303	0.0296116
3.07442	0.204623	0.133902	0.0956953	0.150412	0.108695	0.302666	0.0999033	0.10832	0.400221	0.12418	0.139087	0.163531	0.0745416	0.161391	0.0148296	0.138307	0.184602	0.167626	0.238746	0.147516	0.163358	0.068742	0.145417	0.111818	-0.00170469	0.118917	0.0329256	0.115919	0.164944	0.141925	0.199121	0.0264347	0.314677	-0.0663102	-0.0870883	-0.0282526	-0.0127316	-0.0664592	0.0179231	-0.060004	0.0424922	-0.153071	-0.00244975	-0.111276	0.338876	0.0751853	0.309354	0.0297129
3.08162	0.195265	0.14376	0.0979006	0.170177	0.133038	0.329143	0.0907242	0.138402	0.396907	0.129879	0.133693	0.167596	0.0576437	0.167835	0.0089407	0.149935	0.20147	0.17693	0.275922	0.182754	0.179613	0.0655055	0.144613	0.128067	0.0102222	0.139529	0.0312567	0.111204	0.189543	0.167358	0.22338	0.0318825	0.320655	-0.065285	-0.0636697	-0.0161648	0.00140071	-0.0368059	0.0367641	-0.0622272	0.0459015	-0.127965	0.0198245	-0.0984967	0.352645	0.0866592	0.351435	0.0332534
3.08882	0.191164	0.154674	0.106007	0.193495	0.160378	0.355321	0.0912905	0.172365	0.395012	0.137836	0.125504	0.172877	0.0430167	0.172257	0.00584126	0.165319	0.220126	0.188929	0.31746	0.218958	0.197059	0.0664413	0.142783	0.151312	0.0281096	0.163692	0.0341773	0.11158	0.217474	0.192308	0.247806	0.0459671	0.322336	-0.0557244	-0.0357389	-0.000345707	0.0161529	-0.0069499	0.05759	-0.0628948	0.0513256	-0.101256	0.048089	-0.0830591	0.366521	0.106686	0.399339	0.0422955
3.09602	0.19418	0.167471	0.120956	0.219494	0.189745	0.380844	0.102097	0.208575	0.396281	0.149637	0.116879	0.18068	0.0347316	0.176108	0.00603795	0.184751	0.240648	0.204903	0.3613	0.254482	0.216192	0.0744045	0.139785	0.182408	0.0516057	0.191885	0.0418127	0.118339	0.247169	0.217152	0.2729	0.0687778	0.320774	-0.0371277	-0.0041604	0.0197053	0.0326037	0.0233173	0.0818729	-0.0604212	0.0594318	-0.0730872	0.0820875	-0.0653327	0.381768	0.13541	0.449485	0.0582695
3.10322	0.204748	0.182909	0.143045	0.247902	0.220531	0.406164	0.121903	0.24578	0.402135	0.166941	0.10981	0.192744	0.0367463	0.181836	0.00984669	0.208431	0.263494	0.226301	0.405484	0.288415	0.237721	0.0919461	0.135797	0.221211	0.0794351	0.224257	0.0539243	0.132197	0.277019	0.242996	0.299382	0.0998199	0.317919	-0.00973344	0.0302434	0.0442088	0.0517845	0.0543535	0.110281	-0.0523746	0.0708044	-0.042963	0.121093	-0.0453591	0.400203	0.172168	0.498748	0.0817537
3.11042	0.222117	0.201398	0.172055	0.278789	0.25267	0.432384	0.148547	0.282955	0.413203	0.190985	0.106096	0.21109	0.0524163	0.192434	0.0173926	0.236088	0.289071	0.254619	0.4484	0.320756	0.262731	0.12055	0.13122	0.266391	0.109649	0.260353	0.0706196	0.153315	0.305611	0.271136	0.328493	0.138474	0.316632	0.0253499	0.067091	0.0732064	0.0745356	0.086242	0.142729	-0.0359118	0.0862122	-0.0101388	0.164026	-0.022763	0.423735	0.215399	0.545245	0.112593
3.11762	0.245184	0.223184	0.207311	0.312066	0.286639	0.461	0.179946	0.319356	0.429547	0.222331	0.107116	0.237626	0.0837386	0.210649	0.0284553	0.267059	0.317532	0.290811	0.489098	0.352073	0.292349	0.160015	0.126314	0.315779	0.140202	0.299698	0.092417	0.181627	0.33192	0.302464	0.361866	0.184149	0.320059	0.066489	0.106728	0.106788	0.101697	0.119066	0.178796	-0.00889301	0.106448	0.025934	0.209898	0.00308752	0.453568	0.262862	0.588822	0.150216
3.12482	0.273114	0.248528	0.247407	0.34731	0.323272	0.493538	0.21444	0.354797	0.451028	0.260967	0.113654	0.273514	0.130445	0.238329	0.0423491	0.300622	0.349092	0.334889	0.527298	0.383109	0.327098	0.208503	0.121129	0.366825	0.16939	0.342423	0.119519	0.217015	0.35547	0.337362	0.401002	0.23616	0.330859	0.111872	0.149947	0.145137	0.134116	0.15341	0.218123	0.0291228	0.131971	0.0654697	0.258148	0.0330091	0.489908	0.312543	0.631005	0.193882
3.13202	0.305253	0.277978	0.290209	0.384295	0.363427	0.531268	0.250697	0.389957	0.477344	0.306624	0.125784	0.318819	0.1899	0.276089	0.0579596	0.336373	0.384361	0.385571	0.563276	0.414836	0.366539	0.263208	0.115949	0.417399	0.196409	0.389081	0.151676	0.259179	0.376546	0.375968	0.446612	0.293595	0.350618	0.160164	0.197589	0.18838	0.172287	0.190276	0.260508	0.0771701	0.16287	0.108516	0.308335	0.067991	0.532216	0.363135	0.674438	0.242704
3.13922	0.340873	0.312358	0.333053	0.423509	0.407588	0.574589	0.287837	0.426382	0.507838	0.359023	0.14326	0.372505	0.257856	0.323516	0.0739813	0.374144	0.424111	0.440705	0.598049	0.448799	0.409693	0.321335	0.111413	0.466341	0.221568	0.439841	0.188702	0.30759	0.396341	0.418216	0.498426	0.355333	0.380051	0.210893	0.250024	0.236428	0.215912	0.230402	0.305742	0.133705	0.199097	0.155079	0.359756	0.109065	0.579679	0.414181	0.721967	0.295824
3.14642	0.379205	0.352502	0.373161	0.465852	0.455731	0.62288	0.325894	0.4659	0.541568	0.417745	0.165904	0.432819	0.329679	0.379288	0.0890732	0.41371	0.468749	0.498009	0.633377	0.487071	0.455737	0.380754	0.108111	0.513601	0.246334	0.494081	0.231206	0.361598	0.416821	0.463647	0.55539	0.420374	0.419265	0.264311	0.306815	0.288862	0.263906	0.2738	0.353765	0.197232	0.240713	0.2051	0.411415	0.156999	0.631547	0.465822	0.775731	0.352639
3.15362	0.419885	0.398892	0.408399	0.512218	0.507575	0.674951	0.366044	0.509787	0.577986	0.482053	0.19356	0.497699	0.401396	0.441122	0.102037	0.454658	0.517964	0.555527	0.671327	0.531524	0.504297	0.440156	0.106335	0.560057	0.273144	0.550634	0.280493	0.420403	0.440294	0.511324	0.615925	0.487959	0.467867	0.320834	0.36692	0.34523	0.314736	0.320244	0.404888	0.266004	0.287902	0.25835	0.462353	0.212049	0.686944	0.518548	0.836623	0.41315
3.16082	0.463176	0.451356	0.437844	0.563169	0.562841	0.72974	0.410098	0.558448	0.617611	0.550836	0.225908	0.565112	0.470215	0.506109	0.111812	0.496763	0.570911	0.611943	0.713712	0.583208	0.555062	0.498968	0.106114	0.607294	0.305003	0.608474	0.337535	0.48297	0.468946	0.559986	0.678092	0.557441	0.524569	0.380641	0.42913	0.404984	0.36695	0.369906	0.459701	0.337732	0.340837	0.314462	0.512385	0.27402	0.744706	0.573021	0.904256	0.47797
3.16802	0.509655	0.509191	0.461924	0.619119	0.621212	0.786525	0.459588	0.611573	0.661939	0.622779	0.262278	0.633329	0.53466	0.571567	0.117618	0.540417	0.62691	0.666791	0.761533	0.642103	0.607532	0.557286	0.10758	0.65732	0.344682	0.667036	0.401902	0.547999	0.50444	0.608605	0.739843	0.627857	0.587308	0.443423	0.492257	0.467324	0.419378	0.423419	0.518698	0.409877	0.39956	0.373012	0.562292	0.342596	0.803554	0.629991	0.977361	0.547856
3.17522	0.559723	0.571609	0.482351	0.680763	0.682139	0.844747	0.515187	0.668669	0.712532	0.696594	0.301707	0.701267	0.594592	0.635791	0.119239	0.586373	0.685841	0.720471	0.814939	0.707614	0.661111	0.615758	0.111073	0.712335	0.393867	0.725943	0.472045	0.613815	0.547731	0.656635	0.799447	0.697732	0.653803	0.508523	0.55545	0.531363	0.471014	0.481385	0.581837	0.48067	0.463909	0.433803	0.613451	0.417507	0.862628	0.69018	1.05431	0.623024
3.18242	0.613493	0.638044	0.501847	0.74867	0.744659	0.903934	0.576884	0.729334	0.770122	0.770932	0.343299	0.768417	0.651318	0.698119	0.117064	0.635308	0.747931	0.774252	0.873649	0.779039	0.715584	0.675321	0.116622	0.774193	0.452489	0.784868	0.546211	0.67873	0.598824	0.703907	0.856119	0.765365	0.722092	0.575191	0.61838	0.596327	0.521088	0.543696	0.648522	0.549644	0.533521	0.49687	0.66722	0.498199	0.921929	0.753999	1.13359	0.702733
3.18962	0.671023	0.708014	0.523746	0.822574	0.807589	0.963998	0.644302	0.792986	0.834346	0.844389	0.386411	0.834471	0.707209	0.758439	0.112224	0.687516	0.813371	0.830013	0.937295	0.855517	0.77135	0.736976	0.123429	0.84362	0.518686	0.843799	0.623047	0.741661	0.65679	0.750571	0.910228	0.829232	0.790584	0.64261	0.68115	0.661677	0.569367	0.609499	0.718087	0.617307	0.607657	0.562292	0.724685	0.583422	0.982183	0.821328	1.21388	0.785303
3.19682	0.732571	0.780982	0.551659	0.901055	0.870085	1.02572	0.716686	0.858611	0.904024	0.915641	0.430685	0.898933	0.764853	0.816703	0.106764	0.743121	0.882065	0.889653	1.00515	0.935757	0.829017	0.801563	0.129998	0.919694	0.589615	0.903153	0.701433	0.802338	0.720036	0.79729	0.963014	0.88836	0.85783	0.70985	0.744331	0.727123	0.616485	0.677878	0.790161	0.684398	0.685036	0.63017	0.786728	0.671303	1.04406	0.891554	1.29429	0.868434
3.20402	0.798482	0.856256	0.589067	0.981855	0.931793	1.09034	0.792664	0.925034	0.977618	0.983852	0.475991	0.961018	0.826138	0.873041	0.103492	0.802553	0.953794	0.954473	1.07608	1.01813	0.888711	0.86956	0.134885	1.00006	0.66219	0.963587	0.779885	0.861216	0.786769	0.845218	1.01599	0.942302	0.922567	0.775993	0.808829	0.792408	0.663686	0.748271	0.864536	0.751442	0.763911	0.70051	0.854284	0.759816	1.10757	0.963748	1.3745	0.949639
3.21122	0.868791	0.933474	0.638509	1.06263	0.992686	1.15844	0.870317	0.991499	1.05324	1.04895	0.522268	1.01986	0.891751	0.928044	0.105435	0.86661	1.02835	1.02484	1.1486	1.101	0.950104	0.941044	0.137168	1.08179	0.733459	1.02555	0.856799	0.919193	0.855386	0.895739	1.07051	0.991011	0.984246	0.840497	0.875616	0.857157	0.712317	0.820297	0.940907	0.818992	0.842381	0.773203	0.92814	0.847226	1.17204	1.03695	1.45475	1.02656
3.21842	0.942951	1.01279	0.701189	1.14138	1.05293	1.22938	0.947773	1.0581	1.12873	1.11153	0.569367	1.07486	0.961477	0.982606	0.115055	0.935799	1.10548	1.10002	1.22142	1.18324	1.01271	1.01573	0.136638	1.16219	0.800818	1.08902	0.931394	0.977337	0.924569	0.9498	1.12761	1.035	1.04347	0.903523	0.945348	0.921148	0.763446	0.893325	1.01879	0.887948	0.918806	0.848073	1.00858	0.932175	1.23666	1.11046	1.53556	1.09724
3.22562	1.01964	1.09448	0.776845	1.21634	1.11279	1.30159	1.02383	1.12549	1.20209	1.17251	0.617278	1.12576	1.0348	1.03726	0.133795	1.00977	1.18455	1.17852	1.29396	1.26427	1.07631	1.09316	0.133669	1.23914	0.862312	1.15368	1.00426	1.03683	0.993329	1.0076	1.18778	1.07557	1.10188	0.965995	1.01793	0.984383	0.817835	0.966024	1.09769	0.959367	0.991857	0.924784	1.09503	1.0134	1.30119	1.18382	1.61727	1.16071
3.23282	1.09678	1.17818	0.863874	1.28598	1.1725	1.37353	1.09779	1.19424	1.272	1.2329	0.6661	1.17273	1.11082	1.09208	0.162196	1.08727	1.26439	1.25859	1.36619	1.34366	1.14084	1.17276	0.12905	1.31092	0.917381	1.21918	1.0767	1.09894	1.0614	1.06874	1.25076	1.11479	1.16135	1.02924	1.09223	1.04706	0.876153	1.03675	1.17748	1.03388	1.06035	1.00277	1.18613	1.08985	1.36595	1.25693	1.69967	1.21745
3.24002	1.17176	1.26249	0.959903	1.34938	1.23217	1.44436	1.169	1.26443	1.33812	1.29358	0.715983	1.21644	1.18791	1.1471	0.200224	1.16665	1.34347	1.33859	1.43819	1.4206	1.20594	1.25374	0.124007	1.37616	0.967354	1.28502	1.14964	1.16472	1.12946	1.13268	1.31549	1.15516	1.22359	1.09441	1.16646	1.10957	0.939071	1.10431	1.25818	1.1114	1.12317	1.08135	1.28013	1.16104	1.43155	1.32989	1.78217	1.26963
3.24722	1.24187	1.34544	1.06244	1.40663	1.29137	1.51368	1.23664	1.336	1.40096	1.35522	0.766915	1.25824	1.26374	1.2029	0.247324	1.24619	1.42041	1.41712	1.50965	1.49374	1.27083	1.33467	0.119936	1.43431	1.01496	1.35029	1.22288	1.23472	1.19886	1.19878	1.38061	1.19912	1.28975	1.16214	1.23889	1.17246	1.00687	1.16837	1.33948	1.19121	1.17947	1.15979	1.37521	1.22739	1.49872	1.40281	1.86392	1.32052
3.25442	1.30503	1.42518	1.16909	1.45891	1.34907	1.58115	1.30021	1.40916	1.46139	1.418	0.818503	1.30006	1.33588	1.26054	0.302237	1.32418	1.49443	1.49303	1.58001	1.56156	1.33486	1.41354	0.118041	1.4859	1.06319	1.41379	1.29539	1.30864	1.27084	1.26594	1.44529	1.24862	1.36048	1.23246	1.30851	1.23644	1.07921	1.22925	1.42054	1.27258	1.22932	1.23743	1.46961	1.2899	1.56823	1.47572	1.94401	1.37353
3.26162	1.36032	1.50033	1.27756	1.5079	1.40375	1.64667	1.36009	1.48433	1.52038	1.48151	0.870204	1.34394	1.40276	1.32096	0.363165	1.39879	1.5655	1.56535	1.64872	1.62306	1.39806	1.48814	0.118971	1.53215	1.11426	1.47442	1.36604	1.38537	1.34582	1.33261	1.5097	1.30487	1.4357	1.30479	1.37505	1.30234	1.15521	1.28752	1.50001	1.35497	1.27388	1.31364	1.56158	1.34957	1.64098	1.5484	2.02157	1.43116
3.26882	1.40826	1.56978	1.38566	1.55526	1.45352	1.71067	1.41737	1.56168	1.57869	1.54485	0.921834	1.39133	1.46408	1.38453	0.428355	1.46822	1.6342	1.63351	1.71558	1.67807	1.46106	1.55671	0.122744	1.57431	1.16952	1.53183	1.43385	1.463	1.42326	1.39723	1.57461	1.36817	1.51446	1.37795	1.43881	1.37072	1.23351	1.34389	1.57642	1.43803	1.31512	1.38767	1.64947	1.407	1.71759	1.62053	2.09597	1.49471
3.27602	1.45065	1.63277	1.49105	1.60237	1.49645	1.77402	1.47302	1.6405	1.6367	1.60687	0.97391	1.44276	1.52028	1.45115	0.496775	1.53117	1.70143	1.69758	1.78055	1.72706	1.52467	1.61834	0.128824	1.61314	1.22999	1.58638	1.49784	1.53917	1.50213	1.45887	1.64067	1.43766	1.5948	1.45042	1.50036	1.44172	1.31235	1.3995	1.64853	1.52109	1.35526	1.45857	1.73185	1.46268	1.79778	1.69166	2.16723	1.56435
3.28322	1.49007	1.68941	1.59172	1.65005	1.5313	1.83748	1.5274	1.71923	1.69427	1.66649	1.02764	1.49791	1.57205	1.52065	0.568217	1.58707	1.76818	1.75797	1.84354	1.77076	1.58913	1.67303	0.136518	1.64905	1.29634	1.63875	1.55711	1.61131	1.58127	1.51738	1.70807	1.51141	1.67416	1.52068	1.56042	1.51494	1.38958	1.45613	1.71528	1.60295	1.39663	1.52546	1.80774	1.51749	1.87995	1.76107	2.23606	1.63935
3.29042	1.52931	1.74088	1.68617	1.69843	1.55833	1.90094	1.58055	1.79592	1.75097	1.72282	1.08452	1.55598	1.6204	1.59255	0.642926	1.6363	1.83538	1.81497	1.90444	1.81025	1.65399	1.72151	0.145334	1.68254	1.36831	1.68951	1.61118	1.67678	1.65923	1.57298	1.77654	1.58687	1.75001	1.58763	1.61967	1.58947	1.46266	1.51553	1.77573	1.68197	1.44155	1.58795	1.87693	1.57271	1.96135	1.82779	2.30358	1.71796
3.29762	1.57065	1.78897	1.77332	1.7469	1.5796	1.96331	1.63272	1.86874	1.80638	1.77532	1.14591	1.61591	1.66695	1.66586	0.720972	1.67996	1.90362	1.86831	1.9632	1.84717	1.71832	1.76504	0.155193	1.71425	1.44407	1.73901	1.66042	1.73314	1.73395	1.62579	1.84557	1.66131	1.82041	1.65078	1.6784	1.66399	1.52937	1.57849	1.82925	1.75643	1.49202	1.6463	1.94016	1.62942	2.03876	1.89095	2.37057	1.79758
3.30482	1.61543	1.83523	1.85204	1.7942	1.59854	2.02316	1.6846	1.93622	1.86046	1.82399	1.21273	1.67651	1.71386	1.73902	0.802159	1.71975	1.97288	1.9174	2.02003	1.88366	1.78094	1.80503	0.166345	1.74477	1.52062	1.78753	1.70617	1.77839	1.80306	1.67589	1.91416	1.73232	1.88454	1.71028	1.7364	1.73672	1.58855	1.6444	1.87593	1.82495	1.54908	1.70119	1.99897	1.68798	2.10937	1.95025	2.43722	1.87514
3.31202	1.6636	1.88043	1.92106	1.83889	1.61888	2.07936	1.73668	1.9973	1.91337	1.8693	1.28536	1.73647	1.76291	1.8102	0.886154	1.75739	2.04219	1.96189	2.07521	1.92158	1.84039	1.8425	0.179207	1.77473	1.59492	1.83536	1.75012	1.8115	1.86465	1.72361	1.9805	1.79812	1.94271	1.76662	1.79297	1.80566	1.64052	1.71153	1.91686	1.8866	1.61219	1.75331	2.05531	1.74794	2.17133	2.00616	2.50313	1.94796
3.31922	1.71395	1.92484	1.97916	1.87975	1.64382	2.13133	1.78873	2.05147	1.96496	1.91196	1.36326	1.79452	1.81448	1.87783	0.97245	1.79411	2.10969	2.00208	2.12889	1.96134	1.895	1.87792	0.194222	1.80503	1.66485	1.88275	1.79387	1.83306	1.91806	1.76986	2.04232	1.85784	1.99596	1.82036	1.8473	1.86899	1.68716	1.77782	1.95403	1.94092	1.67925	1.80331	2.1109	1.80854	2.22409	2.05948	2.56772	2.01436
3.32642	1.76475	1.9686	2.02594	1.91574	1.67559	2.17891	1.83992	2.09895	2.0145	1.95276	1.44488	1.84979	1.86719	1.94075	1.0601	1.83022	2.17307	2.03874	2.18093	2.00171	1.94314	1.91127	0.211895	1.83681	1.7292	1.92975	1.83848	1.84543	1.96381	1.81596	2.09785	1.91145	2.04565	1.87198	1.89871	1.92541	1.73135	1.84143	1.98978	1.98797	1.74755	1.85207	2.16679	1.869	2.26857	2.11067	2.63017	2.07381
3.33362	1.81426	2.01167	2.06224	1.94618	1.71511	2.22226	1.88936	2.14065	2.06084	1.99248	1.52742	1.90198	1.91846	1.99805	1.14752	1.86521	2.22993	2.07259	2.23102	2.04055	1.98388	1.94242	0.232631	1.87131	1.78714	1.97609	1.88417	1.85235	2.00289	1.86314	2.14651	1.95959	2.09317	1.92146	1.9468	1.97442	1.77619	1.90075	2.02611	2.02833	1.81442	1.90054	2.22342	1.92832	2.30703	2.15971	2.68935	2.12652
3.34082	1.86114	2.05359	2.0897	1.97098	1.76172	2.26179	1.93655	2.17789	2.10282	2.0318	1.60714	1.95115	1.96555	2.0492	1.23255	1.8979	2.27829	2.10412	2.27871	2.07593	2.01755	1.9712	0.25658	1.9094	1.83797	2.02127	1.93032	1.85794	2.03614	1.91219	2.18896	2.00289	2.13986	1.96828	1.99167	2.01629	1.82449	1.95433	2.06429	2.06328	1.8777	1.94925	2.28065	1.98503	2.34255	2.2063	2.7438	2.17311
3.34802	1.90455	2.09343	2.11013	1.99081	1.81323	2.29808	1.98123	2.2119	2.13965	2.07124	1.67992	1.99725	2.00632	2.09411	1.31306	1.92667	2.31693	2.13382	2.32356	2.1067	2.04576	1.99744	0.283515	1.95125	1.88151	2.06469	1.97571	1.86583	2.06416	1.96313	2.22645	2.0417	2.18673	2.0116	2.03391	2.05197	1.87792	2.00103	2.10461	2.09444	1.93604	1.99763	2.3378	2.03742	2.37818	2.24997	2.79247	2.21444
3.35522	1.94393	2.13021	2.12525	2.00714	1.86641	2.33152	2.02301	2.24343	2.17072	2.11063	1.74222	2.03978	2.03952	2.1331	1.38747	1.94963	2.34581	2.16229	2.36511	2.1324	2.07071	2.02106	0.313091	1.99624	1.91836	2.10595	2.01899	1.87868	2.08768	2.01509	2.26031	2.07602	2.23386	2.05073	2.07438	2.08287	1.9364	2.04039	2.14663	2.12322	1.98907	2.04423	2.39348	2.08427	2.41606	2.29009	2.83523	2.25155
3.36242	1.97905	2.16308	2.13671	2.02152	1.91795	2.36196	2.06143	2.27268	2.19529	2.14891	1.79209	2.07815	2.0649	2.1668	1.45502	1.96508	2.36626	2.18992	2.40304	2.1531	2.09439	2.04256	0.345314	2.04283	1.94959	2.14502	2.05898	1.8979	2.1077	2.06639	2.29189	2.10581	2.2801	2.08531	2.11364	2.11059	1.99794	2.07275	2.18924	2.15043	2.03752	2.08738	2.44586	2.12528	2.45683	2.3257	2.87316	2.28553
3.36962	2.00976	2.19116	2.14621	2.03493	1.96535	2.38868	2.09615	2.29917	2.21273	2.18443	1.82961	2.11224	2.08332	2.19601	1.5157	1.97232	2.38055	2.21635	2.43723	2.16958	2.11808	2.06311	0.38076	2.08875	1.97605	2.18223	2.09462	1.92346	2.12508	2.11483	2.32269	2.13107	2.32351	2.11547	2.15156	2.13647	2.05905	2.09869	2.23086	2.17603	2.08288	2.12598	2.49324	2.16094	2.49987	2.35567	2.90802	2.31721
3.37682	2.0357	2.21317	2.15529	2.04775	2.00706	2.4106	2.12728	2.32187	2.22313	2.21565	1.85679	2.14242	2.09661	2.22167	1.57019	1.97229	2.39128	2.24011	2.46769	2.1835	2.14228	2.0843	0.42029	2.13133	1.99784	2.21781	2.12485	1.95382	2.1403	2.15807	2.35391	2.15196	2.36225	2.14155	2.18743	2.16124	2.11577	2.11853	2.26954	2.19932	2.12662	2.1596	2.53487	2.19194	2.54361	2.37944	2.94152	2.3468
3.38402	2.05619	2.22764	2.16475	2.06012	2.0427	2.4268	2.15521	2.33939	2.22777	2.24172	1.87697	2.1692	2.10719	2.24477	1.61983	1.96725	2.40072	2.259	2.49423	2.19679	2.16682	2.10732	0.46466	2.16814	2.01457	2.25153	2.14872	1.98624	2.15343	2.19392	2.38591	2.16898	2.39521	2.16414	2.22037	2.18483	2.16471	2.13212	2.30337	2.21968	2.16948	2.18814	2.57108	2.21872	2.586	2.39745	2.97503	2.37389
3.39122	2.0704	2.23345	2.17449	2.0723	2.07285	2.43666	2.18016	2.3505	2.22878	2.26249	1.89411	2.1928	2.11724	2.26614	1.66652	1.95997	2.41058	2.27084	2.51637	2.2108	2.19079	2.13236	0.514281	2.19724	2.02581	2.2828	2.16598	2.01762	2.16458	2.22082	2.41795	2.18302	2.42197	2.18405	2.24976	2.20634	2.2037	2.1395	2.33117	2.237	2.21158	2.21184	2.60291	2.24147	2.62483	2.41122	3.00933	2.39755
3.39842	2.07787	2.23027	2.1837	2.08471	2.09869	2.44002	2.20183	2.35447	2.2283	2.27802	1.91212	2.2132	2.12793	2.2861	1.71243	1.95287	2.42189	2.27414	2.53345	2.22558	2.21254	2.15867	0.569183	2.21754	2.03146	2.31121	2.17736	2.04549	2.17422	2.23835	2.44849	2.19544	2.44225	2.20182	2.27534	2.22414	2.23231	2.14177	2.35295	2.25176	2.25247	2.23141	2.63147	2.26026	2.65828	2.4229	3.04455	2.41678
3.40562	2.07883	2.21872	2.19104	2.09749	2.12159	2.43753	2.21959	2.35127	2.22769	2.28844	1.93416	2.2306	2.13902	2.30435	1.75937	1.9476	2.43477	2.26876	2.54501	2.24001	2.23009	2.18489	0.629002	2.22884	2.03197	2.3367	2.18428	2.06849	2.18303	2.24762	2.47595	2.20771	2.4561	2.2174	2.29708	2.23631	2.25198	2.14135	2.36981	2.26488	2.29129	2.24804	2.65739	2.2751	2.68552	2.43456	3.08005	2.43109
3.41282	2.07422	2.20017	2.19482	2.11023	2.14255	2.43068	2.2329	2.34172	2.22785	2.29418	1.96183	2.24547	2.14906	2.32009	1.80827	1.94507	2.44827	2.25601	2.55088	2.25245	2.24208	2.2093	0.692886	2.23183	2.02845	2.35922	2.18828	2.08631	2.19164	2.25127	2.49888	2.22102	2.46431	2.23	2.31508	2.24119	2.26544	2.1413	2.38292	2.27725	2.32688	2.26296	2.68063	2.28596	2.70689	2.44761	3.11444	2.44083
3.42002	2.06515	2.17685	2.19339	2.12241	2.16202	2.42159	2.24164	2.32731	2.22955	2.29615	1.99488	2.25787	2.15583	2.33222	1.85904	1.94565	2.46055	2.23861	2.55117	2.26113	2.2482	2.22999	0.759566	2.22791	2.02272	2.37802	2.19045	2.09941	2.20054	2.25273	2.51572	2.23598	2.46863	2.23845	2.32964	2.23802	2.27585	2.14447	2.39283	2.2894	2.35797	2.27691	2.70084	2.29286	2.72349	2.46235	3.14581	2.44723
3.42722	2.0528	2.15182	2.18561	2.13376	2.17993	2.41247	2.24596	2.31013	2.23331	2.29541	2.03134	2.26715	2.15696	2.33949	1.9106	1.94911	2.46978	2.22024	2.54623	2.26446	2.2491	2.24509	0.827736	2.21889	2.01696	2.39154	2.19168	2.10882	2.21009	2.25546	2.52495	2.2527	2.4711	2.24181	2.34125	2.22723	2.2858	2.1529	2.39949	2.30154	2.38361	2.28981	2.71748	2.29627	2.73643	2.47791	3.17227	2.45186
3.43442	2.03866	2.12833	2.17144	2.14422	2.19586	2.40499	2.24617	2.29261	2.23895	2.29244	2.0685	2.27214	2.15064	2.3407	1.96112	1.95456	2.47476	2.20481	2.53666	2.26139	2.24584	2.25314	0.896412	2.20662	2.01343	2.39828	2.19314	2.1158	2.22048	2.26219	2.52555	2.27087	2.47306	2.23985	2.3503	2.21038	2.29652	2.16774	2.40278	2.3133	2.40362	2.30109	2.73007	2.29715	2.7464	2.49263	3.19244	2.45598
3.44162	2.02438	2.1086	2.1518	2.15362	2.20912	2.40017	2.2428	2.27687	2.24516	2.28671	2.10397	2.27187	2.13627	2.33492	2.00831	1.96068	2.4749	2.19577	2.52356	2.2518	2.23941	2.25346	0.965017	2.19277	2.01409	2.3977	2.19609	2.12135	2.23178	2.27453	2.51753	2.28981	2.47485	2.23296	2.35661	2.18975	2.30802	2.18906	2.40293	2.32359	2.41845	2.30995	2.7383	2.29669	2.75384	2.50444	3.20599	2.46033
3.44882	2.01136	2.0931	2.1279	2.16133	2.21881	2.39841	2.23687	2.26425	2.24993	2.2771	2.13628	2.26613	2.11467	2.3219	2.04986	1.96612	2.4699	2.19545	2.50816	2.23661	2.23073	2.2463	1.03334	2.17862	2.02039	2.3904	2.20135	2.12559	2.24398	2.29263	2.50213	2.30847	2.47619	2.22219	2.35926	2.16802	2.31948	2.21522	2.40007	2.33073	2.429	2.31558	2.74211	2.29602	2.75915	2.51114	3.2138	2.46518
3.45602	1.99962	2.08058	2.10092	2.16634	2.22422	2.39919	2.22985	2.25512	2.2516	2.2629	2.16492	2.25548	2.08794	2.30225	2.084	1.96997	2.45954	2.20445	2.49144	2.2176	2.22062	2.23255	1.10133	2.16475	2.03293	2.37762	2.20879	2.12776	2.25707	2.31515	2.48117	2.32539	2.47679	2.20904	2.35668	2.14804	2.32944	2.24271	2.39384	2.33321	2.43652	2.31744	2.74186	2.29572	2.76267	2.51104	3.21774	2.47036
3.46322	1.98759	2.06879	2.07215	2.16789	2.22499	2.40098	2.223	2.24882	2.24941	2.24429	2.19007	2.24084	2.05868	2.27752	2.10998	1.97192	2.44398	2.22114	2.47371	2.19665	2.20954	2.21362	1.1691	2.15089	2.05085	2.36066	2.21746	2.1265	2.27094	2.33955	2.45663	2.33921	2.47657	2.19527	2.34727	2.13241	2.33623	2.26681	2.38367	2.33009	2.44232	2.31554	2.73864	2.29581	2.76445	2.50346	3.22007	2.47513
3.47042	1.97291	2.05534	2.04322	2.16573	2.22092	2.40163	2.21676	2.24386	2.24348	2.22235	2.21214	2.22343	2.02948	2.24996	2.12794	1.97197	2.42394	2.24173	2.45458	2.17547	2.1974	2.19151	1.23681	2.13633	2.07176	2.34097	2.22618	2.1206	2.28511	2.36273	2.4305	2.34892	2.47527	2.18259	2.32997	2.12293	2.33849	2.28328	2.36959	2.32167	2.4474	2.31062	2.73405	2.29588	2.76448	2.4891	3.2227	2.47806
3.47762	1.95348	2.03825	2.01578	2.1603	2.21173	2.39928	2.21061	2.23814	2.23447	2.19867	2.23157	2.20478	2.00245	2.22209	2.13887	1.96992	2.40052	2.26108	2.43332	2.15549	2.18375	2.16839	1.30435	2.12018	2.09227	2.32046	2.23405	2.10949	2.29849	2.38152	2.40502	2.3539	2.47225	2.17212	2.3047	2.12002	2.33546	2.28961	2.35261	2.30915	2.45203	2.30389	2.72954	2.29527	2.76306	2.47003	3.22656	2.47737
3.48482	1.92825	2.0165	1.99076	2.15237	2.19704	2.39318	2.20365	2.22922	2.22343	2.17497	2.24833	2.18657	1.97899	2.19615	2.14446	1.96532	2.37459	2.27396	2.40924	2.13771	2.16845	2.14624	1.37131	2.10159	2.10876	2.30119	2.24018	2.09312	2.3096	2.39305	2.38218	2.35365	2.46654	2.16396	2.27256	2.12265	2.32745	2.28539	2.33424	2.29427	2.45573	2.29633	2.7258	2.2932	2.76118	2.44901	3.2315	2.47182
3.49202	1.89681	1.99074	1.96787	2.14288	2.17653	2.3836	2.19501	2.21492	2.2117	2.15286	2.26148	2.17028	1.95975	2.17341	2.14689	1.95768	2.34654	2.27639	2.38184	2.12235	2.152	2.12629	1.43716	2.07979	2.11822	2.28437	2.24323	2.07188	2.31697	2.39509	2.36326	2.34756	2.45731	2.15713	2.23585	2.12882	2.31542	2.27178	2.31578	2.27888	2.45757	2.28819	2.7225	2.28916	2.76002	2.42857	3.23633	2.46148
3.49922	1.85921	1.96342	1.94619	2.13248	2.15005	2.37124	2.18378	2.19402	2.20075	2.13367	2.26907	2.15669	1.94454	2.15395	2.14846	1.94702	2.31673	2.26646	2.35105	2.10873	2.1354	2.10894	1.50168	2.0541	2.11847	2.26989	2.24153	2.04645	2.31932	2.38636	2.34837	2.33517	2.44416	2.14974	2.19756	2.13621	2.30055	2.25093	2.29809	2.2644	2.45673	2.27918	2.71865	2.28307	2.76033	2.41078	3.23907	2.44775
3.50642	1.81627	1.93807	1.92523	2.12154	2.11754	2.35695	2.16879	2.16656	2.19158	2.11796	2.26868	2.14567	1.93256	2.13683	2.15107	1.9339	2.2857	2.24427	2.31745	2.09543	2.11964	2.09402	1.56505	2.02429	2.10839	2.25652	2.23368	2.01793	2.31562	2.367	2.33675	2.31653	2.4271	2.1396	2.16084	2.14257	2.28389	2.22559	2.28177	2.25132	2.45259	2.26882	2.71316	2.27519	2.7621	2.39704	3.23742	2.43278
3.51362	1.77032	1.91804	1.90538	2.11015	2.079	2.34175	2.14874	2.13366	2.18416	2.10542	2.25843	2.13624	1.92284	2.12067	2.15579	1.91913	2.25435	2.21169	2.28239	2.08097	2.10531	2.08121	1.62756	1.99092	2.08828	2.24288	2.21918	1.98774	2.30513	2.33849	2.32735	2.29229	2.40629	2.12501	2.12824	2.14571	2.26623	2.19871	2.26727	2.23897	2.44451	2.25683	2.705	2.26601	2.76482	2.38801	3.22927	2.41876
3.52082	1.72519	1.90554	1.88758	2.09824	2.03475	2.32667	2.12297	2.09718	2.17744	2.09486	2.23778	2.12682	1.91447	2.10385	2.16298	1.90331	2.22343	2.17182	2.24782	2.06414	2.09262	2.06977	1.68931	1.95504	2.06009	2.22803	2.19852	1.95736	2.28781	2.30298	2.31898	2.26331	2.38184	2.10522	2.10131	2.14373	2.24823	2.17265	2.25454	2.22582	2.4322	2.24307	2.69322	2.25595	2.76776	2.38363	3.21332	2.40743
3.52802	1.68516	1.90119	1.8727	2.08564	1.98593	2.31205	2.09186	2.05934	2.16966	2.0845	2.20785	2.11585	1.90665	2.08471	2.17244	1.88692	2.1932	2.12842	2.21581	2.04409	2.08153	2.05818	1.75	1.91786	2.02702	2.21141	2.17253	1.92773	2.26461	2.2627	2.31006	2.2303	2.35381	2.08042	2.08035	2.13544	2.23045	2.14847	2.24285	2.21025	2.41609	2.22753	2.67723	2.24497	2.7701	2.38332	3.1897	2.39995
3.53522	1.65352	1.9041	1.86099	2.07188	1.93445	2.2967	2.05663	2.02267	2.15901	2.07238	2.17108	2.10223	1.89854	2.06171	2.1834	1.87029	2.16376	2.08525	2.18788	2.02035	2.07168	2.04447	1.80912	1.88046	1.99279	2.19229	2.14214	1.89929	2.23729	2.21973	2.2987	2.19386	2.32252	2.05168	2.06445	2.1207	2.21344	2.12598	2.23084	2.19135	2.39758	2.21078	2.65708	2.23271	2.77084	2.38622	3.16012	2.39685
3.54242	1.63192	1.91181	1.85231	2.0562	1.8827	2.27826	2.01853	1.98968	2.14419	2.05705	2.13087	2.08549	1.88918	2.03399	2.1944	1.85359	2.13522	2.04531	2.16467	1.99294	2.06234	2.0268	1.86599	1.84382	1.96085	2.16984	2.10863	1.87222	2.20792	2.17599	2.28336	2.15468	2.28867	2.02062	2.05174	2.10021	2.19752	2.10425	2.21694	2.16915	2.37861	2.19427	2.63364	2.21865	2.76922	2.39141	3.12752	2.3978
3.54962	1.62063	1.92057	1.84625	2.03784	1.83312	2.25418	1.97845	1.96225	2.12473	2.03801	2.09087	2.06568	1.87775	2.00203	2.20339	1.83651	2.10772	2.01012	2.14593	1.9625	2.05252	2.00434	1.91969	1.80883	1.93379	2.14344	2.07372	1.84683	2.17845	2.13325	2.26347	2.11371	2.25322	1.98936	2.03981	2.07492	2.18278	2.08253	2.19953	2.14435	2.36071	2.18008	2.60828	2.20239	2.76515	2.39773	3.09535	2.40175
3.55682	1.61905	1.92629	1.84215	2.01657	1.78801	2.22296	1.9372	1.94073	2.10095	2.01577	2.05428	2.04304	1.86362	1.96747	2.20821	1.81832	2.0813	1.97954	2.13062	1.93021	2.04125	1.97734	1.96909	1.77613	1.91298	2.11316	2.03927	1.82356	2.1506	2.09291	2.23947	2.07179	2.21708	1.96041	2.02639	2.04559	2.16892	2.06057	2.17714	2.11813	2.34461	2.17016	2.58242	2.18401	2.75927	2.40363	3.06664	2.40705
3.56402	1.62565	1.92565	1.83886	1.99279	1.74928	2.18433	1.89595	1.92387	2.07382	1.99137	2.02318	2.018	1.84646	1.93225	2.20733	1.79821	2.05579	1.95214	2.11709	1.89741	2.0279	1.9464	2.01318	1.74589	1.89832	2.07942	2.00636	1.80277	2.12561	2.05579	2.21235	2.02945	2.18089	1.93597	2.00995	2.01288	2.15541	2.03856	2.14892	2.09185	2.33028	2.16538	2.55744	2.16414	2.75264	2.40732	3.04332	2.41177
3.57122	1.63792	1.91687	1.83451	1.96714	1.71798	2.13897	1.85609	1.90949	2.04476	1.96583	1.99801	1.99119	1.82621	1.89779	2.20019	1.7759	2.03085	1.92605	2.10325	1.86553	2.01231	1.91209	2.05151	1.71786	1.88838	2.04244	1.97493	1.78437	2.10394	2.02211	2.1832	1.98699	2.14508	1.91701	1.9902	1.9776	2.14169	2.01703	2.11532	2.06679	2.3172	2.16522	2.53452	2.14394	2.7464	2.40719	3.02605	2.41376
3.57842	1.65257	1.89958	1.82666	1.94018	1.69374	2.08839	1.81879	1.8954	2.01533	1.93993	1.97769	1.96323	1.80338	1.8649	2.1871	1.75177	2.00622	1.8998	2.08685	1.83599	1.99455	1.87504	2.0844	1.69168	1.88103	2.00197	1.94438	1.76789	2.085	1.99181	2.15306	1.94491	2.11021	1.90304	1.96805	1.94101	2.12703	1.99671	2.07825	2.04372	2.30449	2.16817	2.5146	2.12504	2.74163	2.40201	3.01435	2.411
3.58562	1.66627	1.87434	1.81296	1.91227	1.67467	2.03508	1.78453	1.87979	1.98696	1.91442	1.96027	1.93416	1.77905	1.83425	2.16917	1.7267	1.98183	1.87265	2.06602	1.80999	1.97471	1.83626	2.11296	1.66704	1.87428	1.95769	1.91435	1.7528	2.06743	1.96465	2.12314	1.90409	2.07707	1.89241	1.94503	1.90471	2.11055	1.97852	2.04051	2.02249	2.29099	2.17207	2.49807	2.10919	2.73933	2.39128	3.00695	2.40189
3.59282	1.67657	1.84237	1.7921	1.88378	1.6581	1.98236	1.75328	1.86096	1.96049	1.89006	1.94379	1.90334	1.75461	1.80657	2.14813	1.70171	1.95764	1.84445	2.03956	1.78804	1.95268	1.79716	2.13877	1.64374	1.86645	1.91005	1.885	1.73861	2.04976	1.94021	2.09452	1.86552	2.0466	1.88307	1.92255	1.87032	2.09126	1.96335	2.00491	2.00205	2.27545	2.17447	2.48482	2.09761	2.74024	2.37529	3.00198	2.38568
3.60002	1.6819	1.80553	1.76427	1.8551	1.64131	1.93346	1.72495	1.83698	1.93613	1.86716	1.92705	1.86979	1.73119	1.78235	2.12613	1.67783	1.93363	1.81547	2.00719	1.76976	1.92813	1.75889	2.16334	1.62176	1.85621	1.86067	1.85689	1.72483	2.0307	1.91791	2.06757	1.82992	2.01975	1.87314	1.90129	1.83929	2.06851	1.95162	1.97393	1.98094	2.25717	2.17305	2.47463	2.09059	2.74439	2.35537	2.99726	2.36253
3.60722	1.68133	1.76618	1.73092	1.82644	1.6218	1.89037	1.6996	1.80627	1.91357	1.84531	1.91005	1.83284	1.7091	1.76107	2.10528	1.65607	1.90982	1.78614	1.96947	1.75396	1.9008	1.72186	2.1878	1.60127	1.84254	1.81188	1.83085	1.71098	2.00915	1.89722	2.04167	1.79762	1.99741	1.86119	1.88119	1.81257	2.04253	1.94273	1.94963	1.95787	2.23626	2.16618	2.46726	2.08744	2.75101	2.33374	2.99082	2.33329
3.61442	1.67412	1.7268	1.69409	1.79766	1.59733	1.85351	1.67714	1.76858	1.89225	1.82367	1.89382	1.7926	1.68807	1.74125	2.08695	1.63706	1.8862	1.75704	1.92757	1.73918	1.87078	1.68591	2.21257	1.58268	1.82503	1.76576	1.80817	1.6965	1.98417	1.87773	2.0155	1.7688	1.9803	1.84622	1.86185	1.79046	2.01451	1.93486	1.93356	1.93222	2.21347	2.15333	2.46217	2.08679	2.75879	2.31294	2.98153	2.29912
3.62162	1.65974	1.68948	1.65572	1.76851	1.5662	1.82238	1.65706	1.72524	1.87159	1.8016	1.87982	1.74992	1.66744	1.72121	2.07133	1.62057	1.86285	1.72876	1.88317	1.72395	1.83861	1.65097	2.23761	1.56645	1.8041	1.72368	1.79071	1.681	1.95541	1.85913	1.9877	1.7437	1.96894	1.8281	1.84294	1.77253	1.98621	1.92545	1.92601	1.90437	2.18992	2.13525	2.45802	2.0869	2.76617	2.29518	2.96936	2.26163
3.62882	1.6382	1.65582	1.61763	1.73877	1.52776	1.79632	1.63838	1.67841	1.85106	1.77894	1.86933	1.70614	1.64635	1.69965	2.05771	1.60543	1.83967	1.70163	1.83814	1.70681	1.80519	1.61756	2.2627	1.5529	1.78053	1.68665	1.78034	1.6643	1.92356	1.84104	1.95751	1.72256	1.96326	1.8077	1.82412	1.75763	1.95959	1.91208	1.92552	1.87554	2.16697	2.11349	2.45287	2.08585	2.77148	2.28184	2.95504	2.22304
3.63602	1.61018	1.62701	1.58163	1.70821	1.48289	1.77463	1.61998	1.63002	1.83018	1.75563	1.86279	1.66284	1.62381	1.67591	2.04491	1.58982	1.81628	1.67556	1.79443	1.68654	1.77162	1.58683	2.28766	1.54225	1.75482	1.65586	1.77792	1.64629	1.89011	1.82316	1.92484	1.70522	1.96244	1.78664	1.80489	1.74401	1.93647	1.89326	1.92899	1.84729	2.14616	2.08984	2.4447	2.08174	2.77312	2.27335	2.93918	2.18615
3.64322	1.5769	1.60356	1.54912	1.67654	1.43368	1.75596	1.60103	1.58134	1.80859	1.73137	1.85945	1.62154	1.59889	1.64973	2.03168	1.57198	1.79227	1.65015	1.75388	1.66271	1.73905	1.55988	2.31212	1.53478	1.72676	1.63246	1.78295	1.6268	1.85671	1.80547	1.89005	1.69107	1.96504	1.76688	1.78484	1.72963	1.91835	1.86865	1.93296	1.82112	2.12882	2.06607	2.43204	2.07316	2.76983	2.26918	2.92174	2.15371
3.65042	1.53987	1.58506	1.52065	1.64353	1.38259	1.73814	1.58111	1.53362	1.78591	1.70556	1.8572	1.5833	1.57121	1.62105	2.01691	1.55077	1.7674	1.62502	1.71792	1.63602	1.7086	1.5374	2.33556	1.53075	1.69588	1.61689	1.7938	1.60548	1.82466	1.78841	1.85383	1.67913	1.96915	1.75015	1.76412	1.71271	1.9061	1.83864	1.9347	1.79806	2.11565	2.04341	2.41389	2.05972	2.76129	2.26808	2.90204	2.12759
3.65762	1.50064	1.57	1.49575	1.60943	1.33191	1.71868	1.55991	1.48845	1.7616	1.67789	1.8529	1.54848	1.5412	1.59019	1.99955	1.52567	1.74168	1.60007	1.68741	1.60826	1.68108	1.51967	2.35733	1.5303	1.66202	1.60824	1.80815	1.58183	1.79477	1.77231	1.81735	1.66829	1.97263	1.73749	1.74393	1.69247	1.89957	1.80445	1.93262	1.77853	2.10657	2.02237	2.38956	2.04208	2.74823	2.26861	2.8793	2.10813
3.66482	1.4609	1.55593	1.47339	1.57491	1.28363	1.69563	1.53729	1.44742	1.73507	1.64847	1.84304	1.51679	1.50972	1.55807	1.97879	1.49656	1.71519	1.57554	1.66256	1.58158	1.65666	1.50665	2.37685	1.53306	1.62566	1.60458	1.82343	1.55525	1.76751	1.75688	1.78207	1.65725	1.97335	1.72914	1.72606	1.6695	1.89752	1.76823	1.9261	1.76246	2.1011	2.00275	2.359	2.0215	2.73219	2.26985	2.85331	2.09472
3.67202	1.42248	1.54001	1.45264	1.54077	1.23957	1.66782	1.51354	1.41132	1.70603	1.61757	1.82482	1.48752	1.47741	1.52607	1.95446	1.46361	1.68794	1.55188	1.64291	1.55774	1.6346	1.49792	2.39351	1.53826	1.58772	1.60378	1.83688	1.5252	1.74296	1.74104	1.74928	1.64429	1.96949	1.72445	1.71184	1.64558	1.89815	1.73323	1.91518	1.7494	2.09873	1.98403	2.32365	1.99947	2.71509	2.27194	2.82458	2.08638
3.67922	1.38711	1.51941	1.4331	1.50763	1.20139	1.63478	1.48944	1.37998	1.67487	1.58532	1.79704	1.45978	1.44442	1.4957	1.92694	1.4275	1.65998	1.52957	1.62754	1.5377	1.61349	1.49238	2.40645	1.54493	1.5493	1.6039	1.84604	1.49167	1.72078	1.72353	1.71952	1.62738	1.96001	1.72186	1.70119	1.62302	1.89955	1.7031	1.90056	1.73854	2.09877	1.96602	2.28647	1.97765	2.69904	2.27584	2.79419	2.08226
3.68642	1.35596	1.49159	1.41466	1.476	1.17021	1.59666	1.46631	1.35294	1.64255	1.55153	1.76012	1.43261	1.41066	1.46818	1.89684	1.38983	1.6318	1.50912	1.61538	1.52152	1.59168	1.48787	2.41438	1.55182	1.51172	1.60292	1.84927	1.45548	1.70025	1.70351	1.69222	1.60471	1.94528	1.71953	1.69281	1.60383	1.89998	1.68058	1.88379	1.72901	2.10009	1.94911	2.25111	1.95794	2.68617	2.28273	2.76355	2.08157
3.69362	1.32923	1.455	1.39734	1.44666	1.14625	1.55469	1.44551	1.3301	1.61033	1.51618	1.7158	1.40536	1.37621	1.44405	1.86462	1.35309	1.60449	1.49096	1.60521	1.50826	1.56798	1.48171	2.41606	1.55728	1.47662	1.59866	1.84595	1.41838	1.68083	1.68076	1.66625	1.57539	1.92699	1.71564	1.68511	1.5891	1.89795	1.66661	1.86716	1.72017	2.10138	1.93404	2.22071	1.94211	2.67836	2.29344	2.73414	2.08318
3.70082	1.30612	1.40969	1.3813	1.42057	1.12867	1.51154	1.42776	1.31165	1.57928	1.47967	1.66659	1.37807	1.3413	1.42294	1.83034	1.32003	1.57913	1.4753	1.59577	1.49609	1.54187	1.47147	2.41082	1.55904	1.44573	1.58924	1.83612	1.38276	1.66258	1.65537	1.6405	1.53993	1.90753	1.70879	1.67717	1.57865	1.89256	1.66043	1.85305	1.71177	2.10189	1.92168	2.19713	1.93126	2.67668	2.30806	2.7077	2.0858
3.70802	1.28531	1.35759	1.3668	1.39833	1.11598	1.47088	1.41315	1.29762	1.55025	1.44299	1.61541	1.35155	1.30613	1.40364	1.79402	1.29268	1.55638	1.46214	1.58597	1.48258	1.5133	1.45578	2.39896	1.55459	1.4201	1.57372	1.82014	1.35112	1.64611	1.62759	1.61436	1.50019	1.8892	1.69822	1.66904	1.57111	1.88394	1.6602	1.84321	1.70405	2.10193	1.91296	2.18117	1.92547	2.68137	2.32589	2.68598	2.08852
3.71522	1.26565	1.30203	1.35397	1.37978	1.10624	1.43615	1.40101	1.28741	1.52381	1.40755	1.5651	1.32692	1.2709	1.38461	1.75624	1.27178	1.53625	1.45128	1.57515	1.4654	1.48249	1.43452	2.38184	1.54198	1.39956	1.55253	1.79852	1.32568	1.63218	1.59792	1.58772	1.4588	1.87379	1.68369	1.66116	1.56421	1.87329	1.66363	1.8381	1.69742	2.1026	1.9089	2.17299	1.92409	2.69195	2.34542	2.67044	2.09127
3.72242	1.24633	1.24691	1.34236	1.3641	1.09764	1.40952	1.39004	1.28001	1.50011	1.37498	1.51795	1.30479	1.2363	1.36447	1.71819	1.25674	1.51845	1.4424	1.56318	1.443	1.44991	1.40837	2.3617	1.52039	1.38275	1.52705	1.77203	1.30817	1.62122	1.5673	1.56084	1.41889	1.8626	1.66554	1.65395	1.55545	1.8622	1.66845	1.83682	1.69217	2.10512	1.91045	2.17184	1.9263	2.70782	2.36445	2.66177	2.09454
3.72962	1.22666	1.1959	1.33088	1.35033	1.08879	1.39133	1.37854	1.27432	1.47869	1.34676	1.47515	1.28475	1.20361	1.34221	1.68138	1.24605	1.5026	1.43518	1.55044	1.41518	1.41638	1.37845	2.34125	1.49007	1.36779	1.49913	1.74159	1.29934	1.61304	1.53691	1.53421	1.38384	1.85657	1.6448	1.64788	1.54293	1.85181	1.67249	1.83778	1.68837	2.11058	1.91794	2.17581	1.93126	2.72857	2.38073	2.6599	2.09886
3.73682	1.20587	1.1521	1.31807	1.33759	1.07889	1.38036	1.3647	1.26917	1.45868	1.32406	1.43691	1.26567	1.17446	1.31707	1.64708	1.23761	1.48818	1.42916	1.53729	1.38313	1.38314	1.34631	2.32308	1.45215	1.35303	1.47088	1.70807	1.29836	1.60707	1.50776	1.50889	1.357	1.85594	1.62315	1.64385	1.52575	1.84276	1.67409	1.83934	1.68591	2.12031	1.93072	2.18216	1.93768	2.75404	2.39255	2.66433	2.10433
3.74402	1.18321	1.11775	1.3024	1.32499	1.06788	1.3743	1.34718	1.2634	1.43909	1.30745	1.403	1.24626	1.15018	1.28855	1.61613	1.22878	1.47413	1.4236	1.52388	1.34917	1.35148	1.31401	2.30895	1.40866	1.33728	1.44445	1.6723	1.30261	1.60263	1.48041	1.4865	1.34096	1.86002	1.60259	1.64294	1.50442	1.83562	1.67243	1.84004	1.68455	2.13591	1.94736	2.18835	1.94391	2.78436	2.39923	2.6748	2.11062
3.75122	1.15837	1.09379	1.28262	1.31134	1.05624	1.37022	1.32573	1.25607	1.4193	1.29691	1.37324	1.22544	1.13145	1.25698	1.58917	1.21657	1.45915	1.4177	1.51017	1.31609	1.32229	1.28391	2.2994	1.36289	1.3199	1.42158	1.63535	1.30831	1.59906	1.45494	1.46886	1.3367	1.86744	1.58513	1.64557	1.48077	1.83114	1.66774	1.83859	1.68407	2.15857	1.96638	2.19319	1.9486	2.81993	2.40144	2.69165	2.11742
3.75842	1.1317	1.07952	1.25793	1.29542	1.04477	1.36527	1.30125	1.24677	1.39921	1.29152	1.34773	1.20254	1.11811	1.2239	1.56673	1.19815	1.4422	1.41063	1.49601	1.2863	1.29616	1.25817	2.29381	1.31899	1.30116	1.40309	1.5988	1.31182	1.59571	1.4312	1.45758	1.34299	1.87671	1.57217	1.65072	1.45765	1.83012	1.66113	1.83378	1.68418	2.18828	1.98686	2.19679	1.95154	2.86121	2.40112	2.71545	2.12471
3.76562	1.10379	1.073	1.22817	1.27645	1.03463	1.35737	1.2752	1.23546	1.37918	1.28944	1.32653	1.17718	1.10943	1.19168	1.54881	1.17176	1.42297	1.4018	1.48117	1.26132	1.27367	1.2381	2.29051	1.2809	1.28235	1.38882	1.56446	1.31068	1.59197	1.40899	1.45372	1.35664	1.88682	1.5643	1.65594	1.43812	1.83292	1.65419	1.82498	1.68464	2.22363	2.00846	2.19984	1.95376	2.90859	2.40119	2.74654	2.13259
3.77282	1.07519	1.07186	1.19404	1.25438	1.02701	1.34574	1.2491	1.22224	1.35972	1.2881	1.30939	1.14959	1.10405	1.16234	1.53461	1.13766	1.4017	1.39078	1.46522	1.24149	1.25586	1.22404	2.28702	1.25096	1.26559	1.37799	1.534	1.30378	1.58768	1.38822	1.45757	1.3734	1.89731	1.56162	1.6583	1.42444	1.8396	1.64843	1.81282	1.68543	2.2626	2.03128	2.20289	1.95685	2.96216	2.40485	2.78454	2.14123
3.78002	1.0462	1.07386	1.15696	1.2297	1.02257	1.33092	1.22421	1.20703	1.34133	1.28474	1.29559	1.12088	1.10032	1.13683	1.52245	1.09817	1.37886	1.37725	1.44749	1.22607	1.24385	1.21563	2.2804	1.22955	1.25294	1.36985	1.50858	1.29107	1.58364	1.36901	1.46894	1.38892	1.9081	1.56395	1.65567	1.41749	1.85047	1.64504	1.79931	1.68699	2.30351	2.05575	2.20628	1.96205	3.02162	2.41484	2.82816	2.15067
3.78722	1.01715	1.07706	1.1184	1.20291	1.02096	1.31419	1.20135	1.18986	1.32416	1.27707	1.28384	1.09304	1.09663	1.11519	1.51045	1.057	1.35486	1.36124	1.42735	1.21355	1.23836	1.21198	2.26771	1.21575	1.24553	1.36395	1.48879	1.27351	1.58159	1.35183	1.48734	1.39951	1.91938	1.57081	1.64744	1.41678	1.86646	1.6449	1.78736	1.68997	2.34536	2.08284	2.2105	1.97014	3.08623	2.43292	2.87535	2.16106
3.79442	0.988626	1.07983	1.07941	1.17413	1.02059	1.29688	1.18077	1.17113	1.30797	1.26377	1.27237	1.06835	1.09175	1.09721	1.49727	1.01815	1.33001	1.34338	1.40463	1.20198	1.2391	1.21179	2.24668	1.20819	1.24328	1.35999	1.47471	1.25307	1.58341	1.33727	1.51176	1.40268	1.93154	1.58108	1.63453	1.42114	1.88861	1.64874	1.7799	1.69511	2.38765	2.11384	2.21654	1.98172	3.15496	2.45994	2.92345	2.17282
3.80162	0.961578	1.08091	1.04055	1.14356	1.01922	1.27991	1.16184	1.15141	1.29198	1.24447	1.25931	1.04855	1.08489	1.08275	1.48209	0.985235	1.30473	1.32481	1.37978	1.18946	1.24491	1.21337	2.2163	1.20522	1.2454	1.35771	1.46607	1.23242	1.59019	1.32585	1.5406	1.3976	1.94494	1.59283	1.61899	1.4291	1.91737	1.65727	1.77915	1.70292	2.43026	2.1498	2.22545	1.99732	3.22645	2.49614	2.96975	2.18676
3.80882	0.93714	1.0797	1.00213	1.11199	1.015	1.26363	1.14303	1.13119	1.27522	1.21967	1.24301	1.03424	1.07555	1.07118	1.46399	0.961155	1.27934	1.30695	1.35378	1.17462	1.25413	1.21467	2.17665	1.20466	1.25071	1.35694	1.4621	1.21393	1.6018	1.31788	1.5715	1.38516	1.95978	1.60393	1.60343	1.43903	1.95214	1.67109	1.78638	1.7137	2.47357	2.19092	2.23796	2.01706	3.29943	2.54133	3.01211	2.20388
3.81602	0.916499	1.0761	0.964409	1.08097	1.00705	1.24815	1.12264	1.1108	1.25687	1.19046	1.22269	1.02509	1.06353	1.06118	1.4416	0.947928	1.25394	1.29079	1.32776	1.1571	1.26485	1.21373	2.12883	1.20404	1.25772	1.35747	1.46167	1.19882	1.61737	1.31356	1.60158	1.36784	1.97613	1.61284	1.5906	1.44931	1.9915	1.69042	1.80199	1.72759	2.51864	2.23621	2.25426	2.04018	3.37315	2.59499	3.04952	2.22514
3.82322	0.900781	1.07006	0.927681	1.05234	0.995427	1.23355	1.09979	1.09071	1.23659	1.15845	1.19864	1.02026	1.04915	1.0512	1.41343	0.9462	1.2286	1.27662	1.30274	1.13751	1.2752	1.20919	2.07471	1.20152	1.26458	1.35896	1.46347	1.18701	1.63592	1.313	1.6281	1.34897	1.994	1.61917	1.58269	1.45871	2.0338	1.71517	1.82561	1.74444	2.56699	2.28378	2.27416	2.06515	3.44763	2.65627	3.0821	2.25125
3.83042	0.89069	1.06144	0.892204	1.02749	0.980836	1.21992	1.0748	1.07164	1.21439	1.12545	1.17213	1.01869	1.03346	1.04045	1.37876	0.95492	1.2037	1.26424	1.27957	1.11717	1.28357	1.20044	2.01677	1.19659	1.26949	1.36054	1.46633	1.17787	1.65656	1.3163	1.64911	1.33187	2.01351	1.62328	1.58054	1.46679	2.07744	1.74497	1.85625	1.76352	2.61995	2.33145	2.29744	2.09031	3.52371	2.72435	3.11088	2.28263
3.83762	0.886285	1.04997	0.858486	1.00737	0.964445	1.2073	1.04877	1.05428	1.19041	1.09313	1.14501	1.01916	1.01784	1.0293	1.33821	0.971329	1.18025	1.25307	1.25898	1.09765	1.28893	1.18756	1.95778	1.18977	1.27134	1.36084	1.4695	1.17079	1.67828	1.32327	1.66361	1.31906	2.03468	1.62602	1.58341	1.47392	2.12085	1.77932	1.89238	1.78353	2.67796	2.37724	2.32405	2.11466	3.60258	2.79871	3.13752	2.31964
3.84482	0.886887	1.03567	0.827736	0.993085	0.947779	1.19576	1.0229	1.03881	1.16502	1.06251	1.11936	1.02031	1.00337	1.01874	1.29356	0.991517	1.15969	1.24214	1.24147	1.08032	1.29092	1.17123	1.90049	1.18148	1.27017	1.35841	1.47257	1.16525	1.69983	1.33336	1.6716	1.31178	2.05728	1.62857	1.58915	1.48077	2.16259	1.81763	1.93207	1.80282	2.7404	2.41992	2.35405	2.13802	3.68547	2.87915	3.16423	2.36279
3.85202	0.891227	1.01903	0.801873	0.986123	0.93255	1.18556	0.997925	1.0249	1.13887	1.03402	1.09687	1.02079	0.990427	1.00956	1.24719	1.01121	1.1435	1.22994	1.22721	1.06618	1.28988	1.1525	1.84746	1.1713	1.2669	1.35227	1.4751	1.1606	1.72032	1.34568	1.6737	1.30979	2.08113	1.63255	1.59508	1.48798	2.20164	1.85893	1.97335	1.81982	2.80591	2.45947	2.3873	2.16094	3.77353	2.96538	3.19366	2.41255
3.85922	0.897759	1.00098	0.782818	0.987464	0.920045	1.17725	0.974417	1.01201	1.11296	1.00754	1.07835	1.01979	0.978804	1.00201	1.20165	1.02649	1.13278	1.21454	1.21583	1.05575	1.28676	1.13294	1.80081	1.15846	1.26276	1.34219	1.47642	1.15625	1.73986	1.35932	1.67107	1.3116	2.10643	1.63989	1.59909	1.49622	2.23788	1.90218	2.01489	1.83352	2.87308	2.49704	2.42326	2.18422	3.86785	3.05665	3.22829	2.46917
3.86642	0.904858	0.98263	0.771636	0.996464	0.910485	1.17108	0.952822	0.999504	1.08827	0.982702	1.06334	1.01709	0.968212	0.995928	1.15972	1.03436	1.12807	1.19442	1.20666	1.04889	1.28307	1.11441	1.76192	1.1426	1.25889	1.32885	1.47572	1.15209	1.75966	1.37372	1.6656	1.31503	2.13391	1.65231	1.60041	1.50642	2.27244	1.94657	2.05627	1.84402	2.94098	2.53482	2.46102	2.20884	3.96962	3.15185	3.26965	2.53254
3.87362	0.910914	0.96516	0.768071	1.01063	0.902969	1.16635	0.933218	0.9866	1.0653	0.95917	1.05029	1.01262	0.958508	0.990927	1.12417	1.03313	1.12913	1.16935	1.19888	1.04476	1.28055	1.09866	1.73109	1.12434	1.25624	1.31382	1.47228	1.14883	1.78134	1.38884	1.65982	1.3181	2.16462	1.6708	1.59987	1.51986	2.30742	1.99198	2.09782	1.85273	3.00935	2.57547	2.49975	2.23585	4.07995	3.24996	3.31838	2.60227
3.88082	0.91452	0.949478	0.770783	1.02659	0.896049	1.16136	0.914985	0.972444	1.04406	0.936717	1.03732	1.00621	0.949442	0.986373	1.09711	1.02249	1.13479	1.14058	1.19177	1.04211	1.28057	1.08683	1.70742	1.10484	1.25567	1.29939	1.46571	1.14761	1.80606	1.40502	1.65637	1.31977	2.19929	1.69576	1.59998	1.53782	2.34526	2.03904	2.14011	1.86204	3.07853	2.62178	2.53909	2.26651	4.19944	3.3503	3.37479	2.67786
3.88802	0.914854	0.936097	0.777978	1.04133	0.88833	1.15417	0.897157	0.956577	1.02466	0.915289	1.02293	0.997549	0.940472	0.981259	1.07892	1.0034	1.14294	1.11032	1.18468	1.0398	1.28347	1.07905	1.68936	1.08525	1.25785	1.28834	1.45599	1.14942	1.83412	1.42282	1.65741	1.32002	2.23821	1.72734	1.60449	1.56122	2.38833	2.08887	2.18348	1.87467	3.14944	2.67634	2.57911	2.302	4.32796	3.45252	3.43947	2.75874
3.89522	0.911909	0.925034	0.787646	1.05251	0.87899	1.14353	0.879121	0.939417	1.00769	0.895268	1.00634	0.986701	0.930834	0.974447	1.06783	0.977713	1.15104	1.08096	1.17694	1.03737	1.28862	1.07465	1.67539	1.06653	1.26306	1.28325	1.4434	1.15467	1.86526	1.44287	1.66423	1.31973	2.28142	1.76547	1.61761	1.59045	2.43865	2.14254	2.22805	1.89287	3.22354	2.74115	2.61991	2.34337	4.46501	3.55636	3.51337	2.84422
3.90242	0.906438	0.915873	0.7976	1.0579	0.867891	1.12938	0.86112	0.922132	0.994128	0.87744	0.987387	0.974411	0.920087	0.965226	1.06052	0.947982	1.15698	1.05465	1.16792	1.03518	1.29527	1.07234	1.66426	1.04978	1.271	1.28582	1.4287	1.16332	1.89931	1.46585	1.67724	1.32021	2.32892	1.80982	1.64278	1.62546	2.4979	2.20084	2.27404	1.91821	3.3026	2.81701	2.66141	2.39136	4.61028	3.66162	3.59686	2.93352
3.90963	0.899637	0.90782	0.805503	1.05535	0.85547	1.11244	0.844032	0.905812	0.984836	0.862837	0.966471	0.961924	0.908333	0.953799	1.05346	0.917244	1.1597	1.03313	1.15738	1.03403	1.30304	1.07065	1.65474	1.03632	1.28083	1.2965	1.41332	1.17521	1.93641	1.49232	1.69644	1.32298	2.38075	1.85993	1.68139	1.66556	2.5674	2.26426	2.32181	1.95175	3.38839	2.90343	2.70369	2.44616	4.764	3.76843	3.6894	3.02605
3.91683	0.892621	0.899762	0.809401	1.04352	0.842649	1.09376	0.828606	0.890994	0.979984	0.852549	0.944597	0.950366	0.896132	0.941294	1.04389	0.88858	1.15916	1.01758	1.14554	1.03464	1.31177	1.06837	1.64545	1.02726	1.29165	1.31464	1.39908	1.19028	1.97671	1.52227	1.7215	1.32963	2.43682	1.9157	1.73237	1.70951	2.64773	2.33306	2.37163	1.99395	3.48213	2.99897	2.74766	2.50764	4.92684	3.87744	3.78987	3.12167
3.92403	0.886214	0.890434	0.808316	1.02282	0.830752	1.07484	0.815177	0.877815	0.97909	0.847322	0.923461	0.940406	0.88411	0.929308	1.03016	0.864619	1.15591	1.00819	1.13311	1.03747	1.32087	1.06489	1.63507	1.02311	1.30276	1.33885	1.3876	1.20816	2.0202	1.55497	1.75177	1.34128	2.49683	1.97743	1.79281	1.75551	2.73853	2.40723	2.42354	2.04428	3.58435	3.10197	2.7953	2.57531	5.09928	3.98977	3.8974	3.22074
3.93123	0.880927	0.878942	0.802422	0.995344	0.821149	1.05755	0.803918	0.866306	0.981551	0.847405	0.904918	0.932473	0.872892	0.919163	1.01178	0.846928	1.1508	1.00406	1.12098	1.04276	1.32912	1.06043	1.62275	1.02364	1.31395	1.36756	1.37982	1.22775	2.0666	1.58912	1.78643	1.35817	2.56052	2.04528	1.85927	1.80172	2.83861	2.4863	2.4773	2.10129	3.69514	3.2111	2.84926	2.64858	5.28141	4.10674	4.01178	3.32392
3.93843	0.877011	0.865203	0.792605	0.963986	0.814813	1.04375	0.795019	0.856441	0.986916	0.852567	0.889981	0.926846	0.863248	0.91148	0.989425	0.835901	1.14513	1.00374	1.10996	1.05054	1.33548	1.05606	1.60836	1.0282	1.32548	1.39915	1.37602	1.2471	2.11548	1.62333	1.8244	1.37935	2.62811	2.11819	1.92866	1.84679	2.9464	2.56917	2.5327	2.16311	3.81439	3.32512	2.91201	2.72688	5.47313	4.22976	4.13344	3.43191
3.94563	0.874591	0.849926	0.779819	0.931358	0.812095	1.03469	0.78854	0.847894	0.994641	0.861931	0.878245	0.9233	0.856119	0.906122	0.964987	0.831115	1.14067	1.00578	1.10078	1.06036	1.34006	1.05338	1.59215	1.03628	1.33798	1.43209	1.37603	1.26382	2.16625	1.65656	1.8644	1.40315	2.70029	2.19381	1.99854	1.89037	3.06048	2.65451	2.5898	2.22856	3.94187	3.44291	2.98535	2.80977	5.67447	4.36022	4.26292	3.54538
3.95283	0.873786	0.834173	0.764924	0.899547	0.812554	1.03041	0.784171	0.839907	1.00389	0.874066	0.868201	0.920737	0.852424	0.90248	0.941271	0.831747	1.13921	1.00912	1.09402	1.07093	1.34403	1.05401	1.57412	1.04758	1.35251	1.46512	1.3795	1.27614	2.21795	1.68837	1.90496	1.42784	2.77808	2.26959	2.06729	1.93314	3.17964	2.74128	2.649	2.29767	4.07737	3.5637	3.07043	2.89668	5.88541	4.49978	4.40082	3.66489
3.96003	0.874728	0.818837	0.748837	0.870275	0.81526	1.0298	0.781316	0.831783	1.01345	0.887179	0.858134	0.917244	0.852662	0.899661	0.920916	0.836915	1.14173	1.01308	1.08985	1.08044	1.34856	1.05928	1.55421	1.06201	1.37052	1.49744	1.38589	1.28348	2.26926	1.71909	1.94449	1.45208	2.86219	2.34386	2.13453	1.97661	3.3029	2.82936	2.71106	2.37116	4.22077	3.68758	3.16774	2.9871	6.10566	4.65031	4.54798	3.7908
3.96723	0.877571	0.804561	0.732887	0.844985	0.819302	1.03114	0.779635	0.823659	1.02227	0.899279	0.846809	0.910938	0.856823	0.896627	0.90543	0.845772	1.1479	1.01743	1.08785	1.08707	1.35428	1.06986	1.53253	1.07958	1.39359	1.52884	1.39436	1.28638	2.31895	1.74981	1.98177	1.47505	2.95267	2.41613	2.20163	2.02267	3.42966	2.91982	2.77699	2.44972	4.37232	3.81581	3.27706	3.08071	6.33445	4.81358	4.70542	3.92322
3.97443	0.882244	0.792086	0.718737	0.824666	0.823951	1.03253	0.779217	0.816399	1.03008	0.908428	0.833517	0.901031	0.864422	0.892448	0.894827	0.857371	1.15638	1.02259	1.08706	1.0897	1.36144	1.0856	1.50976	1.10023	1.42303	1.55964	1.40409	1.28611	2.36638	1.7822	2.01637	1.49642	3.04896	2.48631	2.27134	2.07317	3.56003	3.01436	2.84803	2.53367	4.53269	3.95027	3.3975	3.17768	6.57101	4.9909	4.87405	4.06212
3.98163	0.888264	0.782454	0.707984	0.809628	0.828707	1.03225	0.780177	0.810951	1.03734	0.913084	0.81774	0.887877	0.874615	0.886792	0.888014	0.870675	1.16546	1.02948	1.0864	1.08787	1.37089	1.10557	1.48698	1.12364	1.45962	1.59036	1.41475	1.28449	2.41166	1.81782	2.04859	1.51618	3.15028	2.55436	2.34652	2.12961	3.69491	3.11469	2.92549	2.62329	4.70269	4.09294	3.52734	3.27895	6.81518	5.18281	5.05441	4.20749
3.98883	0.894934	0.776649	0.701648	0.799549	0.833112	1.02915	0.782245	0.807703	1.04457	0.912219	0.799322	0.872499	0.886208	0.880378	0.883496	0.884718	1.1736	1.03896	1.08515	1.08156	1.38439	1.12822	1.4649	1.14902	1.50346	1.6215	1.42649	1.28397	2.45559	1.85753	2.07917	1.53493	3.25595	2.62079	2.42863	2.19293	3.83564	3.22219	3.01071	2.71884	4.88294	4.24575	3.66448	3.38585	7.06745	5.38908	5.24634	4.35975
3.99603	0.901622	0.775015	0.700128	0.793755	0.836527	1.02276	0.784862	0.806361	1.05209	0.905699	0.778949	0.85609	0.897884	0.87496	0.8798	0.898612	1.17967	1.05099	1.08338	1.07094	1.40354	1.15183	1.44338	1.17529	1.55396	1.65347	1.43976	1.28772	2.49968	1.9013	2.10917	1.55375	3.36555	2.68762	2.51714	2.26331	3.98335	3.33797	3.10491	2.82046	5.07375	4.41064	3.80697	3.49957	7.32868	5.60908	5.44919	4.51995
4.00323	0.907892	0.777143	0.703269	0.791514	0.838149	1.01301	0.787562	0.806403	1.06	0.894475	0.758296	0.840098	0.908512	0.872642	0.875562	0.911623	1.18264	1.0648	1.08175	1.05665	1.42888	1.17517	1.42167	1.20142	1.6099	1.68658	1.45482	1.29899	2.54638	1.94845	2.14006	1.57396	3.47885	2.75815	2.61014	2.34016	4.13862	3.46303	3.20884	2.92789	5.2753	4.58949	3.95346	3.621	7.59977	5.84214	5.66208	4.68957
4.01043	0.913465	0.782323	0.710541	0.792199	0.837398	1.00018	0.790173	0.807464	1.06872	0.880337	0.739497	0.826293	0.917614	0.875074	0.869638	0.923002	1.18172	1.07962	1.08134	1.04011	1.45982	1.19795	1.39903	1.22697	1.66954	1.72122	1.47154	1.32	2.59891	1.99804	2.1738	1.59703	3.59586	2.83567	2.70551	2.42236	4.30127	3.59825	3.32257	3.04071	5.48784	4.78344	4.10356	3.75084	7.88189	6.08758	5.88408	4.87037
4.01763	0.918037	0.790137	0.721031	0.795275	0.834221	0.984943	0.792456	0.809157	1.07919	0.865561	0.724173	0.81647	0.925374	0.882977	0.861531	0.931871	1.17679	1.09513	1.0834	1.02361	1.49533	1.22081	1.37523	1.2521	1.73107	1.75799	1.48945	1.35116	2.66047	2.04916	2.21244	1.62458	3.71716	2.92217	2.80166	2.50881	4.47059	3.74377	3.44547	3.15882	5.71159	4.99231	4.2577	3.89	8.17676	6.34491	6.11447	5.06399
4.02483	0.921381	0.80049	0.733346	0.800109	0.829166	0.968575	0.793743	0.810999	1.09225	0.852579	0.712842	0.811696	0.932389	0.896251	0.85181	0.937301	1.16889	1.11135	1.08916	1.00976	1.53467	1.24484	1.35046	1.2773	1.79306	1.79744	1.50815	1.39129	2.73321	2.10098	2.25734	1.65831	3.84411	3.01819	2.89748	2.59898	4.64557	3.89896	3.57637	3.28252	5.94667	5.21449	4.41673	4.03961	8.48652	6.6139	6.35285	5.2718
4.03203	0.923622	0.813061	0.745624	0.805825	0.823241	0.953072	0.793219	0.81268	1.10791	0.843602	0.705284	0.812012	0.939274	0.914055	0.841886	0.938576	1.16038	1.1281	1.09953	1.00088	1.57737	1.27105	1.32495	1.30309	1.85449	1.83992	1.52739	1.43836	2.81777	2.15313	2.30884	1.69959	3.9785	3.12365	2.99228	2.69305	4.82515	4.06297	3.71403	3.41216	6.1932	5.44774	4.58171	4.20057	8.81318	6.89488	6.59901	5.49493
4.03923	0.925255	0.826865	0.756001	0.811201	0.817412	0.940537	0.790387	0.814527	1.12543	0.840348	0.701123	0.816721	0.946516	0.934935	0.833404	0.935489	1.15442	1.14493	1.11474	0.998712	1.62258	1.30016	1.29919	1.33013	1.91471	1.88541	1.54718	1.49036	2.91393	2.2062	2.36644	1.74907	4.12197	3.23843	3.08614	2.79177	5.0086	4.23539	3.85751	3.54759	6.45161	5.68978	4.75384	4.37296	9.15818	7.189	6.85287	5.73415
4.04643	0.926799	0.840563	0.762993	0.815016	0.812387	0.932652	0.785208	0.817537	1.14363	0.843751	0.700068	0.824982	0.954467	0.956863	0.827527	0.928599	1.1538	1.16161	1.13401	1.0044	1.66909	1.33261	1.27422	1.35924	1.97347	1.93354	1.56773	1.54546	3.02125	2.26174	2.42937	1.8065	4.27535	3.36214	3.18035	2.89599	5.19603	4.41663	4.00645	3.68834	6.72302	5.93871	4.93438	4.55626	9.52257	7.49815	7.1145	5.98975
4.05363	0.92833	0.853205	0.765759	0.816441	0.808865	0.930583	0.777847	0.822926	1.16132	0.853598	0.701725	0.836027	0.96333	0.977558	0.82466	0.919163	1.16014	1.17847	1.15554	1.01843	1.71593	1.36858	1.25172	1.39123	2.03136	1.98404	1.58922	1.6018	3.13924	2.3218	2.49728	1.87101	4.43891	3.4937	3.27758	3.00654	5.3885	4.60758	4.1612	3.83388	7.00911	6.19326	5.12441	4.74991	9.9077	7.82437	7.38429	6.26155
4.06083	0.929201	0.864631	0.76403	0.815213	0.807607	0.935161	0.76834	0.831312	1.17727	0.868565	0.705379	0.848818	0.973123	0.995183	0.824803	0.908893	1.17367	1.19611	1.17698	1.04033	1.76303	1.40784	1.23339	1.4265	2.09001	2.03711	1.61154	1.65773	3.26706	2.38814	2.57052	1.94145	4.61287	3.6315	3.38112	3.12407	5.58805	4.80899	4.32274	3.98394	7.31151	6.4528	5.32441	4.95367	10.3151	8.16939	7.66326	6.54886
4.06803	0.928193	0.875133	0.757819	0.811505	0.809318	0.946957	0.756943	0.842476	1.19002	0.886703	0.7101	0.861907	0.983775	1.00898	0.827956	0.899744	1.19373	1.21492	1.19622	1.06844	1.81134	1.45002	1.22011	1.46464	2.15179	2.09332	1.63434	1.7123	3.40322	2.46176	2.64995	2.01636	4.79754	3.77426	3.49378	3.24904	5.79715	5.02127	4.49237	4.13829	7.63127	6.71771	5.53402	5.16752	10.7459	8.53422	7.95313	6.85082
4.07523	0.92414	0.88464	0.747555	0.805634	0.814176	0.965822	0.744694	0.855511	1.19829	0.905979	0.715226	0.873584	0.99526	1.01934	0.833905	0.893635	1.21943	1.23504	1.21198	1.10012	1.86216	1.49489	1.21154	1.50476	2.21899	2.15319	1.65737	1.76567	3.5459	2.54291	2.73657	2.09382	4.99294	3.92175	3.61722	3.38153	6.01807	5.24453	4.67139	4.29682	7.96844	6.98949	5.75231	5.39122	11.1992	8.91889	8.25619	7.16671
4.08243	0.916409	0.892389	0.734413	0.798023	0.821602	0.990301	0.733417	0.869107	1.20168	0.924957	0.720501	0.882244	1.00775	1.02744	0.84179	0.892079	1.24967	1.25661	1.22411	1.13257	1.91643	1.54269	1.20643	1.54606	2.29325	2.2171	1.68082	1.81893	3.69343	2.63144	2.83123	2.17156	5.19844	4.07487	3.75203	3.52102	6.25232	5.47885	4.86091	4.45988	8.32213	7.27055	5.97841	5.6242	11.673	9.32261	8.57498	7.49596
4.08963	0.905144	0.89727	0.720376	0.789464	0.830591	1.0177	0.725096	0.881577	1.20113	0.943124	0.725949	0.88681	1.02161	1.03449	0.849968	0.895798	1.28299	1.27993	1.23358	1.16359	1.97457	1.59399	1.20327	1.58821	2.37552	2.28535	1.70527	1.87333	3.8443	2.72676	2.93443	2.24757	5.41276	4.2351	3.89835	3.66647	6.50051	5.72425	5.06169	4.62893	8.69082	7.5636	6.21197	5.8661	12.1645	9.74392	8.91214	7.83798
4.09683	0.891101	0.898409	0.708002	0.78119	0.840414	1.0448	0.721252	0.891078	1.19852	0.960821	0.731725	0.886816	1.03729	1.0412	0.856507	0.904387	1.31775	1.30535	1.24213	1.19207	2.03676	1.64945	1.20056	1.63116	2.46613	2.35851	1.7313	1.92972	3.99697	2.82807	3.04645	2.32076	5.63452	4.40401	4.05605	3.81682	6.76264	5.98049	5.27405	4.80658	9.07252	7.87106	6.45339	6.11739	12.6718	10.1811	9.27009	8.19206
4.10403	0.875473	0.89528	0.699645	0.774556	0.85113	1.06883	0.722796	0.896078	1.19588	0.978965	0.73809	0.882393	1.05518	1.04788	0.860196	0.91635	1.35291	1.33313	1.25197	1.21805	2.10311	1.70968	1.19699	1.67475	2.56469	2.43738	1.75904	1.98877	4.15003	2.93453	3.16712	2.39111	5.86249	4.58327	4.22463	3.97146	7.0385	6.24703	5.49791	4.99603	9.46492	8.19454	6.70397	6.37928	13.1935	10.6323	9.65065	8.55739
4.11123	0.859815	0.887483	0.696915	0.770539	0.863314	1.08805	0.730318	0.896019	1.19479	0.998574	0.745559	0.874335	1.0756	1.05467	0.861073	0.929791	1.38857	1.36334	1.26522	1.24238	2.17361	1.77512	1.19147	1.71851	2.66997	2.52227	1.78813	2.05119	4.30287	3.04568	3.29563	2.45948	6.09547	4.77445	4.40292	4.13046	7.3279	6.52322	5.73291	5.20021	9.86588	8.53492	6.96564	6.65331	13.7282	11.0963	10.0545	8.93375
4.11843	0.846118	0.874734	0.700402	0.769591	0.877488	1.10197	0.744176	0.891536	1.19617	1.02031	0.75497	0.864053	1.0987	1.06192	0.860155	0.943244	1.42573	1.39601	1.28314	1.26648	2.24767	1.84588	1.18324	1.76204	2.78007	2.6125	1.81804	2.11758	4.45622	3.16154	3.43046	2.52723	6.33206	4.97865	4.58958	4.29452	7.63066	6.80861	5.9788	5.42156	10.2742	8.89263	7.24089	6.94064	14.2749	11.5725	10.4808	9.32195
4.12563	0.836617	0.857431	0.709802	0.771815	0.893575	1.11109	0.764102	0.884324	1.20047	1.04429	0.767308	0.853449	1.12447	1.0702	0.858802	0.956249	1.46551	1.43099	1.30578	1.29216	2.32406	1.92139	1.17203	1.80549	2.89301	2.70663	1.84807	2.18778	4.61234	3.2824	3.57004	2.59588	6.57087	5.19603	4.78377	4.46448	7.94684	7.10334	6.23576	5.66176	10.6901	9.2679	7.53241	7.24192	14.8338	12.0612	10.9275	9.72372
4.13283	0.833035	0.837231	0.723964	0.777316	0.910866	1.11678	0.788802	0.876606	1.20769	1.06991	0.783277	0.844634	1.15262	1.08002	0.858343	0.969398	1.50821	1.46794	1.33204	1.32126	2.40154	2.0003	1.15802	1.84946	3.00733	2.80329	1.87714	2.26074	4.77456	3.40848	3.71349	2.66715	6.81129	5.42542	4.9855	4.64114	8.2771	7.40799	6.50428	5.92175	11.1154	9.66078	7.84268	7.55751	15.407	12.564	11.3917	10.1414
4.14003	0.836003	0.817114	0.741017	0.786173	0.928509	1.12103	0.816268	0.870919	1.21736	1.09592	0.803053	0.839579	1.18282	1.09173	0.860143	0.983912	1.55303	1.5063	1.36043	1.3552	2.47958	2.08094	1.14166	1.89473	3.12231	2.90183	1.90382	2.33528	4.94674	3.53996	3.86123	2.74285	7.05417	5.66475	5.19524	4.82534	8.6228	7.72344	6.78481	6.20143	11.5526	10.071	8.17325	7.88773	15.9978	13.0834	11.8713	10.5772
4.14723	0.844991	0.800472	0.758576	0.797892	0.945866	1.12601	0.844359	0.869733	1.22866	1.12045	0.826204	0.839752	1.21493	1.10568	0.865597	1.00137	1.59851	1.5457	1.38967	1.3946	2.55865	2.16208	1.12361	1.94182	3.23781	3.00244	1.92671	2.41128	5.13284	3.67705	4.01477	2.82481	7.30196	5.9118	5.41342	5.01782	8.98542	8.05054	7.07757	6.49956	12.0039	10.4978	8.52435	8.23284	16.6099	13.6228	12.3648	11.0332
4.15443	0.858819	0.789952	0.77424	0.811285	0.962424	1.13356	0.871396	0.874889	1.24097	1.14135	0.851828	0.845903	1.24907	1.12258	0.875628	1.02336	1.64307	1.58613	1.4191	1.43911	2.63975	2.24306	1.10468	1.99089	3.35438	3.10569	1.94529	2.48989	5.33612	3.81991	4.17603	2.91467	7.55825	6.16487	5.64022	5.21917	9.36579	8.3899	7.38255	6.8139	12.4712	10.9406	8.89474	8.59295	17.2458	14.1847	12.8718	11.5108
4.16163	0.876218	0.786972	0.786191	0.824744	0.977635	1.14444	0.896257	0.886816	1.25443	1.15684	0.878674	0.858122	1.28562	1.1433	0.889987	1.05106	1.68556	1.62805	1.44867	1.48751	2.72383	2.32375	1.08598	2.042	3.47338	3.2123	1.96045	2.57271	5.5582	3.96842	4.3466	3.01365	7.82703	6.42321	5.87598	5.42996	9.76354	8.74193	7.69971	7.14189	12.9563	11.3988	9.28231	8.9681	17.9064	14.771	13.3926	12.0114
4.16883	0.89609	0.792032	0.793695	0.836867	0.99088	1.15798	0.918174	0.904208	1.27022	1.16615	0.905222	0.875932	1.32498	1.16851	0.90704	1.08454	1.72555	1.67204	1.47903	1.53839	2.81148	2.40433	1.0691	2.09514	3.59668	3.32337	1.97459	2.66101	5.79845	4.12214	4.5274	3.1225	8.1119	6.68707	6.12144	5.65084	10.1775	9.10676	8.02917	7.48112	13.4609	11.8727	9.68504	9.35837	18.5916	15.3821	13.9286	12.5354
4.17603	0.917321	0.80505	0.797307	0.846916	1.00175	1.17251	0.936794	0.924551	1.29031	1.16994	0.929719	0.898546	1.36731	1.19802	0.92442	1.12247	1.76331	1.71858	1.51145	1.59052	2.90322	2.48523	1.05606	2.15018	3.72604	3.44043	1.99118	2.75595	6.0544	4.28053	4.71842	3.24157	8.41563	6.95764	6.37742	5.88279	10.6062	9.48427	8.37106	7.82976	13.9861	12.3625	10.1015	9.76416	19.3009	16.0172	14.4823	13.0831
4.18323	0.938821	0.82522	0.798643	0.854897	1.01057	1.1862	0.952327	0.945097	1.31657	1.16993	0.950521	0.925058	1.41261	1.23093	0.939912	1.16234	1.79977	1.76805	1.54739	1.64304	2.99979	2.56749	1.04907	2.20674	3.86249	3.56497	2.01396	2.85922	6.32276	4.44358	4.91881	3.37102	8.73966	7.23713	6.64428	6.12703	11.0486	9.87414	8.7254	8.18681	14.5316	12.869	10.5313	10.1862	20.0329	16.6751	15.0567	13.6536
4.19043	0.959742	0.850701	0.799793	0.861245	1.0184	1.1979	0.965577	0.963622	1.34996	1.16844	0.966597	0.954574	1.46057	1.26631	0.951886	1.20149	1.83651	1.8209	1.58783	1.69532	3.10197	2.65273	1.05002	2.26454	4.0063	3.69779	2.04611	2.97309	6.60043	4.612	5.12701	3.5109	9.08374	7.52861	6.92158	6.3846	11.5035	10.2759	9.09244	8.55203	15.0966	13.3931	10.9743	10.6253	20.7857	17.3545	15.6542	14.246
4.19763	0.979644	0.878716	0.802767	0.866967	1.02658	1.20751	0.977832	0.978488	1.39009	1.16789	0.977653	0.986069	1.51062	1.30397	0.959343	1.23809	1.87566	1.87756	1.6327	1.74671	3.21016	2.74277	1.06	2.32374	4.15758	3.83881	2.08943	3.09922	6.88481	4.78678	5.34118	3.66102	9.44588	7.83545	7.20847	6.65636	11.9697	10.6893	9.47282	8.92584	15.68	13.936	11.4311	11.0819	21.5574	18.0547	16.2764	14.8597
4.20483	0.998485	0.906587	0.809133	0.873786	1.03627	1.2155	0.99057	0.988495	1.43519	1.17068	0.983983	1.01831	1.56204	1.34431	0.961906	1.27159	1.91953	1.93822	1.6809	1.79668	3.32428	2.8391	1.07902	2.38539	4.31636	3.9874	2.14418	3.23768	7.17379	4.96895	5.5598	3.82077	9.82293	8.16027	7.50444	6.94318	12.4464	11.114	9.86771	9.30924	16.2816	14.4993	11.9024	11.5555	22.3467	18.7759	16.924	15.4956
4.21203	1.01635	0.932765	0.819874	0.884026	1.04831	1.22268	1.00511	0.993037	1.48261	1.17899	0.986052	1.04988	1.61422	1.38777	0.960088	1.30255	1.96995	2.00245	1.73088	1.84502	3.44408	2.94254	1.10611	2.45145	4.48241	4.14308	2.20921	3.38718	7.46589	5.15947	5.78226	3.98901	10.2116	8.50407	7.80983	7.24589	12.9332	11.5509	10.2785	9.70355	16.9019	15.0846	12.3898	12.045	23.154	19.5185	17.5975	16.1552
4.21923	1.03326	0.956923	0.835389	0.899971	1.0634	1.23004	1.02231	0.99287	1.52946	1.19431	0.984401	1.07938	1.66678	1.43445	0.955504	1.33222	2.02768	2.06919	1.78135	1.89182	3.5697	3.05298	1.13941	2.5245	4.65503	4.30566	2.28232	3.54603	7.76055	5.35946	6.00908	4.16422	10.6096	8.86604	8.12566	7.56491	13.4308	12.0016	10.7064	10.1103	17.542	15.6928	12.8953	12.5488	23.9814	20.2844	18.2972	16.8405
4.22643	1.04897	0.979429	0.855356	0.922942	1.08234	1.23895	1.04218	0.99054	1.57301	1.21688	0.979936	1.10593	1.71966	1.48412	0.950474	1.36227	2.09256	2.13726	1.83176	1.93713	3.7017	3.16973	1.1764	2.6073	4.83343	4.47508	2.36047	3.7128	8.05814	5.5702	6.24203	4.3449	11.0159	9.24397	8.45308	7.89977	13.9403	12.4689	11.1519	10.5311	18.2026	16.3241	13.4205	13.0661	24.8315	21.0761	19.0236	17.5525
4.23363	1.06291	1.00055	0.878632	0.952697	1.10577	1.25085	1.06393	0.989622	1.61122	1.24558	0.974011	1.1295	1.77293	1.53667	0.947183	1.39449	2.16409	2.20571	1.88261	1.98097	3.84055	3.29198	1.21409	2.70208	5.01757	4.65149	2.44023	3.88614	8.35953	5.79258	6.48368	4.53007	11.431	9.63501	8.79315	8.24919	14.463	12.9564	11.6153	10.9675	18.8848	16.9783	13.9663	13.597	25.7066	21.8966	19.7763	18.2914
4.24083	1.07439	1.02039	0.903457	0.98775	1.13381	1.26664	1.08649	0.993395	1.6432	1.27832	0.968266	1.15088	1.827	1.59212	0.947171	1.43058	2.24171	2.27385	1.93532	2.02349	3.98603	3.41913	1.24959	2.80992	5.20832	4.83561	2.51851	4.06412	8.66582	6.02648	6.73673	4.71953	11.8565	10.0362	9.14683	8.61207	15.0001	13.4671	12.0964	11.4207	19.5893	17.6548	14.5327	14.1426	26.6091	22.748	20.5543	19.0567
4.24803	1.08299	1.03938	0.927919	1.02615	1.16615	1.28614	1.10897	1.00367	1.6696	1.31287	0.964284	1.17131	1.88268	1.65021	0.951326	1.47169	2.32456	2.34115	1.99199	2.06535	4.13738	3.55093	1.28064	2.93065	5.40671	5.02865	2.59333	4.24438	8.9781	6.27098	7.00327	4.91355	12.2946	10.445	9.51518	8.98793	15.5528	14.0034	12.5945	11.8915	20.3171	18.3528	15.1199	14.7046	27.5406	23.6308	21.3567	19.8475
4.25523	1.08873	1.05837	0.950509	1.06598	1.20208	1.30827	1.13074	1.02074	1.6926	1.34737	0.963414	1.1923	1.94122	1.71013	0.960213	1.51805	2.41107	2.4069	2.05471	2.10778	4.2936	3.68727	1.30593	3.06304	5.6133	5.23181	2.66423	4.42494	9.29747	6.525	7.28429	5.11262	12.7474	10.8596	9.89925	9.37669	16.1224	14.5672	13.1083	12.3807	21.0685	19.0716	15.7282	15.2851	28.5022	24.5434	22.1833	20.6621
4.26243	1.09217	1.07831	0.970495	1.10552	1.24072	1.33179	1.15123	1.04428	1.71548	1.3808	0.966704	1.21542	2.00366	1.77087	0.974256	1.56896	2.49921	2.47056	2.12499	2.15227	4.45394	3.82793	1.32515	3.20519	5.82811	5.44552	2.73193	4.60489	9.62501	6.78787	7.57977	5.31713	13.2166	11.2796	10.2995	9.77793	16.7099	15.159	13.6362	12.8884	21.8431	19.8109	16.3584	15.887	29.4939	25.4838	23.034	21.4981
4.26963	1.09426	1.09974	0.987971	1.14318	1.28101	1.35604	1.16981	1.0739	1.74149	1.41309	0.974792	1.24203	2.07018	1.83185	0.993699	1.62317	2.58737	2.53239	2.20324	2.20054	4.61796	3.97272	1.33872	3.35465	6.05107	5.66927	2.79772	4.78448	9.96193	7.05939	7.88896	5.52762	13.7025	11.7063	10.7155	10.1909	17.316	15.7781	14.1762	13.4145	22.639	20.5708	17.0116	16.5132	30.5139	26.4502	23.9085	22.3531
4.27683	1.09636	1.12248	1.00369	1.17761	1.32155	1.38097	1.18616	1.10884	1.7728	1.44529	0.987715	1.27312	2.13996	1.89323	1.01842	1.67962	2.67482	2.59363	2.2887	2.25459	4.78533	4.12177	1.34749	3.50862	6.28239	5.90184	2.86319	4.96473	10.3099	7.33949	8.21065	5.7449	14.2044	12.1426	11.1454	10.6152	17.9411	16.4218	14.7275	13.9585	23.4534	21.3516	17.6884	17.166	31.5602	27.441	24.8065	23.2259
4.28403	1.10053	1.14582	1.01886	1.20836	1.36091	1.40678	1.20082	1.14759	1.8101	1.47924	1.0048	1.3088	2.21174	1.95561	1.04817	1.73771	2.7615	2.65625	2.37949	2.31655	4.95571	4.27536	1.35267	3.66439	6.52218	6.14175	2.92997	5.14713	10.6711	7.6281	8.54307	5.96967	14.7211	12.5927	11.5875	11.051	18.5856	17.0862	15.2898	14.5198	24.2844	22.1536	18.3899	17.8463	32.6309	28.4548	25.7281	24.1174
4.29123	1.10933	1.16875	1.03475	1.23605	1.39791	1.43363	1.21499	1.18821	1.85263	1.51716	1.02497	1.34842	2.28444	2.01941	1.08277	1.79718	2.84736	2.72235	2.473	2.38798	5.12902	4.43351	1.35574	3.82012	6.77016	6.3873	2.99965	5.3336	11.0476	7.92565	8.88419	6.20222	15.2519	13.0609	12.0402	11.4985	19.2499	17.7665	15.8639	15.0981	25.1313	22.9768	19.117	18.5535	33.7251	29.4903	26.6746	25.0306
4.29843	1.12513	1.19028	1.05248	1.26193	1.43182	1.46176	1.2298	1.22907	1.89888	1.56105	1.04719	1.39087	2.35755	2.08443	1.12215	1.85781	2.93247	2.79366	2.56655	2.46912	5.30546	4.59558	1.35824	3.97543	7.02586	6.63652	3.07358	5.52655	11.4408	8.23351	9.23246	6.44235	15.7974	13.5509	12.5031	11.9576	19.9346	18.4583	16.4508	15.6938	25.9956	23.8209	19.8709	19.2861	34.8431	30.5479	27.6483	25.9692
4.30563	1.14937	1.20955	1.07283	1.28701	1.46224	1.49176	1.24589	1.2696	1.94708	1.61216	1.07071	1.43523	2.43089	2.15019	1.16598	1.91916	3.01751	2.87163	2.658	2.5588	5.48562	4.76053	1.36166	4.13103	7.28914	6.88766	3.15276	5.72845	11.8507	8.55384	9.5876	6.68997	16.3589	14.0647	12.9767	12.428	20.6404	19.1591	17.0523	16.308	26.8797	24.6863	20.653	20.0426	35.9851	31.6298	28.6518	26.9372
4.31283	1.18237	1.22588	1.09616	1.31139	1.48913	1.52463	1.26335	1.31018	1.99552	1.67066	1.0951	1.48105	2.50449	2.21631	1.21332	1.98069	3.10417	2.95773	2.74633	2.65503	5.67011	4.92766	1.36694	4.28779	7.56049	7.13977	3.23794	5.94118	12.2767	8.88887	9.95063	6.94572	16.9387	14.6025	13.4618	12.9101	21.3681	19.8681	17.6711	16.9421	27.7867	25.5739	21.4637	20.8225	37.1523	32.7398	29.6871	27.9383
4.32003	1.22364	1.239	1.12234	1.33432	1.51303	1.56125	1.28244	1.35111	2.04288	1.73522	1.12025	1.52841	2.57898	2.28262	1.26226	2.04197	3.19455	3.05342	2.83154	2.75578	5.85933	5.09737	1.37437	4.44594	7.84081	7.39315	3.32956	6.16558	12.718	9.24019	10.3233	7.21123	17.5393	15.1624	13.9596	13.4052	22.1179	20.5868	18.311	17.5979	28.7199	26.4853	22.3021	21.6263	38.3464	33.8818	30.7556	28.9754
4.32723	1.27202	1.24915	1.15076	1.35496	1.53529	1.60188	1.30386	1.39194	2.08877	1.80317	1.14653	1.57771	2.65592	2.349	1.31018	2.10259	3.29032	3.15971	2.91453	2.85922	6.05336	5.27099	1.38386	4.60514	8.13105	7.64923	3.42762	6.4014	13.1742	9.60858	10.7075	7.4887	18.1627	15.742	14.4719	13.9153	22.8902	21.319	18.9756	18.2769	29.6821	27.422	23.1667	22.4549	39.5697	35.0597	31.8585	30.0505
4.33443	1.32578	1.25745	1.18058	1.37293	1.55795	1.64613	1.32831	1.43155	2.134	1.87117	1.17487	1.62933	2.73762	2.41529	1.35434	2.16222	3.39228	3.2766	2.99675	2.96354	6.2522	5.45022	1.39529	4.7649	8.43206	7.91021	3.53148	6.64771	13.6447	9.99435	11.1051	7.78031	18.8101	16.339	15.0012	14.4422	23.6843	22.0695	19.6677	18.98	30.6751	28.3859	24.0555	23.3093	40.8241	36.2767	32.9968	31.1646
4.34163	1.38244	1.26594	1.21137	1.38845	1.58324	1.69309	1.35603	1.4686	2.18046	1.9362	1.20662	1.68335	2.82609	2.48169	1.39271	2.22059	3.50053	3.40288	3.08004	3.0672	6.45618	5.63664	1.40877	4.92503	8.74476	8.17877	3.64002	6.90361	14.1291	10.3975	11.518	8.08769	19.4812	16.9513	15.5501	14.9872	24.499	22.844	20.3895	19.707	31.6987	29.3795	24.9674	24.1909	42.1108	37.5361	34.1711	32.3178
4.34883	1.43939	1.2772	1.24353	1.40198	1.61317	1.74171	1.38651	1.50248	2.23044	1.99633	1.24272	1.73917	2.9221	2.54933	1.4245	2.27777	3.61498	3.53658	3.16625	3.16956	6.66623	5.83179	1.42449	5.08569	9.06992	8.45779	3.752	7.16851	14.6278	10.8176	11.9488	8.4117	20.1742	17.5775	16.121	15.5515	25.3334	23.6484	21.1424	20.4565	32.751	30.4061	25.9015	25.1009	43.4299	38.8406	35.3812	33.5099
4.35603	1.49469	1.29361	1.27809	1.41408	1.64942	1.79096	1.41873	1.53357	2.28583	2.05086	1.28343	1.79552	3.02483	2.62023	1.4504	2.33428	3.73543	3.67554	3.25698	3.2714	6.88377	6.03716	1.44241	5.24718	9.40792	8.74999	3.86618	7.44228	15.142	11.2527	12.3988	8.75216	20.8862	18.2168	16.715	16.1368	26.1867	24.4878	21.9277	21.2262	33.8292	31.4689	26.8578	26.0402	44.7812	40.1913	36.6264	34.7409
4.36323	1.54734	1.3167	1.31611	1.42564	1.69301	1.83981	1.45167	1.56295	2.34748	2.10016	1.32815	1.85065	3.1326	2.69655	1.4723	2.39109	3.86152	3.81777	3.35329	3.37479	7.11032	6.25405	1.46223	5.4102	9.75866	9.05758	3.98131	7.72519	15.6737	11.6999	12.8684	9.10771	21.6134	18.8697	17.3327	16.7443	27.0593	25.3656	22.7454	22.0137	34.931	32.5698	27.8371	27.0097	46.1647	41.5879	37.906	36.0108
4.37043	1.597	1.34706	1.3579	1.43815	1.74389	1.8872	1.48435	1.59196	2.41534	2.14567	1.37599	1.90271	3.2438	2.77976	1.49294	2.4495	3.99285	3.9616	3.45579	3.48213	7.34705	6.48299	1.48384	5.57637	10.1214	9.38207	4.09615	8.01756	16.2251	12.1562	13.3562	9.47571	22.3529	19.5382	17.9742	17.3745	27.9525	26.2827	23.5944	22.8176	36.0555	33.7094	28.8417	28.009	47.5812	43.029	39.2197	37.32
4.37763	1.6434	1.38464	1.40288	1.45369	1.80054	1.93239	1.51595	1.62207	2.48864	2.18987	1.42625	1.95027	3.35729	2.87029	1.51543	2.51096	4.12897	4.10573	3.56479	3.59519	7.59476	6.72376	1.50768	5.74856	10.495	9.72441	4.2098	8.3196	16.7976	12.6194	13.8607	9.85248	23.1032	20.2253	18.6398	18.0273	28.868	27.237	24.4729	23.6378	37.2033	34.8869	29.875	29.0377	49.0319	44.5124	40.5681	38.6692
4.38483	1.68627	1.42901	1.44981	1.47427	1.86023	1.97508	1.54577	1.65488	2.56614	2.23601	1.4784	1.99291	3.47233	2.96801	1.54259	2.57694	4.26926	4.24938	3.68018	3.71468	7.85389	6.97577	1.53466	5.93073	10.8778	10.0849	4.32228	8.63125	17.3917	13.0892	14.3806	10.2342	23.8651	20.934	19.33	18.7027	29.8086	28.2241	25.3797	24.4765	38.3768	36.1018	30.9408	30.0951	50.5188	46.0357	41.9521	40.0589
4.39203	1.72562	1.47939	1.49683	1.501	1.92004	2.01558	1.57331	1.69228	2.64652	2.28731	1.53187	2.03141	3.58835	3.07266	1.5762	2.64863	4.41287	4.39267	3.80135	3.84057	8.12447	7.2386	1.56573	6.12699	11.2684	10.463	4.4348	8.9519	18.0072	13.5665	14.9153	10.618	24.6407	21.6662	20.0453	19.401	30.7772	29.2394	26.3143	25.3375	39.5795	37.3533	32.0416	31.1819	52.0438	47.596	43.3728	41.4889
4.39923	1.76185	1.53456	1.54155	1.5337	1.9776	2.05484	1.59855	1.73589	2.72865	2.34602	1.58606	2.0676	3.70518	3.18372	1.61625	2.72663	4.55903	4.53684	3.92721	3.97223	8.40588	7.51202	1.60149	6.34058	11.6663	10.857	4.54943	9.28064	18.6432	14.0529	15.464	11.003	25.4335	22.4232	20.7859	20.123	31.7761	30.2789	27.277	26.2257	40.8151	38.6401	33.1782	32.3001	53.6084	49.1914	44.8315	42.9579
4.40643	1.79547	1.59296	1.58139	1.57112	2.03123	2.09417	1.62214	1.78616	2.81183	2.41301	1.64047	2.10387	3.82352	3.30007	1.66093	2.81077	4.70746	4.68396	4.05664	4.10846	8.69668	7.79553	1.64217	6.5731	12.0715	11.2653	4.66849	9.61655	19.2977	14.5505	16.0265	11.3906	26.2471	23.2053	21.5519	20.8696	32.8066	31.3399	28.2683	27.1464	42.0858	39.9604	34.3501	33.4523	55.2136	50.821	46.3295	44.4652
4.41363	1.82684	1.65304	1.61441	1.61169	2.08001	2.13487	1.64536	1.84174	2.89604	2.48805	1.69492	2.14252	3.94486	3.42007	1.70741	2.90026	4.85857	4.8365	4.18889	4.2474	8.99504	8.08827	1.688	6.82446	12.485	11.6865	4.79408	9.95926	19.9674	15.0618	16.603	11.7837	27.0851	24.0129	22.3432	21.6415	33.8683	32.4206	29.2882	28.1044	43.3919	41.3125	35.5561	34.6408	56.8593	52.4861	47.8681	46.0105
4.42083	1.85639	1.71335	1.64034	1.65394	2.12384	2.17806	1.66997	1.89999	2.98153	2.57009	1.74944	2.18542	4.0706	3.54205	1.75328	2.99403	5.01289	4.9965	4.3238	4.38694	9.29957	8.38917	1.73913	7.0931	12.908	12.1196	4.92803	10.3095	20.6493	15.5904	17.1951	12.1863	27.9503	24.8463	23.16	22.4394	34.9597	33.5205	30.3372	29.1032	44.7319	42.6954	36.7948	35.867	58.5444	54.1891	49.449	47.5948
4.42803	1.88509	1.77261	1.66094	1.69657	2.16377	2.22439	1.6978	1.95801	3.06854	2.65751	1.80385	2.23377	4.20119	3.66519	1.79744	3.0912	5.17067	5.16502	4.46169	4.52549	9.60982	8.69715	1.79538	7.37643	13.3421	12.5644	5.07173	10.6695	21.3408	16.1394	17.8052	12.6032	28.8438	25.7055	24.002	23.2635	36.0789	34.6411	31.4162	30.1444	46.1033	44.1098	38.0643	37.1317	60.2662	55.9329	51.0733	49.2198
4.43523	1.91448	1.82973	1.67931	1.73832	2.20186	2.27414	1.73035	2.01339	3.15706	2.74837	1.85769	2.28814	4.33579	3.78963	1.8402	3.19125	5.3321	5.34202	4.60324	4.66278	9.92646	9.01127	1.85602	7.67116	13.7896	13.0197	5.22586	11.0424	22.0411	16.7107	18.4358	13.0393	29.765	26.5903	24.8687	24.1143	37.2233	35.7863	32.526	31.2271	47.5034	45.5564	39.3625	38.4351	62.0208	57.7208	52.7418	50.8871
4.44243	1.94621	1.88404	1.69877	1.77801	2.24041	2.32736	1.76868	2.0645	3.24703	2.84042	1.91042	2.34854	4.47317	3.91581	1.8829	3.29412	5.49807	5.52644	4.74959	4.80006	10.2509	9.33074	1.9199	7.97358	14.2524	13.4845	5.39019	11.4319	22.7507	17.3042	19.0884	13.4981	30.7117	27.5005	25.7591	24.992	38.3904	36.9612	33.6665	32.349	48.9295	47.036	40.6883	39.777	63.8042	59.5558	54.4544	52.5992
4.44963	1.98138	1.93539	1.72234	1.81486	2.28119	2.38369	1.81345	2.1102	3.33841	2.93158	1.96177	2.41476	4.6127	4.04385	1.92741	3.40034	5.67025	5.71671	4.9022	4.93969	10.5846	9.65498	1.98608	8.28012	14.7323	13.958	5.56374	11.8409	23.4714	17.9185	19.7635	13.9815	31.6812	28.4364	26.6716	25.8971	39.5779	38.1701	34.8367	33.5068	50.3791	48.5492	42.0427	41.1562	65.6133	61.44	56.2108	54.3588
4.45683	2.0205	1.98429	1.75242	1.849	2.32514	2.44225	1.86488	2.14996	3.4312	3.02013	2.01183	2.4866	4.75459	4.17341	1.97579	3.51093	5.85019	5.91099	5.06235	5.08453	10.9288	9.98409	2.05433	8.58832	15.2296	14.4402	5.74539	12.2714	24.2054	18.5521	20.461	14.4887	32.6707	29.3992	27.6043	26.8294	40.7846	39.4158	36.0352	34.6975	51.8506	50.0972	43.4291	42.571	67.4461	63.374	58.0118	56.1682
4.46403	2.06379	2.03168	1.79058	1.88143	2.37278	2.50207	1.9226	2.18444	3.52521	3.10496	2.06118	2.56412	4.89935	4.30402	2.02983	3.62724	6.03825	6.10759	5.23057	5.23728	11.2844	10.319	2.12495	8.8975	15.7432	14.9313	5.9345	12.7236	24.9554	19.2038	21.1799	15.0178	33.6778	30.3904	28.556	27.7885	42.0102	40.699	37.2609	35.9186	53.3437	51.6812	44.8521	44.0199	69.3022	65.3556	59.8593	58.0291
4.47123	2.11151	2.07888	1.83701	1.91383	2.42466	2.56231	1.98529	2.21576	3.62021	3.18576	2.11063	2.64758	5.04725	4.43556	2.09029	3.75049	6.23355	6.30533	5.40639	5.40003	11.652	10.6613	2.19837	9.20862	16.2716	15.4321	6.13082	13.1968	25.7237	19.873	21.9192	15.5666	34.7001	31.4111	29.5264	28.7734	43.2549	42.0192	38.513	37.1685	54.859	53.3023	46.3158	45.502	71.182	67.381	61.7553	59.9414
4.47843	2.16376	2.12737	1.89019	1.94815	2.48145	2.62285	2.05057	2.24699	3.71619	3.26303	2.16125	2.73713	5.1984	4.56842	2.15642	3.88128	6.43495	6.50415	5.5886	5.57389	12.0315	11.0125	2.27495	9.52371	16.8134	15.9428	6.33417	13.6887	26.5113	20.5591	22.6777	16.1334	35.7364	32.4609	30.5161	29.7834	44.5189	43.3752	39.7912	38.4467	56.3969	54.9607	47.8231	47.0181	73.0863	69.4457	63.7012	61.9042
4.48563	2.22019	2.17843	1.94739	1.98632	2.54374	2.68418	2.11561	2.28139	3.81357	3.338	2.21425	2.8325	5.35327	4.70314	2.22636	4.01938	6.64193	6.70543	5.77558	5.75883	12.4216	11.374	2.35493	9.84486	17.3671	16.4644	6.54399	14.1967	27.3177	21.2608	23.4545	16.7165	36.7865	33.538	31.5263	30.8183	45.8025	44.7643	41.0953	39.7525	57.9575	56.6562	49.3758	48.5693	75.0163	71.5453	65.6977	63.9158
4.49283	2.28004	2.23268	2.00572	2.02983	2.61192	2.74677	2.17796	2.32157	3.91285	3.41222	2.27074	2.93302	5.51279	4.84034	2.2981	4.16382	6.85444	6.91165	5.96553	5.95362	12.8203	11.7463	2.43849	10.1737	17.9312	16.9982	6.75949	14.7179	28.1403	21.9773	24.2495	17.3148	37.8517	34.6391	32.5587	31.8777	47.1063	46.1824	42.4254	41.0854	59.5399	58.3883	50.9748	50.1577	76.9727	73.6762	67.7456	65.9748
4.50003	2.34247	2.28986	2.06299	2.07946	2.68614	2.81081	2.23645	2.36927	4.0143	3.48739	2.33157	3.03762	5.67784	4.98088	2.37046	4.31334	7.07226	7.12571	6.15683	6.15617	13.2254	12.1297	2.52554	10.5114	18.504	17.5456	6.98002	15.2496	28.9754	22.7079	25.063	17.9278	38.9339	35.7602	33.6148	32.9608	48.4309	47.6247	43.7828	42.4449	61.144	60.1569	52.6204	51.7847	78.9548	75.8355	69.8453	68.0794
4.50723	2.40653	2.34905	2.11793	2.13511	2.76622	2.87649	2.29128	2.4256	4.11764	3.56553	2.39709	3.14493	5.84848	5.12595	2.44338	4.46677	7.29481	7.3499	6.34835	6.36412	13.6357	12.5239	2.61546	10.8588	19.0845	18.1077	7.20515	15.7899	29.8191	23.4523	25.8953	18.5568	40.0349	36.8973	34.6966	34.0661	49.777	49.0877	45.1694	43.8312	62.7697	61.9614	54.3118	53.4516	80.9606	78.0213	71.9958	70.2278
4.51443	2.47088	2.40914	2.16985	2.19593	2.8515	2.94424	2.34365	2.49092	4.22244	3.649	2.46717	3.25356	6.02396	5.27711	2.51766	4.62324	7.52146	7.58542	6.54007	6.57545	14.0515	12.9286	2.70717	11.2167	19.6723	18.6846	7.43448	16.3376	30.669	24.2106	26.7466	19.2037	41.1559	38.0466	35.8062	35.1925	51.1444	50.5697	46.5872	45.2445	64.417	63.7999	56.0472	55.1581	82.9867	80.2334	74.1936	72.4184
4.52163	2.53358	2.46914	2.21857	2.26063	2.94081	3.0147	2.39527	2.56448	4.32836	3.74011	2.54131	3.36229	6.20334	5.43573	2.5946	4.78218	7.75201	7.83214	6.73314	6.78911	14.4739	13.3434	2.79961	11.5851	20.2679	19.2759	7.66757	16.8921	31.5242	24.9824	27.6166	19.8702	42.2972	39.2056	36.9452	36.3401	52.533	52.0704	48.0379	46.686	66.0852	65.6692	57.8245	56.9032	85.0288	82.4734	76.4331	74.6502
4.52883	2.59244	2.5283	2.26461	2.32757	3.03253	3.08819	2.44813	2.64423	4.43517	3.84027	2.61891	3.47033	6.38633	5.6023	2.67568	4.94307	7.9865	8.08885	6.9294	7.00532	14.9034	13.7679	2.89221	11.9642	20.8723	19.8805	7.90409	17.4538	32.3854	25.7669	28.5048	20.5564	43.4584	40.3736	38.1141	37.5098	53.9424	53.59	49.5225	48.1564	67.7719	67.5652	59.6418	58.6845	87.0825	84.7434	78.7078	76.9224
4.53603	2.64596	2.58603	2.30926	2.3949	3.12486	3.16418	2.50442	2.72706	4.5425	3.94942	2.69949	3.57739	6.57324	5.77615	2.76207	5.10514	8.22469	8.35339	7.1308	7.22514	15.3401	14.2019	2.98494	12.3537	21.4862	20.4974	8.14447	18.023	33.2541	26.5638	29.4096	21.261	44.6377	41.5521	39.3122	38.7018	55.3714	55.1288	51.0411	49.6567	69.4745	69.4831	61.4984	60.4994	89.143	87.0447	81.0113	79.2335
4.54323	2.69402	2.64215	2.35404	2.46084	3.21613	3.24167	2.56605	2.80967	4.64999	4.06632	2.78271	3.68343	6.76425	5.95556	2.85425	5.26752	8.46592	8.62274	7.33881	7.44997	15.7832	14.6452	3.07802	12.7538	22.1103	21.1255	8.38997	18.6003	34.1324	27.3732	30.3286	21.9825	45.8322	42.7443	40.5373	39.9156	56.8176	56.6876	52.5924	51.1873	71.1903	71.4181	63.3934	62.3458	91.2062	89.377	83.3374	81.5815
4.55043	2.73781	2.69719	2.40003	2.52416	3.30504	3.31978	2.63393	2.88958	4.75769	4.18943	2.86841	3.78818	6.95884	6.13819	2.95185	5.4296	8.70956	8.89366	7.55435	7.68098	16.2325	15.0981	3.17186	13.1651	22.7447	21.764	8.64229	19.186	35.0215	28.1961	31.259	22.7195	47.0374	43.9544	41.7871	41.1498	58.2771	58.2677	54.1734	52.7483	72.916	73.3657	65.3252	64.2217	93.2683	91.737	85.6804	83.9638
4.55763	2.77951	2.75223	2.44768	2.58461	3.39086	3.39794	2.70751	2.96547	4.86624	4.31737	2.95675	3.89109	7.15587	6.32167	3.05393	5.59137	8.95547	9.16342	7.77771	7.91891	16.6874	15.5605	3.2672	13.5876	23.3897	22.4121	8.90294	19.7809	35.9223	29.0331	32.1987	23.4708	48.2483	45.1864	43.0586	42.403	59.7453	59.8701	55.7795	54.3382	74.6476	75.3219	67.29	66.1256	95.3265	94.1198	88.036	86.3772
4.56483	2.82175	2.80856	2.49702	2.64277	3.47346	3.47574	2.78495	3.03705	4.9766	4.44891	3.04819	3.99152	7.35401	6.50409	3.15942	5.75351	9.20429	9.4307	8.00847	8.16401	17.1466	16.0316	3.36529	14.0205	24.0454	23.0699	9.17293	20.386	36.8338	29.8843	33.1463	24.2347	49.4591	46.443	44.3487	43.6739	61.218	61.494	57.4048	55.9541	76.3798	77.2842	69.2828	68.0558	97.3785	96.5194	90.4015	88.8179
4.57203	2.86724	2.86714	2.54817	2.6993	3.55335	3.55262	2.86386	3.10477	5.08953	4.58258	3.14336	4.08907	7.55215	6.6844	3.26767	5.91703	9.45705	9.69592	8.24549	8.41596	17.6081	16.5094	3.46766	14.4617	24.7115	23.7374	9.45264	21.002	37.7537	30.7483	34.1012	25.0092	50.6646	47.725	45.6537	44.9603	62.691	63.1367	59.0436	57.5917	78.1071	79.252	71.298	70.0112	99.422	98.9291	92.7763	91.2814
4.57923	2.91827	2.92852	2.60134	2.75453	3.6315	3.62808	2.94216	3.16963	5.20525	4.71702	3.24259	4.18391	7.74922	6.86266	3.37857	6.08302	9.71476	9.96072	8.48721	8.67392	18.0694	16.9915	3.57562	14.9086	25.3866	24.4144	9.74202	21.6293	38.6786	31.6231	35.063	25.7931	51.8602	49.0301	46.9694	46.2592	64.1603	64.7938	60.6904	59.2463	79.8245	81.2257	73.3305	71.9906	101.454	101.342	95.1599	93.762
4.58643	2.97604	2.99303	2.65644	2.80843	3.7091	3.70218	3.01849	3.23303	5.3237	4.8515	3.34553	4.27665	7.94403	7.03995	3.49264	6.25257	9.97802	10.2272	8.73215	8.93665	18.5289	17.4758	3.69007	15.3584	26.0686	25.1002	10.0407	22.2669	39.6046	32.506	36.0311	26.5865	53.0432	50.3533	48.2916	47.567	65.6221	66.4609	62.3414	60.9141	81.528	83.2064	75.3759	73.9929	103.471	103.751	97.5522	96.254
4.59363	3.0403	3.06088	2.713	2.86093	3.78734	3.77563	3.09247	3.29667	5.44488	4.98629	3.45123	4.36816	8.13577	7.21821	3.61093	6.42672	10.247	10.4975	8.97928	9.20292	18.9867	17.9604	3.8116	15.8087	26.7548	25.7938	10.3479	22.9133	40.528	33.3942	37.0045	27.3904	54.2122	51.6882	49.6167	48.8814	67.0738	68.1335	63.9939	62.5924	83.2141	85.1947	77.4305	76.016	105.468	106.149	99.9524	98.7525
4.60083	3.10947	3.132	2.77057	2.91229	3.86719	3.84944	3.16451	3.36169	5.56878	5.12214	3.55869	4.45961	8.32452	7.39979	3.73456	6.60585	10.5212	10.7736	9.22814	9.47183	19.4434	18.4438	3.94052	16.2575	27.4427	26.4934	10.6628	23.5668	41.4461	34.2846	37.9827	28.2059	55.3676	53.0284	50.9418	50.2011	68.5138	69.807	65.6472	64.2793	84.8795	87.1902	79.4913	78.0564	107.442	108.532	102.359	101.254
4.60803	3.18143	3.20579	2.82915	2.96305	3.94927	3.92472	3.23566	3.42822	5.69516	5.25924	3.66704	4.55266	8.51149	7.58697	3.86425	6.78909	10.7995	11.0573	9.47872	9.74292	19.8992	18.9244	4.07699	16.7031	28.1298	27.1969	10.9845	24.226	42.3567	35.174	38.9656	29.033	56.5109	54.368	52.2651	51.5257	69.9411	71.477	67.3015	65.973	86.5217	89.1913	81.5564	80.1102	109.385	110.896	104.769	103.753
4.61523	3.25419	3.28116	2.8892	3.01386	4.03383	4.00236	3.30715	3.49554	5.8234	5.39675	3.77562	4.64931	8.69861	7.78134	3.99989	6.97412	11.0798	11.3496	9.73096	10.016	20.3534	19.4016	4.22074	17.1454	28.8134	27.9019	11.312	24.8897	43.2582	36.0603	39.9528	29.871	57.6443	55.7019	53.5856	52.8544	71.3544	73.139	68.9569	67.6719	88.1394	91.1948	83.6243	82.1734	111.293	113.237	107.177	106.247
4.62243	3.32628	3.35683	2.9513	3.06565	4.12067	4.0828	3.38004	3.56272	5.95292	5.53331	3.88381	4.75133	8.88767	7.98346	4.14065	7.15777	11.3593	11.6499	9.98477	10.2908	20.8054	19.8756	4.37112	17.586	29.491	28.6056	11.6447	25.556	44.1494	36.9418	40.9441	30.7186	58.7698	57.0254	54.9027	54.1854	72.751	74.7897	70.6132	69.3733	89.7327	93.1955	85.6934	84.2423	113.16	115.555	109.577	108.731
4.62963	3.39668	3.43158	3.0157	3.11975	4.20904	4.16561	3.45505	3.62936	6.08376	5.66786	3.99102	4.85959	9.0798	8.19257	4.28532	7.33711	11.6353	11.9561	10.2402	10.5671	21.2548	20.3475	4.52734	18.0274	30.1605	29.3058	11.9826	26.2233	45.0284	37.818	41.9386	31.5746	59.8889	58.3355	56.2161	55.5165	74.1281	76.4265	72.269	71.0743	91.3028	95.1874	87.7609	86.3127	114.983	117.846	111.964	111.199
4.63683	3.46456	3.50444	3.08237	3.17778	4.29778	4.24924	3.53256	3.69579	6.21678	5.80009	4.09706	4.97363	9.27529	8.40675	4.43264	7.51014	11.9061	12.2652	10.4974	10.8443	21.7021	20.8184	4.68875	18.472	30.8211	30.0008	12.326	26.8906	45.8927	38.689	42.9363	32.4375	61.0017	59.6304	57.5253	56.8453	75.4828	78.0476	73.9225	72.7713	92.8508	97.1635	89.8224	88.3797	116.758	120.105	114.333	113.647
4.64403	3.52912	3.5746	3.15118	3.24104	4.3857	4.33162	3.61256	3.76278	6.35303	5.93019	4.20235	5.09207	9.47361	8.6235	4.5814	7.67614	12.1711	12.5744	10.7569	11.1216	22.1471	21.2883	4.8548	18.9212	31.4724	30.6897	12.6761	27.5578	46.7392	39.5556	43.9375	33.3049	62.1062	60.9102	58.8303	58.1694	76.8122	79.6514	75.5707	74.4601	94.3767	99.116	91.872	90.4373	118.485	122.33	116.681	116.07
4.65123	3.58956	3.64145	3.22195	3.31001	4.47189	4.41105	3.69455	3.83106	6.49282	6.05824	4.30744	5.2132	9.67329	8.84026	4.7306	7.83561	12.4306	12.8812	11.0191	11.3984	22.5892	21.757	5.02512	19.3758	32.1145	31.3724	13.0346	28.2248	47.565	40.4187	44.9423	34.174	63.1986	62.175	60.1305	59.4864	78.1136	81.2361	77.2099	76.1366	95.8786	101.037	93.9038	92.4795	120.163	124.517	119.004	118.463
4.65843	3.64511	3.70456	3.29421	3.38404	4.55586	4.48659	3.77757	3.9014	6.63533	6.18422	4.41261	5.33531	9.87203	9.05474	4.87969	7.99012	12.6848	13.1834	11.2834	11.6739	23.0271	22.2236	5.19942	19.8357	32.747	32.0489	13.4036	28.8906	48.3681	41.2792	45.9496	35.0423	64.2732	63.4243	61.4241	60.7941	79.3841	82.7987	78.8363	77.7969	97.3522	102.921	95.9118	94.5006	121.792	126.66	121.295	120.82
4.66563	3.69507	3.76366	3.36701	3.4615	4.63735	4.55797	3.86053	3.97461	6.77893	6.3082	4.51769	5.45674	10.0671	9.26522	5.02883	8.14214	12.9343	13.4791	11.5493	11.9472	23.4593	22.6866	5.37763	20.3003	33.3692	32.7197	13.7855	29.5536	49.1484	42.1376	46.9566	35.9081	65.323	64.6563	62.7077	62.0909	80.6218	84.3358	80.4465	79.4377	98.7909	104.76	97.8909	96.4954	123.372	128.756	123.551	123.136
4.67283	3.73899	3.81871	3.43909	3.54022	4.71615	4.62551	3.94285	4.05124	6.92165	6.43054	4.62234	5.57577	10.2561	9.47029	5.17879	8.29436	13.1796	13.7665	11.8156	12.2174	23.8852	23.1441	5.55982	20.7676	33.9807	33.3851	14.1827	30.2117	49.907	42.9936	47.9594	36.7705	66.3417	65.8686	63.9767	63.3758	81.8256	85.8437	82.038	81.0567	100.186	106.549	99.8372	98.4595	124.903	130.797	125.767	125.406
4.68003	3.77713	3.86985	3.50921	3.61741	4.79212	4.69033	4.02468	4.13122	7.06127	6.55148	4.72664	5.69091	10.4376	9.66861	5.33055	8.44884	13.4216	14.0445	12.0814	12.4833	24.3039	23.5932	5.74604	21.2341	34.5812	34.0448	14.5962	30.8637	50.6464	43.8464	48.9535	37.6287	67.3243	67.0586	65.2265	64.6484	82.9956	87.3181	83.609	82.6518	101.53	108.286	101.748	100.389	126.383	132.779	127.937	127.624
4.68723	3.81113	3.91744	3.57648	3.69008	4.86528	4.75459	4.10649	4.2135	7.19485	6.67052	4.83114	5.80142	10.6116	9.85889	5.48494	8.60654	13.6611	14.3124	12.3452	12.7441	24.7141	24.031	5.93612	21.6962	35.1704	34.6976	15.026	31.5088	51.3689	44.6948	49.9341	38.4818	68.268	68.2235	66.454	65.9076	84.1319	88.7545	85.1571	84.2205	102.812	109.967	103.622	102.281	127.807	134.695	130.055	129.787
4.69443	3.84405	3.96192	3.64036	3.75574	4.93563	4.82121	4.18839	4.29641	7.31881	6.7863	4.93639	5.90765	10.7786	10.0403	5.64243	8.76725	13.8981	14.5701	12.6057	12.9993	25.1137	24.4557	6.12992	22.1507	35.7471	35.342	15.471	32.146	52.0764	45.5365	50.896	39.3289	69.171	69.3608	67.6571	67.151	85.2334	90.1475	86.6787	85.7598	104.026	111.592	105.457	104.134	129.172	136.543	132.113	131.89
4.70163	3.87963	4.00386	3.70049	3.81325	5.00301	4.89258	4.26983	4.37832	7.4301	6.89725	5.04271	6.01071	10.9396	10.2128	5.80315	8.92998	14.1325	14.8178	12.8609	13.2483	25.5	24.8668	6.32764	22.5953	36.31	35.9762	15.9295	32.7736	52.7698	46.3686	51.8342	40.1694	70.0328	70.4678	68.8347	68.3745	86.2977	91.4922	88.169	87.2664	105.17	113.162	107.252	105.946	130.471	138.318	134.103	133.931
4.70883	3.9212	4.04412	3.75665	3.86328	5.067	4.96964	4.34998	4.45802	7.52776	7.00248	5.15041	6.11181	11.0954	10.3772	5.96713	9.09335	14.3636	15.0568	13.1094	13.4903	25.8705	25.2652	6.5299	23.0273	36.8576	36.5979	16.3992	33.3897	53.4481	47.1874	52.7443	41.0029	70.8534	71.5422	69.9864	69.573	87.3219	92.7845	89.6227	88.738	106.243	114.678	109.006	107.716	131.7	140.018	136.019	135.907
4.71603	3.97068	4.08387	3.80876	3.90765	5.12723	5.05167	4.42839	4.5347	7.61344	7.10229	5.25984	6.21177	11.2471	10.5346	6.13419	9.25605	14.5915	15.2888	13.3502	13.7248	26.2237	25.653	6.73774	23.4441	37.3886	37.2042	16.8776	33.9931	54.1084	47.9891	53.6232	41.829	71.6338	72.5817	71.1122	70.7408	88.303	94.0224	91.0348	90.1731	107.247	116.141	110.719	109.443	132.854	141.642	137.855	137.815
4.72323	4.02833	4.12428	3.85687	3.94853	5.18381	5.13684	4.5051	4.60789	7.69043	7.19786	5.37173	6.31108	11.3951	10.6858	6.30407	9.41708	14.8162	15.5157	13.5826	13.9515	26.5579	26.0327	6.95232	23.8431	37.9014	37.7925	17.3626	34.583	54.7451	48.7696	54.469	42.647	72.3762	73.5846	72.2127	71.8724	89.2377	95.2054	92.4005	91.5713	108.188	117.553	112.39	111.125	133.925	143.186	139.607	139.656
4.73043	4.0929	4.16626	3.90103	3.98798	5.23738	5.22302	4.5803	4.67738	7.76223	7.29074	5.48671	6.41026	11.5397	10.8316	6.47633	9.57584	15.0375	15.7389	13.8069	14.1711	26.872	26.4069	7.17472	24.2231	38.3937	38.3606	17.8531	35.1589	55.3514	49.525	55.2806	43.456	73.0823	74.5495	73.2872	72.9625	90.1225	96.334	93.7152	92.932	109.073	118.911	114.019	112.758	134.911	144.649	141.273	141.429
4.73763	4.16166	4.21007	3.94126	4.02839	5.289	5.30798	4.65412	4.74321	7.83181	7.38248	5.60491	6.5099	11.6802	10.9729	6.65046	9.732	15.2546	15.9598	14.0234	14.3838	27.1649	26.7776	7.40592	24.5845	38.8624	38.9074	18.3497	35.719	55.9211	50.2518	56.0577	44.2548	73.7523	75.4759	74.3332	74.0072	90.9544	97.4089	94.9745	94.2545	109.905	120.213	115.603	114.339	135.808	146.028	142.853	143.134
4.74483	4.23083	4.25549	3.9777	4.07239	5.33968	5.38942	4.72656	4.80559	7.9019	7.47453	5.72602	6.61039	11.8156	11.1115	6.82603	9.8854	15.4661	16.1795	14.2326	14.5899	27.4366	27.1455	7.64676	24.9291	39.3044	39.4325	18.8543	36.2611	56.4503	50.9481	56.8007	45.0419	74.3845	76.3633	75.346	75.0047	91.732	98.431	96.1754	95.5382	110.691	121.453	117.141	115.865	136.618	147.321	144.346	144.771
4.75203	4.2964	4.30191	4.01087	4.12211	5.39021	5.46509	4.79786	4.8646	7.97511	7.56814	5.84948	6.71155	11.9448	11.2487	7.00291	10.0361	15.67	16.398	14.4346	14.7891	27.6884	27.51	7.8977	25.2591	39.7176	39.9356	19.3691	36.7833	56.9374	51.6132	57.5096	45.815	74.9767	77.2112	76.3194	75.9555	92.4559	99.4009	97.3165	96.7818	111.43	122.625	118.63	117.333	137.341	148.524	145.752	146.338
4.75923	4.35527	4.34824	4.0415	4.1781	5.44102	5.53339	4.86858	4.92038	8.05293	7.66398	5.97466	6.8128	12.0668	11.3846	7.18133	10.1843	15.8646	16.6139	14.6293	14.9814	27.9228	27.8683	8.15877	25.5767	40.1014	40.416	19.8949	37.2846	57.3821	52.2476	58.1846	46.5712	75.5272	78.0183	77.2471	76.8615	93.1284	100.318	98.398	97.9825	112.122	123.722	120.065	118.738	137.98	149.632	147.073	147.832
4.76643	4.40577	4.39284	4.07048	4.23907	5.492	5.59386	4.93935	4.97317	8.13473	7.76175	6.10079	6.9136	12.1812	11.5183	7.36154	10.3306	16.0483	16.8242	14.8167	15.1668	28.1426	28.2158	8.42945	25.8842	40.4565	40.8733	20.4315	37.7652	57.785	52.8514	58.8257	47.307	76.0357	78.7833	78.1232	77.7251	93.7519	101.18	99.4204	99.1351	112.765	124.74	121.438	120.077	138.536	150.642	148.314	149.248
4.77363	4.44765	4.434	4.09857	4.30277	5.5424	5.64703	5.01034	5.0235	8.21797	7.86005	6.22681	7.0137	12.2877	11.6481	7.5433	10.475	16.2202	17.0253	14.9967	15.3454	28.35	28.5471	8.70906	26.1838	40.7849	41.307	20.9782	38.225	58.1479	53.4246	59.4329	48.019	76.5015	79.5049	78.9432	78.5479	94.3278	101.985	100.383	100.233	113.352	125.677	122.74	121.349	139.012	151.551	149.48	150.583
4.78083	4.48148	4.47057	4.12648	4.36699	5.5909	5.69358	5.08101	5.07187	8.29951	7.95677	6.35115	7.11278	12.3865	11.7729	7.72562	10.6172	16.3795	17.2138	15.1692	15.5165	28.5465	28.8575	8.99715	26.4768	41.0888	41.7168	21.5335	38.6634	58.4737	53.9674	60.0064	48.7038	76.9224	80.1816	79.7048	79.3311	94.8564	102.731	101.287	101.27	113.881	126.531	123.961	122.551	139.412	152.36	150.574	151.831
4.78803	4.50842	4.50271	4.15515	4.42968	5.63587	5.73364	5.14988	5.11853	8.37705	8.04971	6.47207	7.20991	12.4782	11.8921	7.90727	10.7561	16.5257	17.3876	15.3338	15.6794	28.7336	29.1438	9.29383	26.7628	41.3708	42.1014	22.0956	39.0801	58.7657	54.4797	60.5462	49.3587	77.2957	80.8119	80.4084	80.0754	95.3371	103.415	102.131	102.242	114.346	127.305	125.094	123.682	139.738	153.072	151.598	152.99
4.79523	4.53032	4.53181	4.18564	4.48847	5.67589	5.76699	5.21487	5.16355	8.44931	8.13708	6.58782	7.30317	12.5632	12.0052	8.08749	10.8906	16.6589	17.5457	15.4898	15.834	28.912	29.404	9.5996	27.0397	41.633	42.459	22.662	39.4756	59.0258	54.9616	61.0523	49.982	77.6197	81.3928	81.0574	80.7809	95.7686	104.038	102.919	103.147	114.742	128.002	126.133	124.74	139.991	153.691	152.551	154.057
4.80243	4.54932	4.55968	4.21882	4.5407	5.71014	5.79397	5.27396	5.20687	8.51523	8.21761	6.69693	7.39002	12.6415	12.1117	8.26634	11.0193	16.78	17.688	15.6369	15.9816	29.082	29.6371	9.91474	27.3041	41.8767	42.7882	23.2302	39.8508	59.2543	55.4127	61.5246	50.5737	77.8946	81.921	81.6569	81.4466	96.1483	104.599	103.651	103.983	115.064	128.624	127.077	125.724	140.17	154.22	153.429	155.032
4.80963	4.56746	4.58806	4.2551	4.58401	5.7386	5.81616	5.32588	5.24833	8.57362	8.29051	6.7986	7.46796	12.7127	12.2104	8.4443	11.1407	16.8903	17.8151	15.7753	16.1236	29.2422	29.8434	10.2391	27.5529	42.1015	43.0881	23.7988	40.2062	59.4506	55.8322	61.9632	51.1346	78.1227	82.3932	82.2115	82.0711	96.4726	105.099	104.328	104.753	115.312	129.173	127.93	126.635	140.275	154.667	154.23	155.915
4.81683	4.58612	4.61849	4.29432	4.61695	5.76192	5.83606	5.37052	5.28746	8.62354	8.3552	6.89287	7.53505	12.7759	12.3007	8.6216	11.2528	16.9911	17.9289	15.906	16.2615	29.3907	30.0245	10.5722	27.7833	42.3062	43.3584	24.3682	40.5409	59.6147	56.22	62.3685	51.6663	78.3062	82.8076	82.7254	82.6521	96.7374	105.54	104.953	105.456	115.486	129.65	128.696	127.471	140.309	155.038	154.947	156.707
4.82403	4.60612	4.65217	4.33578	4.63907	5.78145	5.85604	5.40849	5.32326	8.66482	8.41138	6.98061	7.59031	12.8305	12.3824	8.79818	11.3535	17.0827	18.0316	16.0295	16.3955	29.5255	30.1837	10.9133	27.9939	42.4886	43.5986	24.9407	40.853	59.7469	56.5767	62.7396	52.1703	78.4468	83.1649	83.2013	83.1874	96.94	105.924	105.525	106.094	115.589	130.055	129.384	128.234	140.275	155.337	155.576	157.411
4.83123	4.628	4.68953	4.37849	4.65045	5.79895	5.87759	5.44048	5.35447	8.69776	8.45906	7.06331	7.63384	12.8762	12.4555	8.97421	11.4416	17.1654	18.1258	16.1459	16.5254	29.6449	30.3245	11.2622	28.1846	42.6458	43.8091	25.5191	41.1409	59.848	56.9031	63.075	52.6471	78.5463	83.4677	83.6405	83.6751	97.0805	106.252	106.046	106.671	115.626	130.39	130.002	128.924	140.176	155.569	156.115	158.028
4.83843	4.65206	4.72962	4.4211	4.6518	5.8162	5.90141	5.46707	5.38019	8.72242	8.49848	7.14282	7.66683	12.9125	12.5205	9.15033	11.5165	17.2395	18.2136	16.2548	16.6506	29.7477	30.4494	11.6178	28.3564	42.7758	43.9915	26.1055	41.4034	59.9187	57.1994	63.3731	53.0969	78.6076	83.7196	84.0422	84.1141	97.1608	106.524	106.516	107.186	115.602	130.654	130.557	129.543	140.017	155.735	156.561	158.561
4.84563	4.67786	4.76986	4.46197	4.64478	5.83438	5.92766	5.48911	5.40028	8.73825	8.52978	7.22106	7.69153	12.9391	12.5777	9.32714	11.5788	17.3058	18.2964	16.3556	16.7698	29.8328	30.5597	11.9793	28.5109	42.8773	44.1485	26.7005	41.6399	59.9596	57.4652	63.633	53.5189	78.6333	83.9245	84.4041	84.5036	97.1838	106.739	106.933	107.641	115.524	130.849	131.055	130.09	139.802	155.832	156.92	159.012
4.85283	4.70405	4.80702	4.49911	4.63232	5.85369	5.95609	5.50787	5.41539	8.74475	8.55267	7.29982	7.71093	12.9561	12.6273	9.50433	11.63	17.3651	18.3748	16.4479	16.8804	29.8989	30.6557	12.3454	28.6499	42.9508	44.2833	27.3029	41.85	59.972	57.6992	63.8548	53.9115	78.6251	84.0869	84.7229	84.8431	97.1519	106.897	107.293	108.036	115.395	130.977	131.497	130.567	139.535	155.861	157.198	159.387
4.86003	4.72862	4.83845	4.53041	4.61811	5.8732	5.98553	5.52456	5.42678	8.74224	8.56635	7.38045	7.72825	12.9643	12.6698	9.68031	11.672	17.4181	18.4494	16.531	16.9792	29.945	30.7379	12.7156	28.7751	42.9982	44.3983	27.9107	42.0337	59.9577	57.9	64.0393	54.2718	78.5821	84.2112	84.9962	85.1323	97.067	106.996	107.592	108.37	115.22	131.043	131.881	130.976	139.219	155.824	157.404	159.688
4.86723	4.74951	4.86262	4.55408	4.60576	5.89126	6.01361	5.53948	5.43579	8.73203	8.56994	7.46325	7.74629	12.9653	12.7055	9.85301	11.7066	17.4652	18.5199	16.6041	17.0627	29.9711	30.8067	13.0906	28.8877	43.0216	44.495	28.5205	42.1918	59.9183	58.0662	64.188	54.5969	78.5023	84.3014	85.2235	85.3711	96.9315	107.037	107.829	108.645	115.002	131.049	132.205	131.319	138.854	155.719	157.544	159.92
4.87443	4.76516	4.87887	4.56925	4.5983	5.90574	6.03734	5.55184	5.44368	8.71599	8.56317	7.54734	7.76676	12.9605	12.7353	10.0211	11.7358	17.5068	18.5859	16.6659	17.1283	29.9776	30.862	13.4713	28.9885	43.023	44.5748	29.1283	42.3257	59.8548	58.1968	64.3033	54.8847	78.3844	84.3596	85.4059	85.5609	96.7482	107.022	108.003	108.864	114.743	130.997	132.468	131.598	138.438	155.546	157.623	160.087
4.88163	4.77476	4.88707	4.57633	4.59796	5.9142	6.05426	5.56074	5.4518	8.69607	8.54685	7.63084	7.78976	12.951	12.7593	10.1845	11.7611	17.5431	18.646	16.7151	17.1746	29.9658	30.9026	13.8588	29.0779	43.0044	44.639	29.7299	42.4368	59.7673	58.2923	64.3882	55.1338	78.2279	84.3847	85.5458	85.704	96.5199	106.953	108.114	109.027	114.442	130.888	132.67	131.815	137.972	155.307	157.643	160.192
4.88883	4.77809	4.8875	4.57662	4.60621	5.91425	6.06361	5.56617	5.46151	8.67433	8.52293	7.71145	7.81385	12.9372	12.7773	10.3439	11.7836	17.574	18.6985	16.7515	17.2017	29.9365	30.9275	14.2544	29.1556	42.9672	44.688	30.3225	42.5258	59.6556	58.3545	64.4457	55.3442	78.0334	84.3731	85.646	85.8032	96.2497	106.832	108.162	109.138	114.098	130.719	132.813	131.97	137.455	155.003	157.605	160.236
4.89603	4.77543	4.88111	4.57175	4.62339	5.90408	6.0663	5.56918	5.47391	8.65302	8.49408	7.78685	7.83671	12.9198	12.7881	10.5	11.8038	17.5983	18.7409	16.7761	17.2107	29.8908	30.9365	14.6593	29.2208	42.9129	44.72	30.9054	42.5928	59.5187	58.3864	64.4777	55.5165	77.8016	84.3212	85.7091	85.8609	95.9405	106.662	108.148	109.2	113.709	130.487	132.899	132.065	136.889	154.64	157.505	160.219
4.90323	4.76733	4.86925	4.56322	4.64835	5.8832	6.0642	5.57114	5.48921	8.63422	8.46339	7.85488	7.85593	12.8996	12.7902	10.6533	11.8218	17.6137	18.7708	16.7908	17.2036	29.8292	30.9306	15.0742	29.2724	42.8418	44.7321	31.4807	42.6374	59.3553	58.3917	64.4851	55.6524	77.5341	84.2267	85.7375	85.8795	95.5968	106.446	108.075	109.215	113.275	130.192	132.931	132.103	136.276	154.222	157.342	160.143
4.91043	4.75444	4.85289	4.5524	4.67839	5.8527	6.05897	5.57297	5.50631	8.61915	8.43391	7.91333	7.8697	12.8775	12.7824	10.8041	11.8367	17.6177	18.7859	16.7977	17.1834	29.7527	30.9104	15.499	29.3097	42.7535	44.7221	32.052	42.6593	59.1641	58.3734	64.4682	55.7548	77.2339	84.089	85.7319	85.8608	95.2241	106.188	107.947	109.187	112.796	129.833	132.914	132.084	135.62	153.753	157.113	160.005
4.91763	4.73753	4.83219	4.54073	4.70999	5.8148	6.05159	5.57511	5.52293	8.6076	8.40819	7.96028	7.87702	12.8536	12.7646	10.9532	11.8472	17.6079	18.7845	16.7991	17.1536	29.6618	30.876	15.9319	29.3318	42.6471	44.6892	32.6233	42.6588	58.944	58.3336	64.4271	55.8277	76.9051	83.9083	85.6911	85.8064	94.8283	105.889	107.767	109.117	112.275	129.411	132.852	132.012	134.925	153.233	156.819	159.806
4.92483	4.71749	4.80689	4.52945	4.73951	5.77228	6.04241	5.57795	5.53639	8.59807	8.38751	7.99476	7.87757	12.8273	12.7376	11.101	11.8515	17.5832	18.7662	16.7966	17.1182	29.5568	30.8267	16.3707	29.3372	42.5228	44.6343	33.1979	42.6369	58.6949	58.2736	64.3613	55.8755	76.5517	83.6853	85.6119	85.7168	94.4138	105.552	107.539	109.007	111.713	128.931	132.745	131.888	134.196	152.663	156.459	159.544
4.93203	4.69508	4.77697	4.5191	4.76369	5.72785	6.03139	5.58183	5.54417	8.58843	8.37131	8.01731	7.87169	12.7971	12.7023	11.2468	11.8488	17.5433	18.7313	16.7912	17.0805	29.4374	30.7628	16.8129	29.3244	42.3817	44.5581	33.7776	42.595	58.4174	58.1931	64.2699	55.9021	76.1766	83.4219	85.4904	85.5913	93.9826	105.179	107.269	108.858	111.114	128.398	132.593	131.713	133.435	152.041	156.035	159.221
4.93923	4.67094	4.74308	4.50926	4.7796	5.6839	6.01805	5.58667	5.54416	8.57643	8.35717	8.0299	7.86045	12.762	12.6602	11.3883	11.8391	17.4893	18.6811	16.7833	17.0428	29.3032	30.6849	17.2568	29.2922	42.2254	44.4615	34.3625	42.5347	58.1133	58.0912	64.1518	55.9111	75.7817	83.1224	85.3226	85.4287	93.5341	104.77	106.958	108.671	110.48	127.822	132.389	131.492	132.644	151.367	155.549	158.841
4.94643	4.64563	4.70644	4.49888	4.78461	5.64241	6.00133	5.59146	5.53474	8.55995	8.34161	8.03531	7.8454	12.7207	12.6133	11.5229	11.8232	17.4232	18.6172	16.772	17.0061	29.1546	30.5935	17.7015	29.2408	42.0557	44.3454	34.9503	42.4582	57.7853	57.9657	64.0066	55.9049	75.3681	82.7925	85.1055	85.2291	93.0658	104.329	106.615	108.447	109.815	127.208	132.127	131.228	131.824	150.642	155.002	158.406
4.95363	4.61984	4.66852	4.48696	4.7768	5.60461	5.97971	5.59456	5.51527	8.53702	8.32105	8.03636	7.82803	12.6719	12.564	11.6482	11.8014	17.3478	18.5423	16.7555	16.9702	28.9926	30.4886	18.1463	29.1716	41.8741	44.2118	35.5369	42.3672	57.4374	57.8151	63.8345	55.8851	74.9363	82.438	84.8376	84.9935	92.5736	103.856	106.245	108.186	109.125	126.565	131.8	130.922	130.971	149.867	154.396	157.917
4.96083	4.59442	4.63096	4.47297	4.75557	5.57072	5.95198	5.59436	5.48658	8.50613	8.2927	8.03548	7.80942	12.6141	12.5147	11.7632	11.774	17.266	18.4592	16.7314	16.9344	28.819	30.3706	18.5911	29.0867	41.6823	44.063	36.1171	42.2633	57.0741	57.6385	63.6356	55.8514	74.4862	82.063	84.5197	84.7245	92.0527	103.352	105.853	107.888	108.413	125.894	131.405	130.574	130.086	149.042	153.733	157.378
4.96803	4.57008	4.59566	4.45663	4.72192	5.53994	5.9179	5.58981	5.45111	8.46684	8.2551	8.03478	7.78984	12.5461	12.467	11.8679	11.7415	17.1802	18.3707	16.6977	16.8974	28.636	30.2406	19.0365	28.9887	41.4813	43.9004	36.6859	42.1472	56.6995	57.4359	63.4091	55.8027	74.0161	81.6697	84.1556	84.4253	91.4983	102.816	105.442	107.551	107.682	125.197	130.942	130.184	129.167	148.173	153.015	156.789
4.97523	4.54689	4.56418	4.43777	4.67803	5.51073	5.87841	5.58019	5.41225	8.42007	8.20829	8.03586	7.76905	12.468	12.421	11.9629	11.705	17.0916	18.2783	16.6537	16.8575	28.4459	30.1005	19.4831	28.8805	41.2705	43.7241	37.2394	42.0188	56.3167	57.2078	63.1542	55.7368	73.524	81.2602	83.7521	84.1001	90.9067	102.248	105.011	107.178	106.935	124.472	130.415	129.751	128.216	147.265	152.243	156.157
4.98243	4.52427	4.53711	4.4163	4.62666	5.4811	5.83522	5.56477	5.37325	8.36783	8.15396	8.03943	7.74666	12.3813	12.3759	12.0496	11.6655	17.0003	18.1828	16.5993	16.8134	28.251	29.9516	19.9309	28.7647	41.0479	43.5336	37.7757	41.878	55.9276	56.9543	62.8707	55.651	73.0084	80.8366	83.3171	83.7536	90.2765	101.647	104.557	106.77	106.172	123.72	129.83	129.275	127.236	146.325	151.421	155.482
4.98963	4.50143	4.51368	4.3924	4.57075	5.44919	5.79017	5.54283	5.33646	8.31212	8.095	8.0451	7.72225	12.2881	12.3303	12.1297	11.6237	16.9054	18.0843	16.5353	16.764	28.053	29.7948	20.3787	28.6433	40.8109	43.3284	38.2946	41.7247	55.5331	56.6755	62.5597	55.5426	72.4692	80.3999	82.8587	83.3902	89.6094	101.014	104.075	106.328	105.395	122.937	129.198	128.758	126.23	145.36	150.552	154.768
4.99683	4.47769	4.49225	4.36648	4.51335	5.41362	5.74497	5.51409	5.30316	8.25421	8.03477	8.05136	7.6956	12.1906	12.2826	12.2051	11.5796	16.8049	17.9827	16.4627	16.7086	27.8536	29.6304	20.8243	28.5168	40.5574	43.1088	38.7969	41.5598	55.1333	56.3716	62.2231	55.409	71.9077	79.949	82.3841	83.013	88.9091	100.352	103.561	105.856	104.604	122.126	128.53	128.202	125.203	144.374	149.644	154.019
5.00403	4.45262	4.471	4.33905	4.45758	5.37358	5.70081	5.47907	5.27341	8.19434	7.97614	8.05631	7.66668	12.09	12.2306	12.2778	11.5328	16.6973	17.8776	16.3821	16.6471	27.6538	29.4589	21.2653	28.3844	40.2869	42.8752	39.2838	41.3838	54.7278	56.0431	61.8636	55.2483	71.3264	79.4807	81.8992	82.6227	88.1815	99.6622	103.012	105.354	103.798	121.285	127.836	127.611	124.16	143.371	148.704	153.237
5.01123	4.42607	4.44856	4.31063	4.40606	5.32873	5.65804	5.43925	5.24612	8.13198	7.92093	8.05836	7.6357	11.9869	12.1721	12.3488	11.4832	16.582	17.7684	16.2943	16.5789	27.4534	29.2803	21.6997	28.245	39.9999	42.6274	39.7561	41.1963	54.3156	55.6908	61.4837	55.06	70.7286	78.9912	81.4083	82.218	87.4325	98.9487	102.423	104.826	102.974	120.417	127.125	126.989	123.108	142.352	147.741	152.426
5.01843	4.39821	4.42412	4.28178	4.36037	5.27914	5.6161	5.39658	5.21926	8.06634	7.86971	8.05668	7.60297	11.8817	12.1047	12.4185	11.4309	16.4599	17.6544	16.1994	16.5032	27.2507	29.0943	22.126	28.098	39.6979	42.3644	40.2145	40.996	53.8948	55.316	61.0864	54.8449	70.1182	78.4776	80.9132	81.7965	86.6678	98.2148	101.795	104.272	102.13	119.526	126.4	126.341	122.052	141.317	146.758	151.589
5.02563	4.36971	4.39726	4.25308	4.32088	5.22532	5.57392	5.35309	5.19062	7.99671	7.82208	8.05084	7.56863	11.7743	12.0271	12.4859	11.3757	16.3327	17.5351	16.0974	16.4194	27.0436	28.8998	22.5438	27.9436	39.3831	42.0855	40.6587	40.7808	53.4635	54.9211	60.6747	54.605	69.4989	77.9387	80.4129	81.355	85.8922	97.4648	101.13	103.695	101.264	118.613	125.66	125.671	120.995	140.267	145.758	150.725
5.03283	4.3415	4.36788	4.22487	4.28706	5.16852	5.53045	5.3108	5.15864	7.9226	7.77675	8.04049	7.53226	11.6641	11.9389	12.5495	11.3169	16.2026	17.4109	15.9879	16.327	26.8297	28.6963	22.9536	27.7826	39.0586	41.7906	41.0876	40.5492	53.0199	54.5096	60.2516	54.3426	68.874	77.3737	79.904	80.8906	85.1097	96.7019	100.433	103.094	100.377	117.683	124.902	124.982	119.938	139.202	144.742	149.835
5.04003	4.31408	4.3362	4.19705	4.25784	5.11053	5.4852	5.27151	5.12303	7.84401	7.73168	8.02528	7.49294	11.5503	11.841	12.6078	11.2537	16.0713	17.2825	15.8707	16.2258	26.6076	28.4835	23.3568	27.6156	38.7275	41.4801	41.4988	40.3003	52.5628	54.0864	59.8193	54.0606	68.2451	76.7826	79.3833	80.4015	84.323	95.9278	99.7094	102.469	99.4679	116.736	124.122	124.272	118.879	138.122	143.713	148.916
5.04723	4.28694	4.30272	4.1693	4.23176	5.05297	5.43813	5.23649	5.08472	7.76165	7.68428	8.00492	7.4495	11.4329	11.7353	12.6593	11.1852	15.9397	17.1511	15.7461	16.1161	26.3768	28.2614	23.7545	27.4428	38.3917	41.1551	41.8891	40.0349	52.092	53.6558	59.3793	53.7616	67.6118	76.166	78.848	79.8874	83.5334	95.1424	98.9662	101.821	98.5388	115.774	123.316	123.538	117.819	137.028	142.669	147.967
5.05443	4.25854	4.26807	4.14152	4.20707	4.99659	5.38928	5.20585	5.04534	7.67705	7.63186	7.97957	7.40077	11.3129	11.6246	12.7029	11.1106	15.8081	17.0175	15.6152	15.9989	26.1371	28.0299	24.1477	27.2648	38.0514	40.8167	42.2556	39.755	51.6077	53.2212	58.9324	53.4479	66.9725	75.5263	78.2962	79.3498	82.7407	94.3443	98.2077	101.153	97.5923	114.797	122.482	122.776	116.757	135.919	141.61	146.986
5.06163	4.22687	4.23266	4.11373	4.18208	4.94136	5.33882	5.17825	5.00649	7.5923	7.5721	7.9496	7.34589	11.1923	11.5114	12.7378	11.0298	15.6755	16.8824	15.4806	15.8765	25.8892	27.7885	24.5367	27.0814	37.7052	40.4669	42.5969	39.464	51.1108	52.7847	58.4789	53.1217	66.3245	74.8676	77.7261	78.7919	81.9442	93.5325	97.4362	100.465	96.632	113.806	121.619	121.983	115.694	134.791	140.534	145.971
5.06883	4.19026	4.19638	4.08573	4.15559	4.88698	5.28732	5.15118	4.9691	7.5093	7.50354	7.91525	7.2844	11.0731	11.3975	12.7636	10.9427	15.5401	16.7461	15.3449	15.7519	25.634	27.5373	24.9207	26.892	37.3513	40.1085	42.9128	39.1663	50.6028	52.3473	58.019	52.7843	65.6656	74.1949	77.1361	78.2171	81.1433	92.7062	96.6527	99.7622	95.6619	112.799	120.731	121.157	114.626	133.646	139.437	144.922
5.07603	4.14772	4.1586	4.05657	4.12704	4.83334	5.23573	5.12173	4.93295	7.4291	7.42577	7.8766	7.21651	10.9564	11.2844	12.7809	10.8501	15.3997	16.6085	15.2109	15.6276	25.3736	27.2765	25.2987	26.6949	36.9886	39.7451	43.2042	38.8668	50.0856	51.9094	57.5524	52.4361	64.9941	73.5131	76.5256	77.6288	80.3383	91.8654	95.8577	99.0456	94.685	111.777	119.821	120.295	113.553	132.482	138.322	143.842
5.08323	4.0989	4.11873	4.02481	4.09614	4.78061	5.18476	5.08736	4.89683	7.35139	7.33952	7.83385	7.14342	10.8428	11.1728	12.7907	10.753	15.2527	16.4691	15.08	15.5051	25.1103	27.0069	25.6687	26.4882	36.6171	39.3801	43.4728	38.5692	49.5612	51.4704	57.0784	52.0772	64.3095	72.8261	75.8946	77.0293	79.5295	91.0102	95.0515	98.3179	93.7041	110.741	118.892	119.401	112.472	131.298	137.188	142.735
5.09043	4.04415	4.07677	3.98919	4.06262	4.72889	5.1342	5.04639	4.85886	7.27476	7.24651	7.78776	7.06727	10.7318	11.063	12.7942	10.6526	15.0981	16.3269	14.9531	15.384	24.8457	26.7295	26.0281	26.2702	36.2374	39.0157	43.721	38.2745	49.0314	51.0297	56.5955	51.7073	63.6129	72.1367	75.2436	76.4194	78.7162	90.1406	94.235	97.5799	92.7217	109.692	117.949	118.476	111.383	130.091	136.038	141.604
5.09763	3.98476	4.03346	3.94921	4.02628	4.67818	5.08275	4.99819	4.81704	7.19738	7.14931	7.73966	6.99051	10.6228	10.954	12.7921	10.5501	14.9364	16.1804	14.8302	15.2633	24.58	26.4455	26.3742	26.0409	35.8509	38.653	43.9523	37.9809	48.4974	50.5861	56.1018	51.327	62.9062	71.4473	74.5729	75.7993	77.8975	89.2573	93.4089	96.8306	91.7412	108.635	116.994	117.527	110.285	128.862	134.87	140.452
5.10483	3.92302	3.98982	3.90496	3.98716	4.6286	5.02873	4.94316	4.76965	7.1178	7.05109	7.69106	6.91507	10.5137	10.8439	12.7845	10.4472	14.769	16.0279	14.7109	15.1412	24.3126	26.1571	26.7045	25.8013	35.4596	38.2915	44.1704	37.6841	47.9597	50.1383	55.5959	50.9377	62.1926	70.7588	73.8828	75.1676	77.0726	88.3611	92.5733	96.0676	90.765	107.57	116.027	116.558	109.178	127.611	133.684	139.282
5.11203	3.8617	3.94647	3.85683	3.94552	4.58027	4.971	4.88293	4.71575	7.0352	6.95516	7.64301	6.84177	10.4021	10.7306	12.7713	10.345	14.5979	15.8679	14.5938	15.016	24.0419	25.8669	27.0176	25.5533	35.0656	37.9297	44.3775	37.379	47.4182	49.6853	55.0766	50.5405	61.4751	70.0712	73.1748	74.5223	76.2414	87.4532	91.7282	95.2877	89.7945	106.502	115.048	115.574	108.061	126.344	132.477	138.099
5.11923	3.80304	3.90335	3.80548	3.90143	4.53291	4.90934	4.81998	4.65589	6.94928	6.86452	7.59605	6.77012	10.2858	10.6128	12.7524	10.2448	14.4251	15.6997	14.4767	14.8859	23.767	25.5774	27.3123	25.2993	34.6705	37.5651	44.5736	37.0607	46.8727	49.2262	54.5433	50.1364	60.7557	69.3832	72.4512	73.8613	75.4042	86.5347	90.873	94.4877	88.8298	105.43	114.054	114.577	106.936	125.065	131.248	136.907
5.12643	3.74801	3.85989	3.75202	3.8545	4.48545	4.84414	4.75702	4.59237	6.85996	6.78109	7.55017	6.69887	10.1635	10.4904	12.7271	10.1469	14.2526	15.5234	14.3573	14.7499	23.4868	25.2904	27.5878	25.0412	34.2746	37.1936	44.7569	36.7263	46.3227	48.7604	53.996	49.7254	60.0359	68.6915	71.7151	73.1833	74.5605	85.6061	90.0068	93.6654	87.8712	104.356	113.044	113.569	105.804	123.781	129.994	135.705
5.13363	3.69624	3.81546	3.69824	3.80424	4.43614	4.77631	4.69626	4.52889	6.76737	6.70523	7.5047	6.62655	10.0349	10.3645	12.6951	10.0509	14.0819	15.3394	14.234	14.608	23.2011	25.0071	27.8431	24.7806	33.8774	36.8111	44.9256	36.3743	45.7679	48.2872	53.4355	49.3071	59.3158	67.9923	70.9699	72.4882	73.709	84.6682	89.128	92.8197	86.9189	103.275	112.018	112.551	104.673	122.495	128.713	134.495
5.14083	3.64683	3.76924	3.64609	3.75055	4.38307	4.70726	4.63899	4.46909	6.67211	6.63568	7.45804	6.55193	9.90077	10.2359	12.6565	9.95637	13.9141	15.1489	14.1056	14.4618	22.9102	24.7276	28.0783	24.5184	33.4778	36.4143	45.078	36.0057	45.2082	47.8056	52.8642	48.881	58.5952	67.2819	70.2192	71.7764	72.849	83.7224	88.2348	91.9509	85.9724	102.187	110.976	111.523	103.545	121.209	127.402	133.275
5.14803	3.59901	3.72016	3.5971	3.69384	4.32494	4.63898	4.58559	4.41529	6.57526	6.57014	7.40785	6.47433	9.76216	10.1054	12.6116	9.86206	13.7493	14.9535	13.9717	14.3134	22.615	24.4514	28.2942	24.2552	33.0746	36.0017	45.2129	35.6227	44.644	47.3141	52.2854	48.4464	57.8733	66.5578	69.4669	71.0488	71.9815	82.7714	87.3261	91.0609	85.03	101.089	109.918	110.484	102.427	119.926	126.062	132.042
5.15523	3.55223	3.6672	3.55203	3.63473	4.26134	4.57349	4.53584	4.36802	6.47798	6.50618	7.35155	6.39386	9.62045	9.97437	12.5613	9.76617	13.5869	14.7552	13.8315	14.1644	22.3172	24.1765	28.4928	23.9906	32.6672	35.5737	45.3296	35.229	44.0764	46.8119	51.7022	48.0022	57.1491	65.819	68.7153	70.3066	71.1092	81.8187	86.4023	90.1532	84.0884	99.9769	108.845	109.436	101.321	118.646	124.701	130.794
5.16243	3.50598	3.60996	3.51098	3.57388	4.19289	4.51197	4.489	4.32661	6.38109	6.44181	7.28728	6.31146	9.47773	9.84445	12.5061	9.66647	13.4259	14.5566	13.6845	14.0152	22.0187	23.8997	28.676	23.7237	32.255	35.1328	45.4276	34.8278	43.5064	46.299	51.1165	47.547	56.4213	65.0659	67.9653	69.5517	70.2357	80.8676	85.4656	89.2312	83.1446	98.851	107.756	108.38	100.229	117.368	123.325	129.529
5.16963	3.45953	3.54931	3.47357	3.51207	4.12123	4.45426	4.44388	4.28981	6.28506	6.37563	7.21437	6.22904	9.3365	9.71714	12.4463	9.56078	13.2658	14.3593	13.5307	13.8654	21.7216	23.6176	28.8452	23.4535	31.8382	34.6828	45.5074	34.4218	42.935	45.7764	50.5299	47.08	55.6896	64.3001	67.2165	68.7867	69.3646	79.9203	84.5195	88.2978	82.1973	97.7119	106.652	107.316	99.1524	116.091	121.946	128.244
5.17683	3.4122	3.48737	3.43908	3.45046	4.04876	4.39914	4.3991	4.25584	6.19029	6.30658	7.13336	6.14911	9.19887	9.59305	12.3818	9.44774	13.1068	14.1644	13.3708	13.7135	21.4273	23.3275	29.0011	23.1799	31.4177	34.2278	45.5705	34.0125	42.3631	45.2456	49.9432	46.6015	54.9546	63.5245	66.4681	68.0144	68.4987	78.9778	83.5678	87.3547	81.2467	96.5624	105.532	106.246	98.091	114.813	120.574	126.939
5.18403	3.36382	3.42664	3.40623	3.39063	3.97803	4.34523	4.35343	4.22235	6.09756	6.23381	7.04578	6.07393	9.06578	9.47175	12.3125	9.32701	12.9493	13.9722	13.2067	13.5579	21.1364	23.0282	29.1439	22.9033	30.9951	33.7721	45.6183	33.6005	41.7915	44.7074	49.357	46.1128	54.2182	62.7435	65.7191	67.237	67.6407	78.0402	82.6142	86.4033	80.2944	95.4065	104.398	105.169	97.0434	113.532	119.219	125.616
5.19123	3.31478	3.36918	3.37334	3.33391	3.91095	4.2914	4.30623	4.18683	6.00786	6.15694	6.9539	6.0046	8.93677	9.35251	12.2383	9.1991	12.7935	13.7827	13.0404	13.3972	20.8481	22.7199	29.2737	22.6249	30.5718	33.319	45.6514	33.1862	41.221	44.1624	48.77	45.6157	53.4827	61.9616	64.9686	66.4566	66.7928	77.1072	81.6614	85.4448	79.3423	94.249	103.252	104.087	96.0082	112.248	117.89	124.278
5.19843	3.2656	3.31627	3.33875	3.28099	3.84828	4.23653	4.25766	4.14768	5.92197	6.07613	6.86057	5.94068	8.81076	9.23463	12.159	9.06539	12.6392	13.5961	12.8739	13.2303	20.5613	22.4042	29.3905	22.3456	30.1493	32.8704	45.6687	32.7709	40.6531	43.6111	48.1797	45.1123	52.7508	61.1827	64.2147	65.6746	65.9567	76.1778	80.7105	84.4808	78.3929	93.0951	102.101	102.998	94.9851	110.966	116.589	122.931
5.20563	3.21633	3.26802	3.30108	3.23193	3.78963	4.17927	4.20833	4.10472	5.84001	5.99194	6.76882	5.88069	8.68672	9.11737	12.0746	8.92823	12.4867	13.4121	12.7088	13.057	20.2747	22.0834	29.4941	22.0657	29.7283	32.4263	45.6686	32.3563	40.0896	43.0545	47.5829	44.6042	52.0248	60.4087	63.4564	64.8922	65.1328	75.2499	79.7608	83.5127	77.4495	91.9497	100.947	101.903	93.9755	109.688	115.315	121.582
5.21283	3.16638	3.22353	3.25927	3.18655	3.73367	4.11842	4.15879	4.05881	5.76149	5.9049	6.68128	5.82299	8.56351	8.99982	11.9858	8.79105	12.3364	13.23	12.5461	12.8783	19.9874	21.7602	29.5842	21.7848	29.3096	31.9856	45.65	31.9444	39.5322	42.4941	46.9777	44.0935	51.3065	59.6403	62.6936	64.1094	64.3204	74.3214	78.8103	82.5423	76.5161	90.8165	99.7947	100.803	92.9815	108.419	114.062	120.237
5.22003	3.11502	3.18097	3.21251	3.14455	3.67853	4.05356	4.10917	4.01069	5.68542	5.81517	6.59961	5.76632	8.43959	8.88103	11.8936	8.65754	12.1877	13.0488	12.3863	12.6958	19.6986	21.4376	29.6613	21.5023	28.8941	31.5465	45.6128	31.5366	38.9821	41.9309	46.3638	43.5817	50.5975	58.8766	61.9279	63.3254	63.5181	73.391	77.8567	81.5711	75.5959	89.6974	98.6494	99.697	92.0061	107.162	112.824	118.901
5.22723	3.06197	3.13796	3.16028	3.10541	3.62204	3.98522	4.05899	3.96022	5.61053	5.72282	6.52413	5.70959	8.31305	8.76033	11.7993	8.53063	12.0391	12.8681	12.2292	12.5117	19.4081	21.1186	29.7263	21.2171	28.4825	31.1078	45.5581	31.1342	38.4398	41.3656	45.7419	43.0703	49.8992	58.1165	61.1611	62.5393	62.7246	72.4595	76.8988	80.6013	74.6907	88.5922	97.5147	98.5862	91.0522	105.92	111.591	117.579
5.23443	3.00769	3.09226	3.10264	3.0682	3.56236	3.91425	4.00722	3.90643	5.53538	5.6281	6.45391	5.65165	8.18226	8.63733	11.7035	8.41148	11.8878	12.688	12.0736	12.3281	19.1159	20.8047	29.7809	20.9289	28.0757	30.6687	45.4872	30.7374	37.9054	40.7995	45.1135	42.5596	49.2124	57.358	60.3943	61.7503	61.9396	71.5286	75.9364	79.6347	73.8011	87.5002	96.3937	97.4716	90.1231	104.697	110.358	116.27
5.24163	2.95275	3.04241	3.04053	3.03167	3.4986	3.84111	3.95263	3.84805	5.4586	5.53179	6.3872	5.59134	8.04674	8.51157	11.6058	8.29956	11.7313	12.5086	11.9175	12.1466	18.8231	20.4963	29.8271	20.637	27.6745	30.2293	45.4015	30.3457	37.3784	40.2349	44.4807	42.05	48.5374	56.599	59.6275	60.958	61.1636	70.601	74.9701	78.6726	72.9272	86.4206	95.2874	96.3552	89.2227	103.495	109.122	114.974
5.24883	2.89756	2.988	2.97573	2.99471	3.43103	3.7661	3.8939	3.78377	5.37916	5.4351	6.32218	5.52803	7.90719	8.38239	11.5057	8.19322	11.5682	12.3293	11.7592	11.9677	18.5308	20.1924	29.866	20.3414	27.2789	29.7908	45.3025	29.9567	36.8576	39.6752	43.847	41.5414	47.8736	55.8377	58.8603	60.1626	60.3973	69.6791	74.0017	77.7155	72.0691	85.3525	94.194	95.2388	88.3541	102.316	107.883	113.688
5.25603	2.84249	2.92963	2.91033	2.95666	3.36084	3.69007	3.8298	3.71248	5.29648	5.33926	6.25743	5.46161	7.76477	8.24938	11.4027	8.09044	11.3985	12.1494	11.5978	11.7913	18.2398	19.892	29.8975	20.0426	26.8886	29.3546	45.1917	29.5673	36.3411	39.1238	43.2167	41.0336	47.2203	55.0737	58.0924	59.3654	59.6413	68.7653	73.0342	76.7636	71.2273	84.295	93.1104	94.1239	87.5202	101.162	106.644	112.408
5.26323	2.78836	2.86883	2.84631	2.91722	3.28951	3.61505	3.75951	3.63377	5.2102	5.24547	6.19202	5.39206	7.62067	8.1129	11.2962	7.98888	11.2227	11.9684	11.4339	11.6165	17.9502	19.5946	29.92	19.7419	26.5028	28.9221	45.0706	29.1744	35.8265	38.5827	42.5937	40.5255	46.5769	54.3085	57.3236	58.5682	58.8956	67.8617	72.0717	75.816	70.4024	83.2469	92.0343	93.0119	86.7237	100.034	105.41	111.134
5.27043	2.73648	2.80766	2.78497	2.87628	3.2186	3.54359	3.68306	3.54857	5.12018	5.15469	6.12512	5.31895	7.47625	7.97409	11.1861	7.88593	11.0423	11.7865	11.269	11.4426	17.6616	19.3006	29.9312	19.4414	26.12	28.4938	44.9396	28.7768	35.3119	38.0525	41.9806	40.0149	45.9439	53.5453	56.5528	57.774	58.1607	66.9695	71.1189	74.8717	69.5948	82.2073	90.9652	91.9041	85.968	98.9306	104.189	109.865
5.27763	2.68813	2.74845	2.72697	2.83368	3.14954	3.47773	3.6019	3.45953	5.02678	5.06757	6.05602	5.2416	7.33349	7.83433	11.0721	7.77889	10.8594	11.6043	11.1046	11.269	17.3737	19.0106	29.9293	19.1433	25.7387	28.069	44.7983	28.3746	34.7973	37.5324	41.378	39.4993	45.3216	52.7882	55.7791	56.9854	57.4369	66.0877	70.1796	73.9292	68.8051	81.1766	89.9037	90.8028	85.2565	97.8543	102.987	108.603
5.28483	2.64381	2.69298	2.67248	2.78938	3.08366	3.41831	3.51895	3.37069	4.93106	4.98437	5.98457	5.15978	7.19479	7.69499	10.9541	7.66583	10.6772	11.4226	10.9425	11.0956	17.0868	18.7255	29.9128	18.8496	25.3573	27.6463	44.6455	27.9688	34.2848	37.0209	40.7848	38.9771	44.7099	52.0413	55.0024	56.204	56.7243	65.2134	69.2565	72.9866	68.0345	80.1563	88.8502	89.7105	84.5925	96.8065	101.809	107.352
5.29203	2.60332	2.64218	2.62116	2.74361	3.02187	3.36518	3.43783	3.2867	4.83472	4.90496	5.91144	5.0741	7.0622	7.55754	10.8326	7.54631	10.4991	11.2421	10.784	10.9226	16.8019	18.4457	29.8809	18.5613	24.9747	27.2245	44.4805	27.5605	33.7776	36.5163	40.199	38.4472	44.108	51.3086	54.2245	55.4304	56.0219	64.3434	68.3513	72.0426	67.2856	79.1485	87.8052	88.63	83.9783	95.7889	100.661	106.118
5.29923	2.56629	2.59601	2.57221	2.69698	2.96437	3.31767	3.36169	3.21178	4.73964	4.82885	5.83778	4.98581	6.93681	7.42373	10.7088	7.42164	10.3283	11.0635	10.6302	10.7508	16.5203	18.1715	29.8327	18.279	24.5911	26.8028	44.3038	27.1509	33.2785	36.0167	39.6183	37.9096	43.5152	50.5936	53.4481	54.6645	55.329	63.4758	67.4652	71.0966	66.5616	78.1546	86.7697	87.5637	83.4149	94.8027	99.5449	104.907
5.30643	2.53231	2.55378	2.52452	2.65023	2.91077	3.27465	3.29232	3.14902	4.64752	4.75563	5.76439	4.8965	6.81879	7.2952	10.5834	7.29404	10.1663	10.888	10.4815	10.5812	16.2439	17.9023	29.7685	18.0024	24.2082	26.3816	44.1169	26.7419	32.7899	35.5196	39.0404	37.3646	42.9315	49.899	52.6764	53.9056	54.6454	62.6116	66.5992	70.149	65.8664	77.1761	85.7456	86.5134	82.9034	93.8484	98.4629	103.725
5.31363	2.50075	2.51436	2.47703	2.6041	2.86055	3.23428	3.23014	3.09958	4.55976	4.685	5.69119	4.80784	6.70788	7.17282	10.4564	7.1658	10.0133	10.7167	10.3375	10.4152	15.9746	17.637	29.6894	17.731	23.8289	25.9615	43.9212	26.3352	32.3133	35.0228	38.464	36.8139	42.3576	49.2252	51.9126	53.1525	53.9725	61.7544	65.7534	69.2012	65.2034	76.2148	84.7349	85.4804	82.4453	92.9268	97.4163	102.574
5.32083	2.47039	2.47611	2.42921	2.55907	2.81342	3.19403	3.17481	3.06249	4.47736	4.61656	5.61762	4.72143	6.60345	7.05632	10.3274	7.03887	9.86803	10.5502	10.197	10.2541	15.7145	17.3737	29.5972	17.4639	23.456	25.5433	43.718	25.9319	31.85	34.5251	37.8886	36.2605	41.7937	48.5701	51.1587	52.4044	53.3132	60.9093	64.9268	68.256	64.5764	75.2734	83.7383	84.4652	82.0434	92.0402	96.4062	101.46
5.32803	2.43943	2.43715	2.38145	2.51549	2.76917	3.15123	3.12567	3.03473	4.40079	4.54983	5.54339	4.63854	6.50411	6.94463	10.1956	6.9151	9.72872	10.3883	10.0594	10.0985	15.4649	17.1101	29.4935	17.2006	23.0915	25.1284	43.5075	25.5321	31.3999	34.0267	37.315	35.7086	41.2395	47.9299	50.416	51.6613	52.6708	60.0828	64.1173	67.3176	63.9894	74.3544	82.7554	83.4678	81.7013	91.1916	95.4336	100.381
5.33523	2.40597	2.39581	2.33483	2.47375	2.72747	3.10379	3.08188	3.01175	4.32953	4.48432	5.46874	4.55948	6.40737	6.83637	10.0612	6.79635	9.59312	10.2301	9.92407	9.94779	15.2259	16.8444	29.3789	16.9402	22.7363	24.7191	43.2901	25.1353	30.9615	33.529	36.7452	35.1632	40.6951	47.3	49.6845	50.9242	52.0489	59.2821	63.3226	66.3916	63.4461	73.4607	81.7859	82.4881	81.4231	90.3851	94.4999	99.34
5.34243	2.36832	2.35104	2.29035	2.4341	2.68776	3.05068	3.0422	2.98831	4.26207	4.41971	5.39387	4.48338	6.31017	6.72997	9.92567	6.68405	9.45902	10.0748	9.79063	9.80081	14.9958	16.5755	29.2535	16.6818	22.3902	24.3181	43.066	24.7414	30.5321	33.0338	36.1824	34.6288	40.1615	46.6764	48.9632	50.1953	51.4514	58.5139	62.5406	65.4835	62.9488	72.5943	80.8304	81.526	81.2132	89.6253	93.6072	98.3356
5.34963	2.32508	2.30263	2.2485	2.39645	2.64939	2.99187	3.0053	2.95944	4.19617	4.35587	5.31839	4.40874	6.20993	6.62368	9.79117	6.57834	9.32474	9.92164	9.65849	9.656	14.7716	16.3032	29.1173	16.4244	22.0524	23.9274	42.8348	24.351	30.1092	32.5415	35.63	34.1084	39.6414	46.056	48.251	49.4767	50.8823	57.7825	61.7708	64.5985	62.4977	71.7577	79.8912	80.5819	81.0766	88.9169	92.7579	97.3687
5.35683	2.27535	2.25092	2.20895	2.36007	2.61176	2.92803	2.9703	2.92131	4.12962	4.2926	5.24142	4.33419	6.10527	6.51577	9.65951	6.47802	9.18932	9.77026	9.52687	9.51191	14.5495	16.0291	28.9711	16.1671	21.7213	23.5476	42.5949	23.9655	29.6911	32.052	35.091	33.6036	39.1381	45.437	47.5478	48.7707	50.345	57.0886	61.013	63.7409	62.0917	70.953	78.9715	79.6569	81.0191	88.2653	91.9556	96.4414
5.36403	2.2191	2.19665	2.17089	2.32365	2.57422	2.86038	2.93708	2.87209	4.06086	4.22925	5.16247	4.25884	5.99585	6.40509	9.53188	6.38118	9.05256	9.62049	9.39495	9.36733	14.3267	15.7555	28.816	15.91	21.3948	23.1784	42.3432	23.5862	29.2783	31.5655	34.5666	33.1145	38.6539	44.8195	46.8547	48.0794	49.8415	56.4293	60.268	62.9135	61.7291	70.1827	78.0758	78.7535	81.0462	87.6753	91.2042	95.5575
5.37123	2.15743	2.14124	2.13346	2.28584	2.53584	2.79058	2.90588	2.81194	3.98921	4.16487	5.08211	4.18214	5.88196	6.29171	9.40892	6.28598	8.91479	9.47244	9.26187	9.22165	14.1015	15.485	28.6533	15.6539	21.0712	22.8193	42.0766	23.2144	28.8723	31.0836	34.0567	32.6402	38.1901	44.2048	46.1736	47.405	49.3724	55.7999	59.5371	62.1179	61.4095	69.4493	77.2095	77.8754	81.1625	87.1508	90.5091	94.7216
5.37843	2.09251	2.08693	2.09579	2.24567	2.4953	2.72071	2.87635	2.74282	3.915	4.09851	5.00189	4.10373	5.76445	6.1766	9.29096	6.19078	8.77661	9.32645	9.12661	9.07521	13.8736	15.2203	28.4844	15.4001	20.7498	22.4708	41.7933	22.8519	28.4756	30.609	33.56	32.1792	37.7477	43.596	45.5067	46.7491	48.9373	55.1955	58.8223	61.3541	61.1339	68.7556	76.3786	77.0271	81.3706	86.6953	89.8763	93.9388
5.38563	2.02716	2.03614	2.05675	2.20284	2.4511	2.65318	2.8468	2.66774	3.83924	4.02945	4.92325	4.02363	5.64525	6.06115	9.17777	6.09391	8.63889	9.18297	8.988	8.92949	13.6437	14.9629	28.3103	15.15	20.4314	22.1335	41.4933	22.5009	28.0908	30.1452	33.0755	31.7294	37.3272	42.9972	44.8564	46.1125	48.5354	54.6119	58.1259	60.6209	60.9041	68.1052	75.5887	76.2119	81.6729	86.3124	89.3121	93.2152
5.39283	1.96425	1.99072	2.01539	2.15779	2.40212	2.59056	2.81458	2.59023	3.76345	3.95753	4.84692	3.94281	5.52767	5.94665	9.06799	5.99379	8.5027	9.04211	8.84533	8.78662	13.4131	14.7138	28.1313	14.9046	20.1178	21.8067	41.1777	22.1628	27.7205	29.695	32.6018	31.289	36.9283	42.413	44.2256	45.495	48.1655	54.0472	57.4511	59.9163	60.7232	67.5016	74.8447	75.432	82.0734	86.0063	88.8227	92.5569
5.40003	1.90625	1.95138	1.9714	2.1115	2.34831	2.53512	2.77718	2.51394	3.68949	3.88315	4.77288	3.86313	5.41564	5.83447	8.9591	5.88948	8.36881	8.90342	8.69905	8.64854	13.1839	14.4729	27.9473	14.6651	19.8111	21.4889	40.8486	21.8385	27.3665	29.2608	32.1383	30.856	36.5491	41.8477	43.6168	44.896	47.8269	53.5016	56.8005	59.2395	60.5958	66.9484	74.1507	74.6889	82.5786	85.7818	88.4139	91.9697
5.40723	1.85462	1.91808	1.92574	2.06532	2.29088	2.48841	2.73322	2.44216	3.61924	3.80716	4.70081	3.78672	5.31241	5.72612	8.84834	5.78125	8.23749	8.76599	8.55091	8.51641	12.9587	14.2396	27.7571	14.4325	19.5131	21.1777	40.5093	21.5275	27.0298	28.8449	31.6852	30.4298	36.1871	41.3056	43.032	44.3147	47.5192	52.9776	56.1762	58.5898	60.5278	66.4489	73.5097	73.9839	83.197	85.6439	88.0909	91.4585
5.41443	1.80928	1.89042	1.88056	2.02072	2.23209	2.4508	2.68269	2.37724	3.55421	3.7306	4.6304	3.71506	5.21958	5.62295	8.73387	5.67021	8.10849	8.62879	8.40355	8.39047	12.7398	14.0125	27.5596	14.2077	19.2245	20.8719	40.1646	21.2288	26.7105	28.4493	31.2432	30.0111	35.8402	40.7907	42.4717	43.7505	47.243	52.479	55.5803	57.9676	60.5258	66.0065	72.9234	73.3182	83.9378	85.5985	87.8588	91.0274
5.42163	1.76862	1.86771	1.83828	1.97884	2.17456	2.42137	2.62657	2.3201	3.49509	3.65444	4.56092	3.64874	5.13698	5.52547	8.61523	5.55782	7.98165	8.49096	8.2597	8.26997	12.5286	13.7901	27.3543	13.9907	18.9448	20.5712	39.8201	20.9413	26.4081	28.0751	30.8138	29.602	35.5088	40.3062	41.9363	43.2029	47	52.0097	55.015	57.3739	60.5956	65.6249	72.3921	72.6927	84.8104	85.652	87.7223	90.6813
5.42883	1.73007	1.84838	1.80076	1.93999	2.12072	2.39808	2.56647	2.27017	3.44169	3.57944	4.49071	3.58769	5.06317	5.43309	8.4928	5.44569	7.85741	8.35201	8.12155	8.15329	12.3254	13.5712	27.1414	13.7809	18.6729	20.2757	39.4802	20.663	26.1217	27.7217	30.3984	29.2044	35.1949	39.8543	41.4269	42.6723	46.7924	51.5734	54.4825	56.8105	60.7415	65.3071	71.9162	72.1088	85.8241	85.812	87.6866	90.4267
5.43603	1.691	1.83007	1.76904	1.90341	2.07259	2.37807	2.50477	2.22589	3.39316	3.50614	4.41748	3.53155	4.99576	5.34463	8.36709	5.33588	7.73695	8.21202	7.99056	8.03806	12.1304	13.3556	26.9219	13.577	18.4076	19.9853	39.1472	20.3918	25.8504	27.3871	29.9979	28.8194	34.9014	39.4357	40.9447	42.16	46.6229	51.1738	53.9849	56.2798	60.9663	65.0546	71.4978	71.5697	86.9881	86.0855	87.7574	90.2712
5.44323	1.64951	1.81044	1.74358	1.86734	2.03174	2.35808	2.44458	2.18522	3.34857	3.43463	4.33924	3.47982	4.93158	5.25916	8.23833	5.23088	7.6216	8.07187	7.86728	7.92185	11.9435	13.1435	26.6969	13.3777	18.1484	19.6999	38.8207	20.1253	25.5938	27.0688	29.6127	28.4469	34.6318	39.0494	40.4911	41.668	46.4941	50.814	53.524	55.7851	61.2717	64.8675	71.1413	71.081	88.3102	86.4792	87.9412	90.2226
5.45043	1.60483	1.78809	1.72417	1.8294	1.9987	2.33505	2.38901	2.14621	3.30706	3.36452	4.25506	3.43165	4.86702	5.17628	8.10689	5.13288	7.51217	7.93325	7.75133	7.80306	11.7645	12.9359	26.4684	13.183	17.8954	19.4207	38.4988	19.8618	25.3522	26.765	29.2421	28.086	34.3898	38.6936	40.0665	41.1989	46.4088	50.4968	53.1015	55.3291	61.6593	64.7452	70.852	70.6497	89.7958	86.9988	88.2453	90.2889
5.45763	1.55737	1.76287	1.7095	1.78747	1.97251	2.30676	2.34002	2.10719	3.26762	3.29496	4.16536	3.38589	4.79885	5.09592	7.97349	5.0428	7.40877	7.79819	7.64146	7.68149	11.5931	12.7345	26.2386	12.9935	17.6495	19.1502	38.1786	19.6011	25.1267	26.4753	28.8846	27.7357	34.1794	38.3659	39.671	40.7552	46.3699	50.2235	52.7198	54.9135	62.1311	64.6876	70.6354	70.2816	91.4483	87.6503	88.6772	90.4783
5.46483	1.50872	1.73528	1.69688	1.74053	1.95065	2.2724	2.29778	2.06701	3.22909	3.22506	4.07143	3.3412	4.72528	5.01785	7.83923	4.96017	7.31098	7.66849	7.53587	7.55819	11.4288	12.5413	26.0089	12.8106	17.4127	18.8909	37.8572	19.3443	24.9178	26.2001	28.5377	27.3953	34.0038	38.0634	39.3037	40.3395	46.3799	49.9955	52.3822	54.5398	62.6896	64.6956	70.4964	69.9816	93.2709	88.4405	89.2445	90.7995
5.47204	1.46136	1.70574	1.68281	1.68898	1.92984	2.23258	2.26076	2.02543	3.1904	3.15467	3.97497	3.29651	4.64665	4.94168	7.70535	4.88383	7.21822	7.5454	7.43267	7.43513	11.2719	12.3579	25.7796	12.6352	17.188	18.6442	37.531	19.0931	24.7258	25.9403	28.1996	27.0643	33.8644	37.7832	38.9632	39.9535	46.4409	49.8148	52.0926	54.2089	63.3375	64.7708	70.4404	69.754	95.2683	89.378	89.9544	91.2609
5.47924	1.41819	1.67465	1.66414	1.63476	1.90743	2.18881	2.22676	1.9834	3.15099	3.08462	3.87815	3.25124	4.5652	4.8672	7.57307	4.81268	7.12985	7.42969	7.33052	7.31463	11.123	12.1853	25.5489	12.4677	16.9793	18.4101	37.1977	18.8492	24.55	25.6961	27.8708	26.743	33.7607	37.5233	38.6473	39.5985	46.5548	49.6852	51.8548	53.9221	64.0778	64.9154	70.4728	69.6032	97.447	90.4728	90.8138	91.8699
5.48644	1.38166	1.64284	1.63903	1.58094	1.88224	2.14307	2.19382	1.94292	3.11099	3.01676	3.78364	3.20541	4.48429	4.79462	7.44361	4.74571	7.04491	7.32162	7.22905	7.1989	10.9828	12.0231	25.3144	12.3081	16.7901	18.1878	36.8562	18.6143	24.3898	25.4677	27.5538	26.4332	33.6914	37.2835	38.3536	39.2744	46.7236	49.61	51.6724	53.6802	64.9135	65.1332	70.5979	69.5329	99.8153	91.7352	91.8295	92.6322
5.49364	1.35295	1.6117	1.60703	1.53126	1.85442	2.09734	2.16061	1.90646	3.07075	2.95327	3.69421	3.1594	4.40737	4.72412	7.31822	4.68172	6.96232	7.22077	7.12911	7.08928	10.8515	11.8707	25.0743	12.1563	16.6229	17.9763	36.5076	18.39	24.2451	25.2555	27.2529	26.1379	33.6555	37.0657	38.0807	38.9804	46.9497	49.5919	51.5484	53.4841	65.8484	65.4295	70.8179	69.5456	102.383	93.1751	93.009	93.5534
5.50084	1.33184	1.58258	1.56883	1.48935	1.825	2.05323	2.12641	1.87615	3.03032	2.89626	3.61217	3.11335	4.33722	4.65542	7.19805	4.61944	6.88136	7.12594	7.03276	6.98601	10.7291	11.7277	24.8275	12.012	16.4783	17.7745	36.154	18.1781	24.1157	25.0599	26.9727	25.8612	33.6528	36.8736	37.829	38.7158	47.2357	49.6317	51.4852	53.3343	66.8868	65.8113	71.1337	69.6431	105.16	94.8014	94.3602	94.64
5.50804	1.31692	1.55606	1.52583	1.4579	1.79555	2.01169	2.09104	1.85328	2.98946	2.84716	3.53881	3.06687	4.27541	4.58764	7.08401	4.55799	6.80222	7.03546	6.94227	6.88827	10.6154	11.5937	24.5741	11.8738	16.3553	17.5806	35.7978	17.9797	24.0018	24.8817	26.7176	25.6069	33.6835	36.7113	37.6007	38.4801	47.5841	49.7303	51.4843	53.2322	68.033	66.2867	71.5465	69.8277	108.158	96.6231	95.892	95.9002
5.51524	1.30653	1.53165	1.4801	1.43788	1.76793	1.97303	2.05486	1.83802	2.948	2.8065	3.47425	3.01923	4.22226	4.5197	6.97644	4.49738	6.7262	6.94782	6.85906	6.79486	10.5104	11.4687	24.3148	11.7397	16.2517	17.393	35.4406	17.7954	23.904	24.7218	26.492	25.3782	33.7485	36.5823	37.3992	38.2738	47.9971	49.8891	51.5462	53.1804	69.2909	66.8645	72.0589	70.1037	111.39	98.6489	97.6146	97.3434
5.52244	1.29945	1.50823	1.43408	1.42847	1.74398	1.93708	2.01873	1.82945	2.90596	2.77359	3.41774	2.9699	4.17671	4.45101	6.8748	4.4383	6.65535	6.86203	6.78318	6.70474	10.4135	11.3516	24.0505	11.6076	16.1646	17.2109	35.0835	17.6252	23.8237	24.5811	26.2995	25.1769	33.8488	36.4897	37.2289	38.0982	48.4767	50.1098	51.6707	53.1823	70.6647	67.5532	72.6743	70.4763	114.866	100.888	99.5404	98.9797
5.52964	1.29507	1.48453	1.39002	1.4274	1.72482	1.90376	1.98379	1.82548	2.86342	2.74666	3.3676	2.91898	4.13656	4.38187	6.77758	4.38151	6.59177	6.77761	6.71359	6.61717	10.3234	11.2413	23.7829	11.4765	16.0907	17.0348	34.7267	17.4686	23.7632	24.461	26.1422	25.0031	33.9863	36.4357	37.0949	37.9552	49.025	50.3942	51.8567	53.2424	72.1592	68.3615	73.3966	70.9509	118.598	103.349	101.684	100.82
5.53684	1.29318	1.45953	1.3494	1.43143	1.71012	1.87345	1.95103	1.82329	2.82023	2.7231	3.32134	2.86703	4.099	4.31319	6.68257	4.32734	6.53695	6.69436	6.64892	6.53184	10.2377	11.1369	23.5138	11.3463	16.0266	16.867	34.3697	17.3253	23.7253	24.3633	26.0196	24.8555	34.163	36.4216	37.0021	37.848	49.6447	50.7438	52.1037	53.3657	73.7812	69.2971	74.2298	71.5331	122.593	106.041	104.06	102.877
5.54404	1.2936	1.43254	1.3127	1.43681	1.69815	1.8467	1.9209	1.81996	2.77616	2.70005	3.27603	2.81454	4.06138	4.24618	6.58748	4.2756	6.49161	6.61228	6.58776	6.4491	10.1549	11.0381	23.2446	11.2177	15.969	16.7102	34.0114	17.1954	23.7128	24.2898	25.9292	24.7319	34.3815	36.4478	36.9551	37.7809	50.3388	51.1613	52.4123	53.5573	75.539	70.3662	75.1795	72.2287	126.863	108.975	106.687	105.167
5.55124	1.29585	1.40315	1.27967	1.43982	1.68648	1.82392	1.89319	1.81314	2.73137	2.67488	3.22897	2.76198	4.02185	4.182	6.49059	4.22584	6.45569	6.53176	6.52838	6.37015	10.0741	10.9451	22.975	11.0918	15.9159	16.567	33.6498	17.0795	23.7276	24.2413	25.8672	24.6294	34.6442	36.5139	36.9569	37.7589	51.1093	51.6506	52.7848	53.8222	77.4411	71.5736	76.2534	73.0438	131.416	112.167	109.583	107.709
5.55844	1.2993	1.37155	1.24992	1.43756	1.67264	1.80513	1.8674	1.8015	2.68671	2.64578	3.17832	2.71018	3.97958	4.12185	6.39113	4.17774	6.42856	6.45373	6.46878	6.29671	9.99565	10.8575	22.7034	10.9704	15.8665	16.4397	33.2835	16.9781	23.7717	24.2185	25.8307	24.5459	34.9535	36.619	37.0091	37.786	51.9573	52.2173	53.2255	54.165	79.4956	72.923	77.4616	73.985	136.264	115.635	112.766	110.523
5.56564	1.30323	1.33862	1.22323	1.42851	1.65482	1.78998	1.84306	1.78472	2.64336	2.61211	3.12366	2.66058	3.93444	4.067	6.28919	4.13118	6.40907	6.37934	6.40744	6.23018	9.92019	10.7744	22.4276	10.856	15.8217	16.3305	32.9112	16.8916	23.8469	24.2212	25.8183	24.4796	35.3108	36.7632	37.1115	37.865	52.8829	52.8679	53.7401	54.5893	81.7095	74.4179	78.8156	75.0592	141.418	119.396	116.26	113.631
5.57284	1.30669	1.30591	1.19957	1.41283	1.6322	1.77797	1.81977	1.76323	2.60242	2.57466	3.06587	2.61495	3.88669	4.01873	6.18566	4.08633	6.39544	6.30959	6.34419	6.17082	9.84896	10.6954	22.146	10.7513	15.7835	16.2407	32.5331	16.8207	23.955	24.2494	25.8297	24.4298	35.7178	36.9477	37.2627	37.997	53.886	53.6093	54.3357	55.0983	84.0889	76.0626	80.3281	76.2745	146.889	123.474	120.089	117.055
5.58004	1.3083	1.27527	1.17924	1.3918	1.60518	1.76843	1.79719	1.7379	2.56464	2.53544	3.00679	2.57469	3.8373	3.97794	6.082	4.04353	6.38533	6.24531	6.28055	6.11783	9.78398	10.6212	21.8585	10.6587	15.7544	16.171	32.1501	16.7662	24.0979	24.3031	25.8653	24.3967	36.1764	37.1755	37.4608	38.1826	54.9675	54.4485	55.021	55.6957	86.6389	77.8633	82.0133	77.6413	152.69	127.891	124.282	120.821
5.58724	1.30636	1.24843	1.16299	1.3673	1.57532	1.76021	1.77507	1.70988	2.53036	2.49722	2.94894	2.54051	3.78817	3.94506	5.98001	4.00323	6.37618	6.18718	6.21904	6.07002	9.72793	10.5539	21.5659	10.5802	15.7371	16.1212	31.7638	16.7297	24.2771	24.3829	25.9261	24.3818	36.6886	37.4509	37.7051	38.4229	56.1296	55.3926	55.806	56.386	89.3637	79.8284	83.8869	79.172	158.835	132.673	128.871	124.961
5.59444	1.29948	1.22645	1.15182	1.34153	1.54473	1.75187	1.75331	1.68036	2.49959	2.46296	2.89516	2.51261	3.74194	3.91993	5.88129	3.96603	6.36584	6.13583	6.16232	6.02657	9.68342	10.4957	21.2701	10.5172	15.734	16.0911	31.3756	16.7124	24.4935	24.4901	26.0139	24.3883	37.256	37.7793	37.9975	38.7195	57.3759	56.4482	56.7028	57.1759	92.2675	81.9702	85.9665	80.8819	165.341	137.851	133.893	129.51
5.60164	1.28738	1.2094	1.14657	1.31677	1.51528	1.7422	1.73216	1.65042	2.47189	2.43509	2.84803	2.49104	3.70128	3.90196	5.78654	3.93265	6.35319	6.09178	6.11273	5.98736	9.65238	10.448	20.9735	10.4708	15.7473	16.0807	30.9871	16.7154	24.7482	24.6275	26.1317	24.4207	37.8801	38.1666	38.3419	39.076	58.7119	57.6217	57.7245	58.0751	95.3563	84.305	88.2714	82.7887	172.231	143.458	139.391	134.513
5.60884	1.27126	1.1964	1.14731	1.29516	1.48827	1.73076	1.71189	1.62106	2.44616	2.41511	2.80907	2.47585	3.66823	3.89047	5.69531	3.90365	6.33839	6.05509	6.0725	5.95286	9.63612	10.4116	20.6792	10.4422	15.7786	16.0907	30.6001	16.7395	25.0417	24.7986	26.2834	24.4848	38.5626	38.619	38.7443	39.4976	60.145	58.9204	58.8849	59.0965	98.6398	86.8538	90.822	84.9136	179.53	149.537	145.416	140.018
5.61604	1.25317	1.1858	1.15306	1.27803	1.46458	1.71798	1.69259	1.59317	2.42115	2.40334	2.77824	2.46697	3.64431	3.88464	5.60629	3.87892	6.32245	6.02546	6.04395	5.92417	9.63565	10.3875	20.3902	10.4322	15.8291	16.122	30.2165	16.7856	25.3741	25.0078	26.4734	24.5868	39.3068	39.1428	39.2124	39.9928	61.6854	60.3531	60.1991	60.2564	102.132	89.6415	93.6408	87.2821	187.273	156.138	152.03	146.088
5.62324	1.23521	1.17585	1.16215	1.2656	1.44501	1.70464	1.67422	1.5676	2.39592	2.39902	2.75376	2.46386	3.63085	3.88349	5.51783	3.85751	6.30699	6.00262	6.02955	5.90314	9.65177	10.3765	20.1086	10.4411	15.8997	16.176	29.8381	16.8552	25.7459	25.2596	26.7068	24.7331	40.1181	39.7444	39.7568	40.5733	63.3453	61.9318	61.6834	61.5737	105.855	92.696	96.7538	89.9235	195.503	163.322	159.306	152.795
5.63044	1.21909	1.16532	1.17262	1.25697	1.43028	1.69106	1.65687	1.5452	2.37042	2.40059	2.73273	2.46537	3.62884	3.88567	5.42856	3.83803	6.29407	5.98677	6.03148	5.89233	9.68461	10.3795	19.8348	10.469	15.9915	16.2542	29.4658	16.9505	26.1582	25.5587	26.9893	24.9299	41.0039	40.4307	40.3909	41.2532	65.1381	63.6722	63.3566	63.0702	109.833	96.0489	100.194	92.8719	204.275	171.163	167.335	160.23
5.63764	1.2061	1.15373	1.18221	1.25046	1.42065	1.67692	1.64086	1.52681	2.34563	2.40604	2.71216	2.46983	3.63822	3.8895	5.33764	3.81941	6.28628	5.97869	6.05103	5.89435	9.73353	10.3975	19.567	10.5162	16.1057	16.3587	29.0999	17.0746	26.6128	25.9103	27.3283	25.1838	41.9736	41.2091	41.1295	42.0492	67.0777	65.5948	65.2397	64.7702	114.102	99.7368	104.002	96.1667	213.656	179.749	176.223	168.496
5.64484	1.19731	1.14138	1.18837	1.24405	1.41578	1.6615	1.6265	1.51347	2.32319	2.41297	2.68962	2.47519	3.6574	3.89323	5.24492	3.80151	6.28644	5.97959	6.08821	5.91108	9.79773	10.4311	19.3025	10.5841	16.2444	16.4919	28.7393	17.2316	27.1134	26.3203	27.7326	25.5011	43.0388	42.0884	41.9872	42.9787	69.179	67.7267	67.3569	66.7007	118.701	103.803	108.231	99.8537	223.724	189.184	186.096	177.717
5.65204	1.19347	1.12906	1.1886	1.23567	1.41525	1.64421	1.61365	1.50623	2.30498	2.41901	2.66376	2.47945	3.68363	3.89577	5.15128	3.78512	6.29709	5.99073	6.14162	5.9431	9.87689	10.4817	19.0381	10.6747	16.4099	16.6564	28.3826	17.4266	27.6655	26.7958	28.2119	25.8885	44.2133	43.0793	42.978	44.0608	71.4593	70.1018	69.7365	68.8916	123.675	108.3	112.943	103.986	234.574	199.591	197.105	188.035
5.65924	1.19448	1.11782	1.18126	1.22363	1.41903	1.62477	1.60177	1.50595	2.29296	2.4224	2.63436	2.4809	3.71398	3.89672	5.05869	3.77177	6.31979	6.01349	6.20891	5.98986	9.97135	10.552	18.7715	10.79	16.6055	16.8554	28.0284	17.6657	28.2771	27.3444	28.7766	26.3528	45.514	44.1953	44.1162	45.3159	73.9394	72.7608	72.4117	71.3768	129.075	113.288	118.213	108.628	246.314	211.115	209.431	199.62
5.66644	1.19932	1.1089	1.16635	1.20719	1.42719	1.60311	1.59037	1.51272	2.28899	2.42258	2.60235	2.47842	3.74612	3.89646	4.96985	3.76379	6.35487	6.04964	6.28752	6.05037	10.0816	10.6455	18.5013	10.9316	16.8348	17.0931	27.6749	17.9561	28.9576	27.9749	29.4384	26.9019	46.9597	45.4526	45.4184	46.7674	76.644	75.7505	75.4231	74.1953	134.959	118.839	124.13	113.852	259.072	223.924	223.281	212.669
5.67364	1.2065	1.10334	1.14535	1.18685	1.43924	1.57949	1.57937	1.52569	2.29452	2.42048	2.56965	2.47177	3.77852	3.89606	4.88707	3.76444	6.40174	6.1013	6.37516	6.12409	10.2084	10.7662	18.2274	11.1016	17.1016	17.3745	27.3208	18.3064	29.7183	28.6976	30.2103	27.5448	48.5717	46.8718	46.9052	48.4417	79.6017	79.1233	78.819	77.3945	141.394	125.037	130.798	119.746	272.997	238.215	238.9	227.41
5.68084	1.21457	1.1016	1.12062	1.16413	1.45367	1.55464	1.56896	1.54342	2.31012	2.41817	2.53877	2.46199	3.81046	3.89738	4.81127	3.77781	6.45931	6.17064	6.47002	6.2114	10.3532	10.9184	17.9508	11.3034	17.4098	17.7061	26.9646	18.7263	30.5709	29.5255	31.1072	28.2933	50.3733	48.4774	48.6008	50.3699	82.8469	82.9377	82.6566	81.0306	148.461	131.981	138.335	126.414	288.265	254.218	256.562	244.106
5.68804	1.22249	1.1033	1.0949	1.14119	1.46841	1.53034	1.55916	1.56456	2.33511	2.41797	2.51212	2.45168	3.84224	3.90338	4.74183	3.80812	6.52678	6.25941	6.57111	6.314	10.5192	11.1063	17.6739	11.5416	17.7636	18.0952	26.6055	19.2261	31.5292	30.4742	32.1466	29.1621	52.3905	50.2993	50.5333	52.5876	86.4208	87.2589	87.0024	85.1708	156.248	139.784	146.879	133.975	305.081	272.2	276.58	263.057
5.69524	1.22963	1.10743	1.07121	1.12046	1.48187	1.50941	1.54967	1.58802	2.36778	2.42199	2.49124	2.44488	3.8753	3.91786	4.67724	3.85875	6.60416	6.36886	6.67893	6.43507	10.7112	11.3346	17.3997	11.8213	18.1683	18.5496	26.2433	19.8162	32.6087	31.562	33.3481	30.1684	54.6527	52.3717	52.7355	55.1362	90.3722	92.1596	91.9332	89.8923	164.864	148.576	156.578	142.57	323.687	292.468	1148.91	284.609
5.70244	1.23558	1.11302	1.05265	1.10455	1.49356	1.49515	1.54015	1.61282	2.4061	2.43214	2.47638	2.44628	3.91225	3.94458	4.61587	3.93174	6.69267	6.49986	6.79624	6.57908	10.9352	11.608	17.1314	12.1483	18.63	19.078	25.8792	20.5082	33.8274	32.8101	34.7346	31.3323	57.1928	54.7329	55.2471	58.0636	94.7575	97.7202	97.5371	95.2838	174.432	158.506	167.604	152.361	344.363	315.372	1148.91	1150.47
5.70964	1.24013	1.11966	1.04196	1.09602	1.50383	1.49039	1.53072	1.63792	2.44849	2.45021	2.4663	2.46016	3.95634	3.9866	4.55627	4.02807	6.7946	6.65329	6.9284	6.75148	11.1976	11.9313	16.8706	12.5287	19.1559	19.6902	25.5154	21.3147	35.2063	34.2423	36.3322	32.6762	60.0489	57.4253	58.115	61.4243	99.6404	104.031	103.914	101.446	185.096	169.743	180.146	163.533	1197.65	1250.13	1148.91	1150.47
5.71684	1.24339	1.12764	1.04073	1.09689	1.51349	1.49668	1.52205	1.66254	2.49407	2.47797	2.45884	2.48963	4.01089	4.04621	4.49691	4.14799	6.91324	6.83001	7.08251	6.95795	11.5047	12.3091	16.6173	12.9701	19.7542	20.3969	25.1543	22.2503	36.7696	35.8863	38.1707	34.2262	63.2644	60.4956	61.3935	65.279	105.093	111.195	111.179	108.492	197.017	182.481	194.417	176.293	1197.65	1250.13	1148.91	1150.47
5.72404	1.24579	1.1376	1.04918	1.10808	1.52366	1.51421	1.515	1.68688	2.54275	2.51678	2.4515	2.53654	4.07909	4.12518	4.43632	4.29139	7.05279	7.03129	7.26606	7.2037	11.8632	12.7462	16.3696	13.4817	20.434	21.2103	24.7976	23.3306	38.5451	37.7736	40.2828	36.0121	66.8891	63.9961	65.1432	69.6946	111.199	119.327	119.457	116.548	210.375	196.938	210.655	190.871	1197.65	1250.13	1148.91	1150.47
5.73124	1.24787	1.15011	1.06662	1.12954	1.53587	1.54235	1.51036	1.71232	2.59499	2.56736	2.44215	2.60152	4.16404	4.22508	4.37376	4.4578	7.21831	7.25932	7.48615	7.49292	12.2807	13.2481	16.1249	14.0739	21.2062	22.1444	24.4466	24.5724	40.5635	39.939	42.7044	38.0674	70.9788	67.9839	69.4306	74.7443	118.055	128.557	128.888	125.752	225.371	213.354	229.122	207.518	1197.65	1250.13	1148.91	1150.47
5.73844	1.25034	1.16551	1.09203	1.16079	1.55207	1.58048	1.50893	1.74106	2.652	2.63007	2.42972	2.6843	4.26891	4.34704	4.30978	4.64655	7.41551	7.51774	7.74947	7.8288	12.7644	13.8218	15.8804	14.7571	22.0834	23.2148	24.1026	25.9933	42.8586	42.4195	45.474	40.4293	75.5964	72.5208	74.3285	80.5075	125.769	139.026	139.627	136.253	242.23	231.997	250.104	226.509	1197.65	1250.13	1148.91	1150.47
5.74564	1.25418	1.184	1.12464	1.20127	1.57406	1.628	1.51185	1.77542	2.71571	2.7056	2.41445	2.78372	4.39711	4.49175	4.24601	4.85722	7.64994	7.81175	8.06268	8.21396	13.3217	14.4757	15.634	15.5431	23.0794	24.4394	23.7673	27.6122	45.4666	45.2541	48.6329	43.1379	80.812	77.6732	79.9162	87.0706	134.464	150.891	151.839	148.216	261.204	253.153	273.912	248.144	1197.65	1250.13	1148.91	1150.47
5.75284	1.26062	1.20574	1.16404	1.25016	1.60307	1.68418	1.52111	1.81751	2.78872	2.79533	2.39777	2.89823	4.55225	4.66011	4.18433	5.09026	7.92633	8.14785	8.43242	8.65139	13.9595	15.2194	15.3842	16.4445	24.209	25.8379	23.4427	29.4506	48.4266	48.4836	52.2253	46.237	86.704	83.5135	86.279	94.5262	144.271	164.322	165.701	161.814	282.569	277.133	1125.81	272.746	1197.65	1250.13	1148.91	1150.47
5.76004	1.27121	1.23097	1.21013	1.30591	1.63976	1.74806	1.53925	1.86932	2.87391	2.90127	2.38212	3.02659	4.73818	4.85402	4.12598	5.34718	8.24837	8.53344	8.86498	9.14533	14.6853	16.0636	15.1303	17.4753	25.488	27.4317	23.1301	31.5327	51.7795	52.1516	56.298	49.7725	93.358	90.1221	93.5075	102.971	155.338	179.498	181.398	177.231	306.63	1155.28	1125.81	1223.76	1197.65	1250.13	1148.91	1150.47
5.76724	1.28756	1.26007	1.263	1.36636	1.68468	1.81879	1.56873	1.93275	2.97402	3.02532	2.3706	3.16855	4.95895	5.07662	4.07137	5.63064	8.61934	8.97652	9.36611	9.70168	15.5075	17.0203	14.8729	18.65	26.9332	29.2441	22.8294	33.8842	55.5685	56.3039	60.8999	53.7927	100.865	97.5874	101.696	112.507	167.823	196.611	199.125	194.662	1150.56	1155.28	1125.81	1223.76	1197.65	1250.13	1148.91	1150.47
5.77444	1.31103	1.29359	1.32282	1.42967	1.73874	1.89628	1.61147	2.00943	3.09155	3.16884	2.36651	3.32507	5.21851	5.33178	4.02068	5.94432	9.04288	9.48506	9.94145	10.3276	16.4356	18.103	14.6149	19.9826	28.5642	31.2992	22.5398	36.5326	59.839	60.9877	66.0821	58.3467	109.321	106.004	110.94	123.235	181.894	215.854	219.082	214.304	1150.56	1155.28	1125.81	1223.76	1197.65	1250.13	1148.91	1150.47
5.78164	1.34275	1.33246	1.38978	1.49514	1.80331	1.9814	1.66868	2.10042	3.22883	3.33267	2.37276	3.49813	5.52021	5.62349	3.97441	6.29268	9.52348	10.066	10.597	11.0314	17.4797	19.3261	14.3605	21.4861	30.4026	33.6224	22.2597	39.506	64.6392	66.2501	71.8976	63.4856	118.824	115.472	121.34	135.257	197.731	237.429	241.474	236.362	1150.56	1155.28	1125.81	1223.76	1197.65	1250.13	1148.91	1150.47
5.78884	1.38345	1.37824	1.46396	1.56335	1.88006	2.07541	1.74108	2.20602	3.38804	3.51757	2.39125	3.69037	5.86628	5.95531	3.9335	6.68098	10.0664	10.7248	11.3389	11.8215	18.6504	20.7043	14.1143	23.1729	32.4724	36.2395	21.987	42.8335	70.0195	72.1391	78.4008	69.2626	129.476	126.094	132.995	148.676	215.52	261.538	266.508	261.043	1150.56	1155.28	1125.81	1223.76	1197.65	1250.13	1148.91	1150.47
5.79604	1.43337	1.43299	1.54518	1.63568	1.97059	2.17928	1.82921	2.32606	3.57141	3.72449	2.42236	3.9049	6.25767	6.33057	3.89898	7.11512	10.6778	11.4656	12.1735	12.7064	19.9593	22.2516	13.8799	25.0546	34.799	39.1761	21.7189	46.5442	76.0314	78.7039	85.6459	75.7328	141.378	137.972	146.009	163.591	235.45	288.387	294.388	288.557	1150.56	1155.28	1125.81	1223.76	1197.65	1250.13	1148.91	1150.47
5.80324	1.49223	1.49876	1.63301	1.71393	2.07632	2.29354	1.93325	2.46035	3.78091	3.95445	2.4653	4.1453	6.6947	6.75233	3.87168	7.60172	11.364	12.2921	13.1057	13.6937	21.4193	23.9814	13.659	27.142	37.409	42.4572	21.4525	50.6661	82.7263	85.9953	93.6863	82.9525	154.631	151.207	160.484	180.098	257.716	318.179	325.313	319.113	1150.56	1155.28	1125.81	1223.76	1197.65	1250.13	1148.91	1150.47
5.81044	1.55942	1.57708	1.72706	1.80057	2.19829	2.41875	2.05278	2.60906	4.01785	4.20837	2.51861	4.41536	7.17787	7.22324	3.85206	8.14809	12.1324	13.2088	14.1398	14.7899	23.0446	25.9061	13.452	29.445	40.3302	46.1074	21.1854	55.2253	90.1544	94.0638	102.573	90.9787	169.334	165.898	176.522	198.288	282.519	1164.62	1163.08	1237.02	1150.56	1155.28	1125.81	1223.76	1197.65	1250.13	1148.91	1150.47
5.81764	1.63427	1.66853	1.82739	1.89892	2.3371	2.55618	2.18702	2.77296	4.28264	4.48709	2.58085	4.71861	7.70836	7.74545	3.84042	8.76186	12.9905	14.221	15.2795	15.9996	24.85	28.0369	13.2587	31.9732	43.5911	50.1503	20.9171	60.2446	98.3644	102.958	112.352	99.8671	185.581	182.135	194.222	218.248	310.057	1164.62	1163.08	1237.02	1150.56	1155.28	1125.81	1223.76	1197.65	1250.13	1148.91	1150.47
5.82484	1.71636	1.77301	1.93502	2.0126	2.49296	2.70776	2.33529	2.95359	4.57486	4.7918	2.65103	5.05776	8.28831	8.32081	3.83697	9.4501	13.9462	15.3341	16.5286	17.3263	26.8501	30.3841	13.0783	34.7363	47.22	54.6087	20.6489	65.744	107.403	112.721	123.067	109.671	203.463	200.005	213.677	240.056	340.531	1164.62	1163.08	1237.02	1150.56	1155.28	1125.81	1223.76	1197.65	1250.13	1148.91	1150.47
5.83204	1.80591	1.89004	2.05176	2.14443	2.66578	2.87572	2.49768	3.15315	4.89384	5.12424	2.72877	5.43451	8.9209	8.9512	3.84161	10.2184	15.0071	16.5541	17.8909	18.7729	29.0591	32.9561	12.9089	37.7444	51.2437	59.5034	20.384	71.7403	117.312	123.396	134.754	120.438	223.06	219.587	234.974	263.785	1081.16	1164.62	1163.08	1237.02	1150.56	1155.28	1125.81	1223.76	1197.65	1250.13	1148.91	1150.47
5.83924	1.90396	2.01897	2.17982	2.29565	2.85543	3.06233	2.67511	3.37404	5.23915	5.48667	2.81442	5.8497	9.61044	9.63905	3.85371	11.0704	16.1794	17.887	19.371	20.3428	31.4901	35.7593	12.748	41.0072	55.6869	64.8534	20.1261	78.2476	128.129	135.019	147.442	132.207	244.446	240.959	258.189	289.493	1081.16	1164.62	1163.08	1237.02	1150.56	1155.28	1125.81	1223.76	1197.65	1250.13	1148.91	1150.47
5.84644	2.01242	2.15893	2.32126	2.46598	3.06193	3.26978	2.86886	3.61839	5.61075	5.88154	2.90916	6.30383	10.3625	10.3875	3.87211	12.0071	17.4681	19.3391	20.9732	22.0398	34.1543	38.7989	12.5932	44.533	60.571	70.6753	19.8792	85.2765	139.889	147.623	161.15	145.007	267.68	264.187	283.385	317.229	1081.16	1164.62	1163.08	1237.02	1150.56	1155.28	1125.81	1223.76	1197.65	1250.13	1148.91	1150.47
5.85364	2.13373	2.30908	2.4776	2.65428	3.28577	3.50014	3.07978	3.88743	6.00893	6.31123	3.0151	6.79746	11.1829	11.2002	3.89526	13.028	18.8763	20.9154	22.7019	23.8675	37.0605	42.0794	12.4424	48.3285	65.9145	76.9833	19.6462	92.8338	152.62	161.236	175.892	158.859	292.806	289.337	310.608	347.018	1081.16	1164.62	1163.08	1237.02	1150.56	1155.28	1125.81	1223.76	1197.65	1250.13	1148.91	1150.47
5.86084	2.27016	2.46884	2.64961	2.85899	3.528	3.75488	3.30818	4.18127	6.43445	6.77781	3.13505	7.33132	12.0764	12.0803	3.92171	14.1301	20.4061	22.6187	24.561	25.8292	40.214	45.6044	12.2951	52.3973	71.733	83.789	19.4289	100.922	166.347	175.875	191.675	173.774	319.851	316.46	339.889	378.867	1081.16	1164.62	1163.08	1237.02	1150.56	1155.28	1125.81	1223.76	1197.65	1250.13	1148.91	1150.47
5.86804	2.42324	2.63813	2.8374	3.07816	3.79012	4.03439	3.55411	4.49903	6.88898	7.28291	3.27227	7.90618	13.0458	13.0303	3.95058	15.3088	22.059	24.4497	26.5537	27.9266	43.6173	49.3769	12.1511	56.7394	78.039	91.0997	19.2268	109.538	181.086	191.547	208.496	189.756	348.824	345.595	371.237	412.761	1081.16	1164.62	1163.08	1237.02	1150.56	1155.28	1125.81	1223.76	1197.65	1250.13	1148.91	1150.47
5.87524	2.59338	2.81742	3.04071	3.30946	4.07354	4.33779	3.81774	4.83899	7.37541	7.82747	3.42997	8.52276	14.0913	14.0517	3.98192	16.5579	23.8355	26.4074	28.6823	30.1599	47.2702	53.399	12.0106	61.3503	84.8417	98.9174	19.0386	118.676	196.843	208.252	226.347	206.799	379.722	376.762	404.643	448.664	1081.16	1164.62	1163.08	1237.02	1150.56	1155.28	1125.81	1223.76	1197.65	1250.13	1148.91	1150.47
5.88244	2.78	3.00733	3.25917	3.55069	4.37903	4.66316	4.09952	5.19868	7.89732	8.41178	3.6109	9.18173	15.2109	15.1446	4.01694	17.8704	25.7352	28.4894	30.9471	32.5268	51.1706	57.6713	11.8739	66.2217	92.1464	107.239	18.8618	128.324	213.611	225.979	245.212	224.892	412.523	409.951	440.08	486.524	1081.16	1164.62	1163.08	1237.02	1150.56	1155.28	1125.81	1223.76	1197.65	1250.13	1148.91	1150.47
5.88964	2.9818	3.20836	3.49236	3.80033	4.70653	5.00791	4.39991	5.57515	8.45813	9.0355	3.8172	9.8836	16.4018	16.308	4.05773	19.2403	27.7569	30.6921	33.3459	35.0225	55.315	62.1923	11.7407	71.3418	99.9537	116.056	18.6947	138.465	231.374	244.704	265.065	244.015	447.195	445.129	477.499	1101.31	1081.16	1164.62	1163.08	1237.02	1150.56	1155.28	1125.81	1223.76	1197.65	1250.13	1148.91	1150.47
5.89684	3.19691	3.421	3.73977	4.0577	5.05539	5.36909	4.71925	5.96551	9.06035	9.69755	4.05071	10.6284	17.6602	17.5391	4.10683	20.663	29.8987	33.0108	35.8739	37.6394	59.6983	66.9574	11.6111	76.6958	108.26	125.355	18.5356	149.073	250.101	264.394	285.87	264.141	483.692	482.235	1209.05	1101.31	1081.16	1164.62	1163.08	1237.02	1150.56	1155.28	1125.81	1223.76	1197.65	1250.13	1148.91	1150.47
5.90404	3.42336	3.64563	4.00074	4.32268	5.42476	5.74385	5.05798	6.36766	9.70535	10.3958	4.31347	11.4148	18.982	18.8339	4.16679	22.1357	32.1591	35.4396	38.5242	40.3672	64.314	71.9585	11.4848	82.2666	117.06	135.117	18.3837	160.12	269.753	285.001	307.579	285.237	1122.67	1157.37	1209.05	1101.31	1081.16	1164.62	1163.08	1237.02	1150.56	1155.28	1125.81	1223.76	1197.65	1250.13	1148.91	1150.47
5.91124	3.65973	3.88258	4.27464	4.59527	5.81362	6.12987	5.41692	6.78084	10.3934	11.1273	4.6079	12.2394	20.3631	20.1872	4.24033	23.6568	34.5371	37.9723	41.2883	43.195	69.1543	77.1837	11.3619	88.0362	126.34	145.319	18.2388	171.571	290.28	306.466	330.132	307.256	1122.67	1157.37	1209.05	1101.31	1081.16	1164.62	1163.08	1237.02	1150.56	1155.28	1125.81	1223.76	1197.65	1250.13	1148.91	1150.47
5.91844	3.90546	4.13191	4.56104	4.87538	6.22039	6.52558	5.79719	7.20533	11.1233	11.8882	4.93656	13.0973	21.7998	21.5937	4.33078	25.2255	37.0311	40.6022	44.1565	46.111	74.2093	82.6172	11.2423	93.9856	136.084	155.931	18.1013	183.392	311.623	328.722	353.456	330.14	1122.67	1157.37	1209.05	1101.31	1081.16	1164.62	1163.08	1237.02	1150.56	1155.28	1125.81	1223.76	1197.65	1250.13	1148.91	1150.47
5.92564	4.16088	4.39313	4.85922	5.16298	6.6429	6.93008	6.19965	7.64171	11.8924	12.6748	5.30158	13.9826	23.2897	23.0486	4.44205	26.8409	39.6374	43.3214	47.1177	49.1039	79.4668	88.2393	11.1261	100.095	146.27	166.921	17.9716	195.542	333.716	351.694	377.465	353.818	1122.67	1157.37	1209.05	1101.31	1081.16	1164.62	1163.08	1237.02	1150.56	1155.28	1125.81	1223.76	1197.65	1250.13	1148.91	1150.47
5.93284	4.42661	4.66504	5.16775	5.45817	7.07883	7.3428	6.62434	8.09023	12.6962	13.4837	5.70446	14.8903	24.831	24.5478	4.57809	28.5016	42.3498	46.12	50.1589	52.1621	84.9115	94.027	11.0141	106.344	156.87	178.254	17.8502	207.975	356.491	375.304	402.066	378.209	1122.67	1157.37	1209.05	1101.31	1081.16	1164.62	1163.08	1237.02	1150.56	1155.28	1125.81	1223.76	1197.65	1250.13	1148.91	1150.47
5.94004	4.70289	4.94577	5.48434	5.76084	7.52642	7.76337	7.07022	8.55066	13.529	14.3116	6.1463	15.8165	26.4217	26.0875	4.74225	30.2052	45.1589	48.9869	53.2659	55.2739	90.5247	99.9552	10.9072	112.709	167.849	189.894	17.7373	220.645	379.874	399.465	427.156	403.22	1122.67	1157.37	1209.05	1101.31	1081.16	1164.62	1163.08	1237.02	1150.56	1155.28	1125.81	1223.76	1197.65	1250.13	1148.91	1150.47
5.94724	4.98924	5.23303	5.80626	6.07024	7.98476	8.19151	7.53533	9.02225	14.3853	15.1556	6.62805	16.7587	28.0588	27.664	4.93736	31.9478	48.0531	51.911	56.4245	58.4273	96.2851	105.998	10.8072	119.165	179.169	201.8	17.6335	233.501	403.783	424.087	452.629	428.746	1122.67	1157.37	1209.05	1101.31	1081.16	1164.62	1163.08	1237.02	1150.56	1155.28	1125.81	1223.76	1197.65	1250.13	1148.91	1150.47
5.95444	5.28445	5.52424	6.13114	6.38487	8.4532	8.62685	8.01708	9.50362	15.2595	16.0137	7.15027	17.7149	29.7379	29.2738	5.16616	33.7228	51.0184	54.8811	59.6209	61.6104	102.169	112.13	10.7161	125.689	190.785	213.932	17.5397	246.494	428.128	449.073	478.376	454.674	1122.67	1157.37	1209.05	1101.31	1081.16	1164.62	1163.08	1237.02	1150.56	1155.28	1125.81	1223.76	1197.65	1250.13	1148.91	1150.47
5.96164	5.58648	5.81682	6.45728	6.70266	8.93046	9.06858	8.51248	9.99256	16.1468	16.8842	7.7128	18.6834	31.4538	30.913	5.4316	35.5217	54.0386	57.8865	62.842	64.8111	108.152	118.326	10.6361	132.252	202.651	226.245	17.4568	259.57	452.812	474.321	504.283	480.889	1122.67	1157.37	1209.05	1101.31	1081.16	1164.62	1163.08	1237.02	1150.56	1155.28	1125.81	1223.76	1197.65	1250.13	1148.91	1150.47
5.96884	5.89266	6.10815	6.78357	7.02157	9.41475	9.51532	9.01846	10.486	17.0424	17.766	8.31447	19.6625	33.2006	32.5768	5.73651	37.334	57.0955	60.9165	66.0747	68.016	114.208	124.56	10.5686	138.826	214.715	238.689	17.3862	272.674	477.725	499.725	530.24	507.275	1122.67	1157.37	1209.05	1101.31	1081.16	1164.62	1163.08	1237.02	1150.56	1155.28	1125.81	1223.76	1197.65	1250.13	1148.91	1150.47
5.97604	6.20002	6.3958	7.1094	7.33984	9.90434	9.96537	9.53217	10.9804	17.9426	18.6572	8.95345	20.6501	34.9719	34.2588	6.08284	39.1486	60.171	63.9599	69.3067	71.2108	120.312	130.805	10.5147	145.38	226.93	251.214	17.3296	285.748	502.755	525.178	556.133	533.72	1122.67	1157.37	1209.05	1101.31	1081.16	1164.62	1163.08	1237.02	1150.56	1155.28	1125.81	1223.76	1197.65	1250.13	1148.91	1150.47
5.98324	6.5058	6.67794	7.43449	7.6558	10.3979	10.4171	10.0513	11.4722	18.8447	19.5547	9.62786	21.6423	36.7597	35.9507	6.47182	40.9544	63.2485	67.0067	72.5268	74.3806	126.438	137.037	10.474	151.882	239.246	263.765	17.2881	298.73	527.783	550.568	581.852	560.114	1122.67	1157.37	1209.05	1101.31	1081.16	1164.62	1163.08	1237.02	1150.56	1155.28	1125.81	1223.76	1197.65	1250.13	1148.91	1150.47
5.99044	6.80792	6.95328	7.75891	7.96772	10.8941	10.8687	10.5739	11.9583	19.7468	20.4544	10.3363	22.634	38.555	37.6424	6.90482	42.7408	66.3145	70.047	75.7243	77.5116	132.563	143.23	10.4457	158.302	251.618	276.282	17.2625	311.56	552.691	575.778	607.289	586.353	1122.67	1157.37	1209.05	1101.31	1081.16	1164.62	1163.08	1237.02	1150.56	1155.28	1125.81	1223.76	1197.65	1250.13	1148.91	1150.47
5.99764	7.10511	7.221	8.0829	8.27389	11.3908	11.3186	11.0986	12.4361	20.6465	21.3512	11.0777	23.6183	40.3482	39.3226	7.38415	44.4983	69.3574	73.0709	78.8883	80.5911	138.661	149.36	10.4286	164.611	264.001	288.706	17.2526	324.18	577.362	600.69	632.338	612.336	1122.67	1157.37	1209.05	1101.31	1081.16	1164.62	1163.08	1237.02	1150.56	1155.28	1125.81	1223.76	1197.65	1250.13	1148.91	1150.47
6.00484	7.39665	7.48065	8.40654	8.57314	11.8845	11.7646	11.6236	12.9032	21.5409	22.2394	11.8517	24.5884	42.1296	40.9801	7.91316	46.2187	72.3673	76.0663	82.0062	83.6072	144.709	155.401	10.4217	170.781	276.35	300.975	17.258	336.533	601.686	625.188	656.892	637.967	1122.67	1157.37	1209.05	1101.31	1081.16	1164.62	1163.08	1237.02	1150.56	1155.28	1125.81	1223.76	1197.65	1250.13	1148.91	1150.47
6.01204	7.68232	7.73215	8.72945	8.86519	12.3713	12.2044	12.1471	13.3575	22.426	23.1127	12.6574	25.5375	43.8898	42.6053	8.49577	47.8953	75.3344	79.019	85.0642	86.5483	150.68	161.329	10.4242	176.786	288.618	313.03	17.2778	348.566	625.562	649.158	680.85	663.15	1122.67	1157.37	1209.05	1101.31	1081.16	1164.62	1163.08	1237.02	1150.56	1155.28	1125.81	1223.76	1197.65	1250.13	1148.91	1150.47
6.01924	7.96204	7.97609	9.05049	9.15029	12.8477	12.6359	12.6672	13.7974	23.298	23.9654	13.4942	26.4598	45.6193	44.1907	9.13582	49.5221	78.2501	81.913	88.0477	89.4032	156.548	167.118	10.4363	182.599	300.759	324.818	17.3117	360.231	648.904	672.495	704.12	687.79	1122.67	1157.37	1209.05	1101.31	1081.16	1164.62	1163.08	1237.02	1150.56	1155.28	1125.81	1223.76	1197.65	1250.13	1148.91	1150.47
6.02644	8.23569	8.21383	9.36758	9.42853	13.3105	13.0565	13.1819	14.2221	24.153	24.7931	14.361	27.3507	47.3087	45.7308	9.83713	51.0939	81.1058	84.7316	90.9419	92.1616	162.287	172.745	10.4589	188.201	312.725	336.286	17.3597	371.484	671.629	695.099	726.623	711.788	1122.67	1157.37	1209.05	1101.31	1081.16	1164.62	1163.08	1237.02	1150.56	1155.28	1125.81	1223.76	1197.65	1250.13	1148.91	1150.47
6.03364	8.50291	8.44703	9.67771	9.69939	13.7572	13.4632	13.689	14.6315	24.9873	25.5929	15.2561	28.2068	48.9491	47.2219	10.6035	52.6057	83.8927	87.4585	93.7327	94.8143	167.874	178.19	10.4939	193.573	324.461	347.389	17.4229	382.289	693.664	716.877	748.28	735.046	1122.67	1157.37	1209.05	1101.31	1081.16	1164.62	1163.08	1237.02	1150.56	1155.28	1125.81	1223.76	1197.65	1250.13	1148.91	1150.47
6.04084	8.76301	8.67701	9.97746	9.96186	14.1856	13.8528	14.1861	15.0255	25.7967	26.3636	16.1769	29.0254	50.5328	48.662	11.4384	54.0526	86.6003	90.0779	96.4058	97.3531	173.285	183.431	10.5435	198.697	335.91	358.085	17.5035	392.611	714.931	737.747	769.019	757.463	1122.67	1157.37	1209.05	1101.31	1081.16	1164.62	1163.08	1237.02	1150.56	1155.28	1125.81	1223.76	1197.65	1250.13	1148.91	1150.47
6.04804	9.01519	8.90442	10.2636	10.215	14.5939	14.2221	14.6709	15.4045	26.5776	27.1041	17.1194	29.8042	52.0536	50.0499	12.3444	55.4303	89.2163	92.5755	98.9488	99.7696	178.5	188.448	10.6104	203.556	347.018	368.341	17.6041	402.424	735.359	757.64	788.77	778.943	1122.67	1157.37	1209.05	1101.31	1081.16	1164.62	1163.08	1237.02	1150.56	1155.28	1125.81	1223.76	1197.65	1250.13	1148.91	1150.47
6.05524	9.25853	9.12915	10.5337	10.4581	14.9813	14.5684	15.1416	15.7684	27.3272	27.8138	18.0783	30.5404	53.5064	51.3847	13.3231	56.7344	91.7286	94.94	101.352	102.055	183.5	193.221	10.6966	208.134	357.728	378.128	17.7275	411.701	754.872	776.496	807.469	799.394	1122.67	1157.37	1209.05	1101.31	1081.16	1164.62	1163.08	1237.02	1150.56	1155.28	1125.81	1223.76	1197.65	1250.13	1148.91	1150.47
6.06244	9.49204	9.35033	10.786	10.6901	15.348	14.8899	15.5967	16.1172	28.0443	28.492	19.0475	31.2317	54.8867	52.6647	14.3748	57.9609	94.1253	97.1638	103.608	104.201	188.269	197.732	10.804	212.417	367.992	387.426	17.8763	420.419	773.396	794.267	825.059	818.742	1122.67	1157.37	1209.05	1101.31	1081.16	1164.62	1163.08	1237.02	1150.56	1155.28	1125.81	1223.76	1197.65	1250.13	1148.91	1150.47
6.06964	9.71465	9.5662	11.0195	10.9097	15.6949	15.1853	16.0354	16.4501	28.7284	29.1373	20.0208	31.8764	56.1901	53.886	15.4998	59.1065	96.3953	99.2431	105.713	106.201	192.794	201.965	10.934	216.395	377.767	396.216	18.0525	428.554	790.856	810.907	841.483	836.926	1122.67	1157.37	1209.05	1101.31	1081.16	1164.62	1163.08	1237.02	1150.56	1155.28	1125.81	1223.76	1197.65	1250.13	1148.91	1150.47
6.07684	9.92517	9.77403	11.2332	11.1146	16.0226	15.4538	16.4569	16.7655	29.3784	29.7478	20.9923	32.4743	57.4129	55.0428	16.6985	60.1694	98.5282	101.177	107.665	108.048	197.063	205.907	11.0881	220.06	387.015	404.481	18.2582	436.084	807.185	826.377	856.684	853.898	1122.67	1157.37	1209.05	1101.31	1081.16	1164.62	1163.08	1237.02	1150.56	1155.28	1125.81	1223.76	1197.65	1250.13	1148.91	1150.47
6.08404	10.1223	9.97034	11.4272	11.3027	16.3316	15.6956	16.8597	17.0605	29.9921	30.3204	21.957	33.0263	58.5522	56.128	17.971	61.1503	100.515	102.964	109.458	109.739	201.063	209.544	11.2683	223.404	395.708	412.205	18.4956	442.992	822.321	840.646	870.61	869.623	1122.67	1157.37	1209.05	1101.31	1081.16	1164.62	1163.08	1237.02	1150.56	1155.28	1125.81	1223.76	1197.65	1250.13	1148.91	1150.47
6.09124	10.3045	10.1516	11.6022	11.472	16.6211	15.9115	17.2417	17.3318	30.5668	30.8519	22.9104	33.5339	59.6063	57.134	19.3168	62.0507	102.347	104.605	111.092	111.273	204.784	212.869	11.4771	226.422	403.825	419.374	18.7673	449.263	836.221	853.692	883.221	884.074	1122.67	1157.37	1209.05	1101.31	1081.16	1164.62	1163.08	1237.02	1150.56	1155.28	1125.81	1223.76	1197.65	1250.13	1148.91	1150.47
6.09844	10.4702	10.3147	11.7591	11.6215	16.8896	16.1031	17.6006	17.5761	31.1	31.3396	23.8486	33.9983	60.5742	58.0543	20.734	62.8721	104.021	106.097	112.563	112.648	208.213	215.879	11.7181	229.114	411.351	425.975	19.0766	454.89	848.859	865.498	894.494	897.236	1122.67	1157.37	1209.05	1101.31	1081.16	1164.62	1163.08	1237.02	1150.56	1155.28	1125.81	1223.76	1197.65	1250.13	1148.91	1150.47
6.10564	10.6177	10.4575	11.8983	11.7503	17.1355	16.2724	17.9337	17.7907	31.5895	31.7814	24.7685	34.4208	61.4557	58.8838	22.2199	63.6142	105.533	107.441	113.871	113.867	211.34	218.572	11.9967	231.481	418.278	431.989	19.4286	459.867	860.222	876.055	904.423	909.101	1122.67	1157.37	1209.05	1101.31	1081.16	1164.62	1163.08	1237.02	1150.56	1155.28	1125.81	1223.76	1197.65	1250.13	1148.91	1150.47
6.11284	10.7461	10.5789	12.0195	11.8574	17.357	16.4217	18.2384	17.9736	32.033	32.1756	25.6681	34.8025	62.2513	59.6199	23.7708	64.2753	106.883	108.635	115.016	114.932	214.16	220.95	12.3196	233.525	424.596	437.398	19.8299	464.196	870.314	885.365	913.011	919.666	1122.67	1157.37	1209.05	1101.31	1081.16	1164.62	1163.08	1237.02	1150.56	1155.28	1125.81	1223.76	1197.65	1250.13	1148.91	1150.47
6.12004	10.8553	10.6793	12.1215	11.9422	17.553	16.5525	18.5122	18.1234	32.4285	32.5215	26.5457	35.1438	62.9625	60.2624	25.3817	64.8532	108.072	109.678	115.996	115.847	216.669	223.017	12.695	235.252	430.302	442.186	20.2894	467.881	879.148	893.438	920.272	928.922	1122.67	1157.37	1209.05	1101.31	1081.16	1164.62	1163.08	1237.02	1150.56	1155.28	1125.81	1223.76	1197.65	1250.13	1148.91	1150.47
6.12724	10.9458	10.7597	12.2038	12.0045	17.7227	16.666	18.7535	18.2398	32.7746	32.8192	27.3994	35.4441	63.5918	60.8134	27.0463	65.3456	109.102	110.57	116.814	116.617	218.865	224.781	13.1313	236.664	435.391	446.341	20.8182	470.934	886.74	900.293	926.232	936.861	1122.67	1157.37	1209.05	1101.31	1081.16	1164.62	1163.08	1237.02	1150.56	1155.28	1125.81	1223.76	1197.65	1250.13	1148.91	1150.47
6.13444	11.0189	10.8216	12.2663	12.0449	17.8658	16.7621	18.9616	18.3244	33.0708	33.0696	28.2265	35.7015	64.1412	61.2765	28.7566	65.7503	109.976	111.31	117.471	117.243	220.751	226.25	13.6372	237.769	439.863	449.86	21.4287	473.364	893.109	905.952	930.929	943.479	1122.67	1157.37	1209.05	1101.31	1081.16	1164.62	1163.08	1237.02	1150.56	1155.28	1125.81	1223.76	1197.65	1250.13	1148.91	1150.47
6.14164	11.0767	10.8664	12.3097	12.0655	17.9825	16.8398	19.1377	18.3803	33.3175	33.2736	29.023	35.9131	64.6113	61.6569	30.5042	66.0649	110.697	111.9	117.97	117.727	222.331	227.432	14.2209	238.572	443.72	452.746	22.134	475.185	898.272	910.43	934.403	948.781	1122.67	1157.37	1209.05	1101.31	1081.16	1164.62	1163.08	1237.02	1150.56	1155.28	1125.81	1223.76	1197.65	1250.13	1148.91	1150.47
6.14884	11.1219	10.8951	12.3346	12.069	18.0738	16.8975	19.2843	18.4115	33.5159	33.4323	29.785	36.0761	65.0009	61.9599	32.2811	66.2883	111.267	112.342	118.317	118.069	223.611	228.329	14.8904	239.081	446.967	455.005	22.9468	476.409	902.245	913.741	936.694	952.782	1122.67	1157.37	1209.05	1101.31	1081.16	1164.62	1163.08	1237.02	1150.56	1155.28	1125.81	1223.76	1197.65	1250.13	1148.91	1150.47
6.15604	11.1567	10.9088	12.3426	12.059	18.1409	16.9331	19.4047	18.4213	33.6665	33.5462	30.509	36.1887	65.3072	62.1899	34.0799	66.4218	111.688	112.64	118.517	118.269	224.595	228.947	15.6538	239.302	449.609	456.651	23.8784	477.05	905.046	915.899	937.834	955.503	1122.67	1157.37	1209.05	1101.31	1081.16	1164.62	1163.08	1237.02	1150.56	1155.28	1125.81	1223.76	1197.65	1250.13	1148.91	1150.47
6.16324	11.1827	10.9082	12.3358	12.0386	18.1849	16.9444	19.5026	18.4122	33.7697	33.6161	31.1924	36.2506	65.5272	62.3496	35.8944	66.4698	111.965	112.795	118.575	118.328	225.292	229.289	16.5196	239.242	451.656	457.703	24.939	477.119	906.694	916.92	937.851	956.967	1122.67	1157.37	1209.05	1101.31	1081.16	1164.62	1163.08	1237.02	1150.56	1155.28	1125.81	1223.76	1197.65	1250.13	1148.91	1150.47
6.17044	11.2004	10.8935	12.3172	12.0107	18.2068	16.9299	19.5808	18.386	33.8257	33.6433	31.8329	36.2628	65.6579	62.4396	37.7178	66.4382	112.101	112.809	118.492	118.245	225.707	229.358	17.4973	238.91	453.12	458.179	26.1381	476.63	907.213	916.823	936.774	957.209	1122.67	1157.37	1209.05	1101.31	1081.16	1164.62	1163.08	1237.02	1150.56	1155.28	1125.81	1223.76	1197.65	1250.13	1148.91	1150.47
6.17764	11.2096	10.8644	12.2901	11.9775	18.2072	16.8896	19.6412	18.3442	33.835	33.6283	32.4286	36.227	65.6974	62.4592	39.5439	66.3328	112.1	112.686	118.269	118.022	225.847	229.158	18.598	238.317	454.011	458.098	27.4854	475.595	906.631	915.624	934.635	956.272	1122.67	1157.37	1209.05	1101.31	1081.16	1164.62	1163.08	1237.02	1150.56	1155.28	1125.81	1223.76	1197.65	1250.13	1148.91	1150.47
6.18484	11.2091	10.8207	12.2571	11.9403	18.1865	16.8257	19.6837	18.2876	33.7994	33.5716	32.9787	36.1453	65.6455	62.407	41.3659	66.1579	111.966	112.43	117.906	117.663	225.72	228.694	19.8343	237.476	454.342	457.475	28.991	474.029	904.986	913.343	931.465	954.214	1122.67	1157.37	1209.05	1101.31	1081.16	1164.62	1163.08	1237.02	1150.56	1155.28	1125.81	1223.76	1197.65	1250.13	1148.91	1150.47
6.19204	11.198	10.7626	12.22	11.8987	18.1456	16.7416	19.7071	18.2161	33.7215	33.4736	33.4835	36.0208	65.5045	62.2812	43.1773	65.9162	111.703	112.047	117.404	117.172	225.332	227.972	21.2207	236.398	454.123	456.321	30.667	471.952	902.326	910.015	927.3	951.096	1122.67	1157.37	1209.05	1101.31	1081.16	1164.62	1163.08	1237.02	1150.56	1155.28	1125.81	1223.76	1197.65	1250.13	1148.91	1150.47
6.19924	11.1748	10.6916	12.1796	11.8512	18.0852	16.6416	19.7093	18.1279	33.6053	33.3349	33.9447	35.8573	65.2795	62.0808	44.9714	65.6093	111.317	111.543	116.765	116.557	224.691	227.001	22.7726	235.094	453.366	454.654	32.5287	469.387	898.705	905.692	922.175	946.978	1122.67	1157.37	1209.05	1101.31	1081.16	1164.62	1163.08	1237.02	1150.56	1155.28	1125.81	1223.76	1197.65	1250.13	1148.91	1150.47
6.20644	11.1384	10.6093	12.1359	11.7949	18.0066	16.5294	19.6884	18.0213	33.4562	33.1569	34.364	35.6595	64.9776	61.8061	46.7411	65.2383	110.813	110.927	115.992	115.826	223.809	225.793	24.5052	233.578	452.086	452.489	34.5963	466.362	894.173	900.433	916.135	941.912	1122.67	1157.37	1209.05	1101.31	1081.16	1164.62	1163.08	1237.02	1150.56	1155.28	1125.81	1223.76	1197.65	1250.13	1148.91	1150.47
6.21364	11.0882	10.5174	12.0879	11.7269	17.9106	16.4079	19.6431	17.8954	33.2797	32.9416	34.742	35.4319	64.6074	61.4595	48.4784	64.8041	110.195	110.208	115.092	114.985	222.694	224.36	26.4329	231.864	450.297	449.843	36.8946	462.909	888.78	894.297	909.227	935.948	1122.67	1157.37	1209.05	1101.31	1081.16	1164.62	1163.08	1237.02	1150.56	1155.28	1125.81	1223.76	1197.65	1250.13	1148.91	1150.47
6.22084	11.0242	10.4172	12.0336	11.6451	17.7981	16.2797	19.573	17.7507	33.0809	32.6913	35.0778	35.1784	64.1772	61.0462	50.1759	64.308	109.465	109.395	114.075	114.043	221.356	222.715	28.5675	229.966	448.019	446.737	39.451	459.06	882.571	887.339	901.508	929.137	1122.67	1157.37	1209.05	1101.31	1081.16	1164.62	1163.08	1237.02	1150.56	1155.28	1125.81	1223.76	1197.65	1250.13	1148.91	1150.47
6.22804	10.9472	10.3099	11.9704	11.5488	17.6702	16.1462	19.4787	17.5884	32.8631	32.4089	35.3699	34.9019	63.6942	60.5728	51.8264	63.7523	108.629	108.494	112.955	113.01	219.802	220.869	30.9171	227.896	445.276	443.196	42.2915	454.85	875.586	879.609	893.033	921.531	1122.67	1157.37	1209.05	1101.31	1081.16	1164.62	1163.08	1237.02	1150.56	1155.28	1125.81	1223.76	1197.65	1250.13	1148.91	1150.47
6.23524	10.8581	10.1966	11.8954	11.4387	17.5271	16.0074	19.3615	17.4105	32.6272	32.0983	35.6175	34.6048	63.1635	60.0461	53.4235	63.1412	107.691	107.511	111.748	111.894	218.04	218.837	33.4857	225.663	442.097	439.252	45.4374	450.314	867.866	871.161	883.857	913.179	1122.67	1157.37	1209.05	1101.31	1081.16	1164.62	1163.08	1237.02	1150.56	1155.28	1125.81	1223.76	1197.65	1250.13	1148.91	1150.47
6.24244	10.758	10.0786	11.8057	11.3159	17.3693	15.8611	19.224	17.219	32.3726	31.7635	35.82	34.289	62.5887	59.473	54.9619	62.4807	106.656	106.45	110.468	110.703	216.078	216.628	36.2746	223.276	438.518	434.94	48.9032	445.483	859.448	862.045	874.029	904.124	1122.67	1157.37	1209.05	1101.31	1081.16	1164.62	1163.08	1237.02	1150.56	1155.28	1125.81	1223.76	1197.65	1250.13	1148.91	1150.47
6.24964	10.6476	9.95665	11.6994	11.182	17.197	15.7033	19.069	17.0173	32.097	31.4091	35.9766	33.9555	61.9721	58.859	56.437	61.7783	105.533	105.314	109.128	109.445	213.928	214.254	39.2845	220.745	434.569	430.291	52.6974	440.381	850.37	852.307	863.596	894.413	1122.67	1157.37	1209.05	1101.31	1081.16	1164.62	1163.08	1237.02	1150.56	1155.28	1125.81	1223.76	1197.65	1250.13	1148.91	1150.47
6.25684	10.528	9.83068	11.5753	11.0386	17.011	15.5303	18.8988	16.8091	31.797	31.0388	36.0859	33.6043	61.3157	58.2085	57.8445	61.0415	104.33	104.104	107.736	108.126	211.602	211.727	42.5171	218.08	430.282	425.338	56.8243	435.027	840.668	841.984	852.604	884.091	1122.67	1157.37	1209.05	1101.31	1081.16	1164.62	1163.08	1237.02	1150.56	1155.28	1125.81	1223.76	1197.65	1250.13	1148.91	1150.47
6.26404	10.4	9.70006	11.4338	10.8873	16.8124	15.3395	18.7149	16.5982	31.4697	30.6556	36.1468	33.2344	60.621	57.5231	59.18	60.2766	103.056	102.821	106.297	106.754	209.115	209.059	45.9752	215.29	425.685	420.108	61.2868	429.435	830.383	831.111	841.099	873.213	1122.67	1157.37	1209.05	1101.31	1081.16	1164.62	1163.08	1237.02	1150.56	1155.28	1125.81	1223.76	1197.65	1250.13	1148.91	1150.47
6.27124	10.265	9.56426	11.2767	10.7293	16.6028	15.1305	18.518	16.3871	31.1126	30.2617	36.1595	32.8443	59.8892	56.8024	60.4394	59.4884	101.721	101.469	104.814	105.332	206.484	206.265	49.6622	212.386	420.804	414.631	66.089	423.617	819.558	819.73	829.131	861.836	1122.67	1157.37	1209.05	1101.31	1081.16	1164.62	1163.08	1237.02	1150.56	1155.28	1125.81	1223.76	1197.65	1250.13	1148.91	1150.47
6.27844	10.1243	9.42309	11.1068	10.565	16.3841	14.9041	18.3086	16.1764	30.7256	29.8583	36.1252	32.4336	59.1218	56.0451	61.619	58.6799	100.333	100.051	103.284	103.868	203.726	203.359	53.5815	209.377	415.66	408.936	71.2388	417.59	808.248	807.891	816.752	850.013	1122.67	1157.37	1209.05	1101.31	1081.16	1164.62	1163.08	1237.02	1150.56	1155.28	1125.81	1223.76	1197.65	1250.13	1148.91	1150.47
6.28564	9.97952	9.27673	10.9276	10.3944	16.1579	14.6624	18.0874	15.9652	30.3108	29.4457	36.0459	32.0028	58.3204	55.2515	62.7156	57.8533	98.8986	98.5728	101.706	102.365	200.86	200.357	57.7369	206.276	410.269	403.043	76.7515	411.372	796.507	795.647	804.014	837.795	1122.67	1157.37	1209.05	1101.31	1081.16	1164.62	1163.08	1237.02	1150.56	1155.28	1125.81	1223.76	1197.65	1250.13	1148.91	1150.47
6.29284	9.83238	9.12574	10.7427	10.2177	15.9256	14.4084	17.8551	15.7522	29.8723	29.0235	35.9234	31.5529	57.4877	54.4241	63.7265	57.0098	97.4233	97.0407	100.081	100.827	197.903	197.273	62.1308	203.098	404.645	396.973	82.6504	404.985	784.392	783.052	790.972	825.228	1122.67	1157.37	1209.05	1101.31	1081.16	1164.62	1163.08	1237.02	1150.56	1155.28	1125.81	1223.76	1197.65	1250.13	1148.91	1150.47
6.30004	9.68444	8.97081	10.5554	10.0355	15.6877	14.1468	17.6127	15.5355	29.4147	28.5909	35.7592	31.0856	56.6263	53.5674	64.6495	56.1496	95.9094	95.4636	98.4109	99.2579	194.869	194.117	66.7618	199.858	398.804	390.739	88.964	398.454	771.953	770.158	777.681	812.36	1122.67	1157.37	1209.05	1101.31	1081.16	1164.62	1163.08	1237.02	1150.56	1155.28	1125.81	1223.76	1197.65	1250.13	1148.91	1150.47
6.30724	9.53708	8.81269	10.3688	9.8497	15.4439	13.8834	17.3613	15.3132	28.9421	28.147	35.5554	30.603	55.7387	52.6866	65.4825	55.2728	94.3578	93.8513	96.7028	97.6602	191.773	190.902	71.6219	196.573	392.767	384.36	95.7186	391.806	759.236	757.018	764.194	799.232	1122.67	1157.37	1209.05	1101.31	1081.16	1164.62	1163.08	1237.02	1150.56	1155.28	1125.81	1223.76	1197.65	1250.13	1148.91	1150.47
6.31444	9.3909	8.65209	10.1843	9.66272	15.1936	13.6237	17.102	15.0833	28.4579	27.6906	35.3144	30.1082	54.8276	51.7878	66.2248	54.3794	92.77	92.2148	94.9654	96.0374	188.621	187.635	76.6952	193.257	386.562	377.856	102.928	385.071	746.291	743.682	750.554	785.884	1122.67	1157.37	1209.05	1101.31	1081.16	1164.62	1163.08	1237.02	1150.56	1155.28	1125.81	1223.76	1197.65	1250.13	1148.91	1150.47
6.32164	9.24552	8.4896	10.0021	9.47709	14.936	13.3713	16.8357	14.8444	27.9649	27.2213	35.0388	29.6052	53.8959	50.8775	66.8773	53.4705	91.1487	90.5643	93.2096	94.3928	185.422	184.322	81.9603	189.925	380.216	371.246	110.59	378.275	733.165	730.198	736.793	772.353	1122.67	1157.37	1209.05	1101.31	1081.16	1164.62	1163.08	1237.02	1150.56	1155.28	1125.81	1223.76	1197.65	1250.13	1148.91	1150.47
6.32884	9.09945	8.32585	9.82116	9.29487	14.6708	13.1271	16.5628	14.596	27.4649	26.7391	34.7312	29.0979	52.9471	49.9621	67.4419	52.5485	89.4983	88.9088	91.4468	92.7299	182.18	180.969	87.3931	186.585	373.755	364.55	118.68	371.441	719.905	716.608	722.934	758.67	1122.67	1157.37	1209.05	1101.31	1081.16	1164.62	1163.08	1237.02	1150.56	1155.28	1125.81	1223.76	1197.65	1250.13	1148.91	1150.47
6.33604	8.95038	8.16152	9.64011	9.1172	14.3991	12.8898	16.2833	14.3394	26.959	26.2449	34.3937	28.5891	51.9848	49.0466	67.9205	51.6162	87.8243	87.2557	89.6875	91.0528	178.9	177.576	92.9699	183.246	367.208	357.784	127.168	364.586	706.555	702.951	708.993	744.867	1122.67	1157.37	1209.05	1101.31	1081.16	1164.62	1163.08	1237.02	1150.56	1155.28	1125.81	1223.76	1197.65	1250.13	1148.91	1150.47
6.34324	8.79585	7.99725	9.45792	8.94421	14.1225	12.6568	15.9974	14.0765	26.4481	25.7401	34.0283	28.0801	51.0126	48.1337	68.3143	50.6776	86.1331	85.6098	87.94	89.3653	175.59	174.15	98.6692	179.911	360.603	350.968	136.013	357.724	693.151	689.255	694.989	730.975	1122.67	1157.37	1209.05	1101.31	1081.16	1164.62	1163.08	1237.02	1150.56	1155.28	1125.81	1223.76	1197.65	1250.13	1148.91	1150.47
6.35044	8.63381	7.83351	9.27399	8.7752	13.8431	12.4252	15.7052	13.8092	25.9329	25.2266	33.6374	27.5714	50.0332	47.2236	68.6234	49.7366	84.432	83.9729	86.2094	87.6715	172.254	170.699	104.472	176.582	353.963	344.119	145.177	350.869	679.727	675.546	680.944	717.027	1122.67	1157.37	1209.05	1101.31	1081.16	1164.62	1163.08	1237.02	1150.56	1155.28	1125.81	1223.76	1197.65	1250.13	1148.91	1150.47
6.35764	8.4631	7.67074	9.08788	8.60897	13.5634	12.1924	15.4073	13.5388	25.4147	24.7067	33.2234	27.0628	49.0492	46.3158	68.8475	48.7973	82.7288	82.3435	84.4976	85.9759	168.901	167.234	110.363	173.255	347.305	337.255	154.626	344.029	666.312	661.845	666.888	703.056	1122.67	1157.37	1209.05	1101.31	1081.16	1164.62	1163.08	1237.02	1150.56	1155.28	1125.81	1223.76	1197.65	1250.13	1148.91	1150.47
6.36484	8.2838	7.50954	8.8993	8.44411	13.2862	11.9561	15.1042	13.2669	24.8957	24.1827	32.7892	26.554	48.0628	45.41	68.9866	47.8636	81.0311	80.7178	82.8038	84.2828	165.538	163.769	116.328	169.928	340.639	330.392	164.338	337.215	652.937	648.173	652.855	689.098	1122.67	1157.37	1209.05	1101.31	1081.16	1164.62	1163.08	1237.02	1150.56	1155.28	1125.81	1223.76	1197.65	1250.13	1148.91	1150.47
6.37204	8.09745	7.35083	8.70842	8.27935	13.0132	11.7145	14.7972	12.9956	24.3786	23.6567	32.3376	26.044	47.0758	44.5073	69.041	46.9382	79.3444	79.0916	81.1261	82.5968	162.175	160.318	122.359	166.599	333.976	323.545	174.307	330.437	639.627	634.551	638.884	675.191	1122.67	1157.37	1209.05	1101.31	1081.16	1164.62	1163.08	1237.02	1150.56	1155.28	1125.81	1223.76	1197.65	1250.13	1148.91	1150.47
6.37924	7.907	7.19576	8.51634	8.11384	12.7452	11.4673	14.4885	12.7274	23.8666	23.1313	31.8714	25.5322	46.09	43.6089	69.0117	46.023	77.6724	77.4621	79.4627	80.922	158.821	156.892	128.442	163.273	327.322	316.729	184.542	323.708	626.398	621.004	625.014	661.372	1122.67	1157.37	1209.05	1101.31	1081.16	1164.62	1163.08	1237.02	1150.56	1155.28	1125.81	1223.76	1197.65	1250.13	1148.91	1150.47
6.38644	7.71667	7.04533	8.32465	7.94768	12.4807	11.2157	14.1809	12.4647	23.3622	22.6094	31.3935	25.0184	45.107	42.7161	68.9012	45.1184	76.0173	75.8284	77.8126	79.2617	155.485	153.504	134.561	159.955	320.687	309.959	195.058	317.036	613.259	607.553	611.283	647.676	1122.67	1157.37	1209.05	1101.31	1081.16	1164.62	1163.08	1237.02	1150.56	1155.28	1125.81	1223.76	1197.65	1250.13	1148.91	1150.47
6.39364	7.53118	6.89994	8.13487	7.78216	12.2176	10.9626	13.8772	12.2088	22.8673	22.0943	30.9068	24.5043	44.1294	41.8298	68.7135	44.2238	74.3806	74.1921	76.1757	77.619	152.176	150.162	140.692	156.652	314.081	303.251	205.854	310.43	600.217	594.222	597.723	634.129	1122.67	1157.37	1209.05	1101.31	1081.16	1164.62	1163.08	1237.02	1150.56	1155.28	1125.81	1223.76	1197.65	1250.13	1148.91	1150.47
6.40084	7.35472	6.75918	7.94774	7.61926	11.9536	10.7114	13.5797	11.9604	22.3829	21.5894	30.4137	23.9924	43.1601	40.951	68.4541	43.3377	72.764	72.5573	74.5526	75.9956	148.899	146.875	146.802	153.371	307.514	296.618	216.909	303.895	587.279	581.033	584.355	620.754	1122.67	1157.37	1209.05	1101.31	1081.16	1164.62	1163.08	1237.02	1150.56	1155.28	1125.81	1223.76	1197.65	1250.13	1148.91	1150.47
6.40804	7.19002	6.62189	7.76355	7.46095	11.6873	10.4653	13.2899	11.7199	21.9091	21.0981	29.9157	23.4866	42.2021	40.0796	68.1298	42.4584	71.1687	70.9303	72.9453	74.3921	145.659	143.643	152.854	150.119	300.994	290.073	228.178	297.434	574.457	568.011	571.192	607.566	1122.67	1157.37	1209.05	1101.31	1081.16	1164.62	1163.08	1237.02	1150.56	1155.28	1125.81	1223.76	1197.65	1250.13	1148.91	1150.47
6.41524	7.03782	6.48646	7.58271	7.30823	11.4185	10.2263	13.0085	11.4875	21.4452	20.6228	29.4132	22.9904	41.2583	39.2152	67.7474	41.585	69.5953	69.3195	71.3573	72.8073	142.46	140.465	158.81	146.904	294.531	283.624	239.594	291.051	561.763	555.174	558.241	594.571	1122.67	1157.37	1209.05	1101.31	1081.16	1164.62	1163.08	1237.02	1150.56	1155.28	1125.81	1223.76	1197.65	1250.13	1148.91	1150.47
6.42244	6.8971	6.35106	7.40605	7.16099	11.1475	9.99523	12.7353	11.2623	20.9904	20.1648	28.9055	22.5065	40.3305	38.3562	67.3123	40.7176	68.0441	67.7331	69.7929	71.2394	139.302	137.336	164.633	143.73	288.128	277.274	251.081	284.746	549.205	542.539	545.505	581.768	1122.67	1157.37	1209.05	1101.31	1081.16	1164.62	1163.08	1237.02	1150.56	1155.28	1125.81	1223.76	1197.65	1250.13	1148.91	1150.47
6.42964	6.76578	6.21407	7.23425	7.01829	10.875	9.77259	12.4685	11.0419	20.544	19.7238	28.3919	22.0367	39.4192	37.5006	66.8282	39.8576	66.5151	66.1781	68.2559	69.6869	136.186	134.25	170.295	140.6	281.792	271.022	262.557	278.523	536.791	530.111	532.989	569.15	1122.67	1157.37	1209.05	1101.31	1081.16	1164.62	1163.08	1237.02	1150.56	1155.28	1125.81	1223.76	1197.65	1250.13	1148.91	1150.47
6.43684	6.64123	6.07443	7.06708	6.87868	10.6026	9.55877	12.205	10.8236	20.1051	19.2982	27.8718	21.5808	38.5243	36.6475	66.2964	39.0061	65.009	64.6596	66.748	68.1494	133.112	131.204	175.772	137.514	275.524	264.864	273.945	272.383	524.525	517.893	520.696	556.709	1122.67	1157.37	1209.05	1101.31	1081.16	1164.62	1163.08	1237.02	1150.56	1155.28	1125.81	1223.76	1197.65	1250.13	1148.91	1150.47
6.44404	6.52047	5.93197	6.90336	6.74021	10.3332	9.35374	11.9416	10.6046	19.6727	18.8848	27.3447	21.1377	37.6446	35.7974	65.7168	38.1644	63.5265	63.1798	65.2695	66.6275	130.077	128.197	181.052	134.471	269.326	258.795	285.185	266.331	512.412	505.882	508.625	544.443	1122.67	1157.37	1209.05	1101.31	1081.16	1164.62	1163.08	1237.02	1150.56	1155.28	1125.81	1223.76	1197.65	1250.13	1148.91	1150.47
6.45124	6.40051	5.78755	6.74197	6.60056	10.0698	9.15639	11.6762	10.3836	19.2461	18.4794	26.8107	20.7049	36.7786	34.9526	65.0891	37.3334	62.0687	61.7385	63.8194	65.1231	127.08	125.228	186.126	131.474	263.199	252.811	296.24	260.374	500.455	494.071	496.777	532.353	1122.67	1157.37	1209.05	1101.31	1081.16	1164.62	1163.08	1237.02	1150.56	1155.28	1125.81	1223.76	1197.65	1250.13	1148.91	1150.47
6.45844	6.27871	5.64289	6.58275	6.4576	9.81463	8.96447	11.4081	10.1609	18.8243	18.0777	26.2704	20.2795	35.9251	34.1164	64.4132	36.5138	60.6361	60.3335	62.3962	63.6392	124.121	122.297	190.993	128.524	257.142	246.91	307.103	254.517	488.654	482.453	485.146	520.442	1122.67	1157.37	1209.05	1101.31	1081.16	1164.62	1163.08	1237.02	1150.56	1155.28	1125.81	1223.76	1197.65	1250.13	1148.91	1150.47
6.46564	6.15361	5.5001	6.42656	6.31017	9.56868	8.77537	11.1377	9.93766	18.4066	17.6765	25.7257	19.8589	35.0833	33.2928	63.6899	35.7056	59.2286	58.9609	60.9975	62.1808	121.197	119.407	195.651	125.625	251.159	241.089	317.783	248.762	477.01	471.016	473.726	508.714	1122.67	1157.37	1209.05	1101.31	1081.16	1164.62	1163.08	1237.02	1150.56	1155.28	1125.81	1223.76	1197.65	1250.13	1148.91	1150.47
6.47284	6.0252	5.36128	6.27447	6.15879	9.33177	8.58718	10.8663	9.71545	17.9924	17.2744	25.1793	19.441	34.2524	32.4852	62.9217	34.908	57.8455	57.616	59.6204	60.7536	118.31	116.56	200.094	122.781	245.253	235.348	328.292	243.109	465.522	459.753	462.508	497.17	1122.67	1157.37	1209.05	1101.31	1081.16	1164.62	1163.08	1237.02	1150.56	1155.28	1125.81	1223.76	1197.65	1250.13	1148.91	1150.47
6.48004	5.89433	5.22811	6.12717	6.00539	9.10366	8.39897	10.596	9.49597	17.5807	16.8719	24.6342	19.0242	33.4319	31.6966	62.1127	34.1194	56.4858	56.2937	58.2619	59.3625	115.457	113.758	204.307	119.991	239.427	229.687	338.634	237.558	454.194	448.661	451.482	485.813	1122.67	1157.37	1209.05	1101.31	1081.16	1164.62	1163.08	1237.02	1150.56	1155.28	1125.81	1223.76	1197.65	1250.13	1148.91	1150.47
6.48724	5.76196	5.10163	5.98511	5.85256	8.88427	8.21052	10.3305	9.28054	17.1708	16.4704	24.0932	18.6084	32.6221	30.9288	61.2683	33.3383	55.1483	54.9895	56.9205	58.0096	112.639	111.005	208.274	117.257	233.681	224.107	348.793	232.105	443.029	437.739	440.64	474.64	1122.67	1157.37	1209.05	1101.31	1081.16	1164.62	1163.08	1237.02	1150.56	1155.28	1125.81	1223.76	1197.65	1250.13	1148.91	1150.47
6.49444	5.62869	4.98198	5.84899	5.70301	8.67325	8.02171	10.0737	9.06985	16.7619	16.0718	23.559	18.194	31.8239	30.1823	60.3948	32.5639	53.8317	53.6997	55.5968	56.6934	109.856	108.298	211.97	114.574	228.013	218.612	358.733	226.745	432.032	426.984	429.976	463.648	1122.67	1157.37	1209.05	1101.31	1081.16	1164.62	1163.08	1237.02	1150.56	1155.28	1125.81	1223.76	1197.65	1250.13	1148.91	1150.47
[truncated: 1,179 more rows]
