# Supplementary material for: Regulatory sites of CaM-sensitive adenylyl cyclase AC8 revealed by cryo-EM and structural proteomics
Source: EMBO Rep. 2024 Feb 13;25(3):31. doi: 10.1038/s44319-024-00076-y (PMC10933263; doi:10.1038/s44319-024-00076-y)
Supplement: Supplementary file 4 — EV and Appendix Figures Source Data [file 44319_2024_76_MOESM4_ESM.zip › Figure EV1/EV1E/EV1E.xlsx]

## Sheet: Sheet1
Raw FSEC curves for Calmodulin binding experiment in presence of EGTA
Concentration	0.488281				0.976562				1.95312				3.90625				7.8125				15.625				31.25				62.5				125				250				500				1000
	Set1	Set2	Set3	Set4	Set1	Set2	Set3	Set4	Set1	Set2	Set3	Set4	Set1	Set2	Set3	Set4	Set1	Set2	Set3	Set4	Set1	Set2	Set3	Set4	Set1	Set2	Set3	Set4	Set1	Set2	Set3	Set4	Set1	Set2	Set3	Set4	Set1	Set2	Set3	Set4	Set1	Set2	Set3	Set4	Set1	Set2	Set3	Set4
0	0	0	0	0	0	0	0	0	0	0	0	0	0	0	0	0	0	0	0	0	0	0	0	0	0	0	0	0	0	0	0	0	0	0	0	0	0	0	0	0	0	0	0	0	0	0	0	0
0.00720005	0.0106514	-0.00804663	0.00715256	0.00233054	-0.00422001	0.00709891	0.00089407	-0.0148654	-0.0079751	0.00767708	0.00472069	-0.0104368	0.0051856	-0.00147223	0.0175059	0.0105739	0.00119209	0.00137091	0.0138998	-0.00547767	0.00935793	0.0155926	0.00974536	-0.0012815	0.0124931	-0.000882149	-0.003618	-0.00694394	0.0273108	0.0231981	-0.0106931	-0.00718236	-0.0033319	0.0102103	-0.00576973	-0.0133038	-0.0184953	-0.00382066	-0.00142455	-0.0216961	-0.000703335	0.0216186	0.00444055	-0.0205517	0.005126	-0.00290871	0.00496507	0.00223517
0.0144001	0.0173867	-0.0146449	0.015229	0.00864863	-0.0066638	0.0117481	0.00142455	-0.033313	-0.00995994	0.014168	0.00569224	-0.0219464	0.00808835	-0.000548363	0.0379562	0.0198543	0.00312924	-0.00332594	0.0304818	-0.0113249	0.0203013	0.0353575	0.020963	-0.00143647	0.0247836	-0.00212193	-0.00579357	-0.0191271	0.0539958	0.0477374	-0.0192165	-0.0135362	-0.00548959	0.0234544	-0.00693202	-0.0248671	-0.0384033	-0.0074029	-0.00273585	-0.0416815	-0.000756979	0.0370383	0.0151396	-0.0388443	0.00873208	-0.00406504	0.00753999	0.00327229
0.0216001	0.0206292	-0.0196218	0.0236869	0.0183225	-0.00821948	0.0142097	0.000226498	-0.0548303	-0.00531077	0.0193357	0.00375509	-0.0324607	0.00814795	0.00309944	0.0587225	0.0269592	0.00408888	-0.0138044	0.0481486	-0.0167668	0.0315964	0.0577688	0.0315726	-0.00174642	0.035882	-0.00443459	-0.00609756	-0.0350714	0.0765026	0.0714421	-0.023818	-0.0183523	-0.00596046	0.0391245	-0.00551343	-0.0337243	-0.0580668	-0.0104904	-0.00372529	-0.0583172	0.000196695	0.0448287	0.0313818	-0.0536859	0.0107467	-0.00278354	0.00729561	0.00348687
0.0288002	0.020963	-0.0227332	0.0312567	0.0300765	-0.00962615	0.0145674	-0.00361204	-0.0783503	0.00545979	0.022769	-0.00025034	-0.0400841	0.00559688	0.00919104	0.0768781	0.0313818	0.00301003	-0.0295341	0.0652075	-0.0215054	0.0428379	0.0813067	0.039506	-0.0035882	0.0450015	-0.00816584	-0.0038743	-0.0521958	0.0918508	0.0917912	-0.0233293	-0.0213742	-0.00478029	0.056541	-0.00402927	-0.0397861	-0.0757992	-0.0133336	-0.00448227	-0.0699282	0.00272393	0.0445247	0.0515044	-0.0643075	0.0111639	0.00146031	0.00482202	0.00352263
0.0360002	0.0190318	-0.0237048	0.0363767	0.042063	-0.0115931	0.0127792	-0.0102401	-0.102186	0.020498	0.0240326	-0.00563264	-0.0437617	0.00166297	0.0170529	0.0897467	0.0331163	-0.000268221	-0.0494361	0.0800014	-0.0255346	0.0540197	0.104636	0.0428796	-0.00759959	0.0517011	-0.0127316	0.00151992	-0.0675559	0.0981688	0.106418	-0.0180125	-0.0227273	-0.00233054	0.0751853	-0.00441074	-0.0435591	-0.0899971	-0.016427	-0.00540018	-0.0752747	0.00721812	0.0366509	0.0734329	-0.0703037	0.0100791	0.00880361	0.00136495	0.00395179
0.0432003	0.0153303	-0.0225127	0.0379622	0.0525236	-0.014776	0.00901818	-0.018996	-0.124246	0.0370264	0.0228167	-0.0118673	-0.043565	-0.00169873	0.025928	0.0953138	0.0326574	-0.00508428	-0.0716984	0.0910521	-0.028944	0.0648022	0.126785	0.0402749	-0.0131845	0.055933	-0.0167847	0.0101328	-0.078845	0.0949681	0.113708	-0.00962615	-0.0225902	0.00112653	0.094521	-0.00726581	-0.0460327	-0.0994921	-0.0196099	-0.00701547	-0.0737071	0.0135481	0.0225842	0.0951767	-0.0716269	0.00780821	0.018543	-0.00178218	0.00500679
0.0504003	0.00982881	-0.0194907	0.0358343	0.060451	-0.0195444	0.00382066	-0.0284374	-0.142431	0.0520527	0.0188947	-0.0185728	-0.0405014	-0.00239611	0.0352502	0.0925958	0.0309885	-0.0102699	-0.0941873	0.0972271	-0.0320435	0.074172	0.147283	0.031203	-0.0186443	0.0577092	-0.0188649	0.0211656	-0.0849426	0.0830054	0.113237	-0.000792742	-0.0210941	0.00544786	0.113696	-0.0118852	-0.0488162	-0.103855	-0.021857	-0.0100851	-0.0653505	0.0208139	0.00424981	0.115031	-0.0687122	0.00488758	0.0290811	-0.00362992	0.00637174
0.0576004	0.00196099	-0.0151098	0.0305712	0.0656366	-0.0256419	-0.00192523	-0.0365853	-0.154942	0.0631392	0.0121474	-0.0254691	-0.0359297	0.00123382	0.0444829	0.0819564	0.0294268	-0.0145674	-0.115341	0.0980675	-0.0354171	0.0810206	0.1661	0.0164807	-0.021857	0.0567913	-0.0180125	0.0330985	-0.0858605	0.0640512	0.1059	0.0058949	-0.0186801	0.0105202	0.131446	-0.016886	-0.053674	-0.103468	-0.0218987	-0.0153124	-0.0510454	0.0275075	-0.0159681	0.13184	-0.0624835	0.00202656	0.0382364	-0.00362992	0.00732541
0.0648004	-0.00908971	-0.00969172	0.0232041	0.0682831	-0.0321805	-0.00727177	-0.0415504	-0.160754	0.0688672	0.00280738	-0.0323474	-0.0311732	0.00983477	0.052917	0.0652075	0.0293553	-0.0170112	-0.13448	0.093931	-0.0396669	0.0848353	0.183231	-0.00188947	-0.0209987	0.052768	-0.0137448	0.0440598	-0.0823319	0.0407636	0.0937164	0.00851154	-0.0163257	0.0161231	0.146341	-0.0209451	-0.0617206	-0.0994146	-0.0190258	-0.0229955	-0.0322819	0.0320971	-0.0353813	0.144899	-0.053966	-5.96046e-05	0.0437558	-0.00170469	0.00690222
0.0720005	-0.0237703	-0.00335574	0.015223	0.0686586	-0.0380576	-0.0112891	-0.0421047	-0.159985	0.0690281	-0.00832081	-0.0389099	-0.027436	0.0227749	0.0598073	0.045228	0.0317752	-0.0172794	-0.15142	0.0858366	-0.0450373	0.0855505	0.198197	-0.0214696	-0.0150681	0.0454664	-0.0058651	0.0525236	-0.0755668	0.0165761	0.079298	0.00579357	-0.0153005	0.0219941	0.157088	-0.0229716	-0.0729084	-0.093025	-0.0131965	-0.0328481	-0.0111699	0.0334322	-0.0515521	0.154072	-0.0440478	-0.000923872	0.0438511	0.00180006	0.00439286
0.0792005	-0.0417829	0.00362992	0.00859499	0.0671625	-0.0424683	-0.0129402	-0.0380933	-0.154054	0.0645697	-0.019896	-0.0448227	-0.0255942	0.0381947	0.0647128	0.0252068	0.036943	-0.0158668	-0.166029	0.0750899	-0.0511289	0.0829756	0.2101	-0.0401914	-0.00393391	0.0353634	0.00578761	0.0577629	-0.0671744	-0.00468493	0.0653863	-0.00317097	-0.0165701	0.0280261	0.162798	-0.0218928	-0.0863075	-0.0856936	-0.00451803	-0.0439644	0.00982285	0.0307143	-0.062865	0.159878	-0.0333607	-0.000602007	0.0374794	0.00623465	-0.000452995
0.0864006	-0.0621915	0.0106692	0.00526905	0.0644028	-0.044924	-0.0110269	-0.0304043	-0.145388	0.0573218	-0.0305772	-0.0499189	-0.0259221	0.0531852	0.0677645	0.00803471	0.0442743	-0.0139356	-0.178176	0.0627995	-0.0567555	0.0765145	0.218087	-0.0568509	0.011766	0.023365	0.0211716	0.0597715	-0.0589907	-0.0195026	0.0543952	-0.0186563	-0.0204563	0.0339806	0.162971	-0.016737	-0.100857	-0.0788093	0.00721812	-0.0550151	0.0283957	0.023526	-0.0687897	0.163311	-0.0224471	0.000303984	0.0243306	0.0107706	-0.00738502
0.0936006	-0.0838459	0.0169277	0.00646114	0.0608861	-0.0451207	-0.00459552	-0.0204444	-0.136834	0.0494838	-0.0394285	-0.0542462	-0.0278294	0.0643313	0.0693917	-0.0041008	0.0525832	-0.0126958	-0.187951	0.0498533	-0.0602543	0.0654161	0.221789	-0.071013	0.0307798	0.0102162	0.0396132	0.0589609	-0.0526607	-0.0255108	0.0480115	-0.039804	-0.0267744	0.0390053	0.157416	-0.00733137	-0.115919	-0.0737429	0.0222921	-0.0644028	0.0429213	0.0119627	-0.0696599	0.165522	-0.0120044	0.000870228	0.00479817	0.014782	-0.0156343
0.100801	-0.105494	0.0216901	0.0120878	0.0564873	-0.0428557	0.00665784	-0.00945926	-0.130886	0.0428259	-0.0460207	-0.0577986	-0.0299752	0.0685394	0.0699103	-0.00988841	0.0605226	-0.0130653	-0.195748	0.0371754	-0.0599563	0.049454	0.221294	-0.0826955	0.0511587	-0.00354648	0.0599146	0.0559092	-0.0492275	-0.0219762	0.0469446	-0.0646055	-0.0351012	0.0418007	0.146222	0.00526905	-0.131005	-0.0716805	0.0402808	-0.0703752	0.052774	-0.00306368	-0.0662327	0.167519	-0.00275373	0.00012517	-0.0198364	0.0180602	-0.0237942
0.108001	-0.125712	0.0245154	0.0208735	0.0503957	-0.0382781	0.022161	0.00172257	-0.129151	0.0381172	-0.0503063	-0.0604272	-0.0308514	0.0639379	0.0694215	-0.00879765	0.0669003	-0.0154674	-0.201589	0.0257671	-0.0545502	0.0293255	0.216722	-0.0922561	0.0703812	-0.0171602	0.080663	0.0512362	-0.0488043	-0.00967383	0.0507116	-0.0903487	-0.0447273	0.0412405	0.129813	0.0188887	-0.145304	-0.0733674	0.0597119	-0.0711739	0.0581801	-0.0196993	-0.0594914	0.169826	0.00480413	-0.00287294	-0.0472605	0.0209451	-0.02985
0.115201	-0.142843	0.0251353	0.0310302	0.0416875	-0.0321031	0.040549	0.0127316	-0.132209	0.0351012	-0.0526965	-0.0620663	-0.0295043	0.0503838	0.0680447	-0.00113845	0.0707865	-0.0197172	-0.204748	0.0164807	-0.0435174	0.00653863	0.208181	-0.100273	0.0858188	-0.0292599	0.100684	0.0456512	-0.0507474	0.00961423	0.0577152	-0.114524	-0.0543773	0.0371695	0.10913	0.0311673	-0.157613	-0.0787318	0.0784993	-0.0656664	0.0599027	-0.0356257	-0.0507832	0.172502	0.0102401	-0.00884533	-0.0742853	0.0241756	-0.0315726
0.122401	-0.155252	0.0233114	0.0407636	0.029999	-0.0256181	0.0600457	0.0235915	-0.139594	0.0328898	-0.0540853	-0.063175	-0.0258446	0.0295103	0.0661492	0.0118136	0.0716984	-0.0248909	-0.203913	0.00970364	-0.0273228	-0.0171304	0.196242	-0.107366	0.0955284	-0.0382721	0.119251	0.0398576	-0.0540912	0.0336349	0.0658095	-0.135475	-0.062108	0.0304878	0.085789	0.0404358	-0.166708	-0.0867486	0.0947177	-0.0539601	0.059092	-0.0486493	-0.0417471	0.175381	0.0130415	-0.0181019	-0.0975072	0.0285745	-0.0273764
0.129601	-0.161791	0.0189126	0.0485361	0.0158429	-0.0201583	0.0787139	0.0344872	-0.149906	0.030607	-0.0556111	-0.0648022	-0.0206172	0.00418425	0.0642478	0.0280261	0.0697792	-0.0293255	-0.197983	0.00536442	-0.00732541	-0.0398278	0.18248	-0.113738	0.0987947	-0.0433922	0.136012	0.0343323	-0.0579178	0.0599742	0.0730753	-0.152141	-0.0658631	0.0225365	0.0617564	0.0458479	-0.171745	-0.0958264	0.107127	-0.0376046	0.0572503	-0.0571311	-0.0338793	0.178218	0.012666	-0.0301898	-0.114298	0.0347435	-0.0169218
0.136801	-0.162071	0.012207	0.0530362	0.000506639	-0.0165582	0.0946283	0.0457525	-0.161093	0.0276804	-0.0581086	-0.0679135	-0.0152647	-0.0223994	0.0626564	0.0449598	0.0659645	-0.0309169	-0.186676	0.00314713	0.0145257	-0.0596941	0.169295	-0.118738	0.096035	-0.0451565	0.150663	0.0293136	-0.0614822	0.0861347	0.0784457	-0.163722	-0.064218	0.0145137	0.0389516	0.0469983	-0.172353	-0.104266	0.115037	-0.0190556	0.0559926	-0.06001	-0.0281394	0.180691	0.00886321	-0.0438869	-0.123274	0.042969	-0.00120401
0.144001	-0.156575	0.00411272	0.0534534	-0.0142336	-0.014919	0.10618	0.0576973	-0.170755	0.0237942	-0.0616074	-0.0726521	-0.0116289	-0.0471056	0.0611961	0.0599682	0.0617802	-0.0279188	-0.170666	0.00271797	0.0360548	-0.0749171	0.158978	-0.121099	0.0880539	-0.0448346	0.163013	0.0250101	-0.0641286	0.10978	0.0819743	-0.169575	-0.0568271	0.00753403	0.0189841	0.0439346	-0.168371	-0.110596	0.118047	-0.000798702	0.0566959	-0.0568151	-0.0249147	0.182408	0.00197291	-0.0576198	-0.124085	0.0531435	0.0179827
0.151201	-0.146496	-0.00389218	0.0497282	-0.0263929	-0.0147343	0.112462	0.0702858	-0.176829	0.0188291	-0.065428	-0.0782311	-0.011462	-0.0671923	0.059402	0.070852	0.0588298	-0.0198364	-0.151086	0.00367165	0.0553191	-0.0841081	0.152743	-0.119567	0.0754833	-0.0435472	0.172973	0.0218391	-0.0651538	0.129074	0.0844717	-0.169426	-0.0443459	0.00278354	0.00318885	0.0373125	-0.15977	-0.113702	0.116122	0.0151813	0.0599921	-0.0477254	-0.0243723	0.182903	-0.00700951	-0.0699103	-0.117046	0.0647843	0.0386119
0.158401	-0.133586	-0.0101864	0.042659	-0.0342071	-0.0152767	0.113446	0.0828564	-0.178051	0.0130236	-0.0686228	-0.0834703	-0.0158906	-0.080663	0.0568986	0.0761628	0.058198	-0.00767112	-0.129229	0.00536442	0.0706971	-0.0868261	0.150514	-0.113571	0.0587404	-0.0418127	0.180644	0.0203967	-0.0640631	0.143111	0.0869155	-0.163889	-0.0279605	0.00123382	-0.00713468	0.0286102	-0.146908	-0.112766	0.11012	0.027132	0.0655949	-0.033766	-0.0268102	0.181854	-0.0167191	-0.0795662	-0.103027	0.0770092	0.0587225
0.165601	-0.120026	-0.0134468	0.033772	-0.0367522	-0.0157535	0.109899	0.0940681	-0.174099	0.00692606	-0.0703096	-0.0874043	-0.0248313	-0.0865757	0.0535846	0.0751376	0.0602305	0.00649095	-0.106633	0.00697374	0.0812054	-0.0838876	0.151342	-0.103533	0.038296	-0.0399113	0.186408	0.0212312	-0.0609338	0.152087	0.090009	-0.154382	-0.00913739	0.00320077	-0.010848	0.0198185	-0.13085	-0.10733	0.102162	0.0334442	0.0725985	-0.0167489	-0.0326455	0.179255	-0.0256002	-0.0857532	-0.0838339	0.0885487	0.0764251
0.172801	-0.108045	-0.0130713	0.0249207	-0.0344098	-0.0153601	0.103021	0.102156	-0.165379	0.00107288	-0.0697255	-0.0894427	-0.0369966	-0.085175	0.0494778	0.067836	0.0646532	0.0202	-0.0852048	0.00789762	0.0865459	-0.0769079	0.153965	-0.0906348	0.0147879	-0.0383079	0.190687	0.0243187	-0.0564456	0.156963	0.0941992	-0.142574	0.0105798	0.00807047	-0.0074625	0.0127375	-0.113392	-0.0975668	0.0952005	0.0329137	0.0798225	0.00103116	-0.0417948	0.175357	-0.0320435	-0.087899	-0.0622809	0.0979841	0.0900447
0.180001	-0.0995994	-0.00914931	0.017935	-0.0285566	-0.0134051	0.0941157	0.105381	-0.152719	-0.00452399	-0.0662208	-0.089252	-0.0503361	-0.0776231	0.0445485	0.0552773	0.070709	0.0312865	-0.0670671	0.00814199	0.086987	-0.0676751	0.157058	-0.0766158	-0.0109792	-0.0376463	0.19381	0.02895	-0.0516236	0.158751	0.0996172	-0.129694	0.0294626	0.0147462	0.00244379	0.00835657	-0.096792	-0.0843644	0.0919223	0.0254929	0.0861645	0.0172377	-0.0534534	0.170487	-0.034678	-0.0859857	-0.0415683	0.10429	0.0985384
0.187201	-0.09588	-0.00213385	0.0143528	-0.0208616	-0.00969768	0.0845194	0.102729	-0.137198	-0.010556	-0.0595391	-0.0867128	-0.0625491	-0.0653327	0.0387549	0.0395298	0.0772417	0.0380993	-0.0540733	0.00832081	0.0831366	-0.0577927	0.159353	-0.0637889	-0.0381112	-0.0381529	0.195944	0.0336707	-0.0472844	0.158143	0.105977	-0.116372	0.045687	0.0223994	0.017345	0.00703931	-0.0832498	-0.069052	0.093776	0.0124693	0.0906825	0.0298917	-0.0662208	0.16486	-0.0329196	-0.0808001	-0.0241637	0.107014	0.101954
0.194401	-0.0970721	0.00733137	0.0151932	-0.0127375	-0.00478029	0.0754416	0.0940442	-0.120056	-0.0181019	-0.0501752	-0.082165	-0.0715256	-0.0494659	0.0323653	0.0237346	0.0828266	0.039655	-0.0472307	0.00931025	0.0757158	-0.0484526	0.15986	-0.0550807	-0.0653207	-0.0393033	0.197101	0.0366628	-0.043714	0.155443	0.112331	-0.102895	0.0577569	0.0306666	0.0352919	0.00882745	-0.0745296	-0.0531614	0.100648	-0.00416636	0.0924289	0.037688	-0.0785708	0.158459	-0.0271857	-0.0737786	-0.0112772	0.10621	0.101459
0.201601	-0.102311	0.0183284	0.0207305	-0.00520349	5.36442e-05	0.0676632	0.0799537	-0.102603	-0.0278652	-0.0395298	-0.0765502	-0.0757992	-0.0309944	0.0260293	0.0113487	0.0861347	0.0358582	-0.0464857	0.0118375	0.0652671	-0.0404298	0.158191	-0.0534713	-0.090605	-0.040096	0.197166	0.0364006	-0.0407517	0.150937	0.117064	-0.0895798	0.0647247	0.0392675	0.0543296	0.0135839	-0.0718355	-0.0382364	0.111336	-0.0227273	0.0904024	0.0401556	-0.0893056	0.151145	-0.0187397	-0.0663102	-0.00315309	0.102109	0.0986755
0.208801	-0.109828	0.0295997	0.0305593	0.00104904	0.00321865	0.061214	0.0616193	-0.0859976	-0.0397384	-0.0294745	-0.0712633	-0.0749111	-0.0108838	0.0204682	0.00504851	0.0865698	0.0278056	-0.0509679	0.0162601	0.052321	-0.0340283	0.154811	-0.0610471	-0.111377	-0.0397384	0.195986	0.0323355	-0.0380158	0.145155	0.118512	-0.0768363	0.066328	0.0477493	0.0725567	0.0207841	-0.0755727	-0.0257373	0.124007	-0.0420213	0.0838339	0.0375926	-0.0974834	0.142789	-0.00910163	-0.0592411	0.000536442	0.09498	0.0947893
0.216001	-0.11726	0.0395358	0.0435829	0.0056982	0.00332594	0.0555277	0.0405192	-0.0710011	-0.0527024	-0.021565	-0.0676572	-0.0697255	0.00968575	0.016135	0.00605583	0.0845969	0.0176489	-0.0593841	0.0227392	0.037539	-0.0289977	0.150728	-0.0781953	-0.125039	-0.0381172	0.193655	0.0250995	-0.0351191	0.138676	0.115687	-0.0647724	0.0627637	0.0553966	0.088048	0.029403	-0.0851631	-0.017029	0.136298	-0.0608146	0.07267	0.0308037	-0.102097	0.133449	0.000303984	-0.0528216	0.000435114	0.0852644	0.0901282
0.223201	-0.122005	0.046581	0.0580072	0.00899434	-0.000441074	0.0499845	0.0183821	-0.0579357	-0.0648737	-0.0165582	-0.066632	-0.0623822	0.0294685	0.0131547	0.0140905	0.0813782	0.00795126	-0.0702798	0.031215	0.0217021	-0.0246823	0.147092	-0.10342	-0.129658	-0.0359178	0.190711	0.0162661	-0.0318587	0.131851	0.108624	-0.0531316	0.0543833	0.0614882	0.0989914	0.0380754	-0.0989974	-0.0131607	0.145257	-0.0772357	0.0578761	0.0208676	-0.102282	0.123668	0.00827909	-0.0470996	-0.00233054	0.073725	0.0844955
0.230401	-0.121742	0.049758	0.0714779	0.011611	-0.00818968	0.0444055	-0.00277162	-0.046742	-0.0738502	-0.0142634	-0.0683486	-0.0555098	0.0473976	0.0116169	0.0278652	0.0781476	0.000858307	-0.0821471	0.0413239	0.00578761	-0.0204146	0.144827	-0.133961	-0.124431	-0.0341415	0.188136	0.00771284	-0.0282705	0.124782	0.0981271	-0.0415146	0.0416696	0.0654876	0.103968	0.0457227	-0.114667	-0.0145853	0.147969	-0.0890732	0.0411332	0.00913739	-0.0978231	0.114584	0.0136435	-0.0424385	-0.00624061	0.0613213	0.0779152
0.237602	-0.11493	0.0486791	0.0814795	0.0140727	-0.0190735	0.0389457	-0.0208735	-0.0371456	-0.0771821	-0.0139356	-0.0722468	-0.0512004	0.0629008	0.0116169	0.0455439	0.0757694	-0.00252128	-0.0933766	0.0522494	-0.0092566	-0.0157356	0.144345	-0.166488	-0.10975	-0.0335693	0.186914	0.00104904	-0.0246048	0.117707	0.085175	-0.0299156	0.0255167	0.0669956	0.102234	0.0518382	-0.129437	-0.0212014	0.142419	-0.094682	0.0239968	-0.00272989	-0.089407	0.107777	0.0155091	-0.0393867	-0.00990629	0.0487685	0.0710547
0.244802	-0.101089	0.0433445	0.0859916	0.0163257	-0.0312388	0.0336468	-0.0343263	-0.0288367	-0.0729918	-0.0146508	-0.0772595	-0.050348	0.0759184	0.0130177	0.064683	0.0748515	-0.00210404	-0.102353	0.0629306	-0.0227988	-0.01055	0.145328	-0.197423	-0.0872314	-0.034517	0.18748	-0.00255108	-0.0211954	0.111264	0.0706553	-0.0190198	0.00736117	0.0658035	0.0939429	0.0561774	-0.14084	-0.0325322	0.128412	-0.0937343	0.00747442	-0.0131607	-0.0784278	0.104886	0.0135422	-0.0382185	-0.0124812	0.0363529	0.0649691
0.252002	-0.0810266	0.0340044	0.0841379	0.0178456	-0.0421226	0.0283122	-0.0424862	-0.0216544	-0.0604928	-0.0156224	-0.0820339	-0.0525355	0.0868797	0.0151753	0.0822067	0.0758708	0.00158548	-0.107938	0.0724852	-0.0346184	-0.00504255	0.146586	-0.223202	-0.0596881	-0.0370979	0.189656	-0.00248551	-0.0184	0.106502	0.055486	-0.0100791	-0.0109434	0.0621498	0.0801325	0.0583351	-0.147045	-0.0477314	0.107551	-0.0871122	-0.00763535	-0.0210762	-0.0662446	0.107062	0.00804067	-0.0389576	-0.0136673	0.0241458	0.0605226
0.259202	-0.0567973	0.0212431	0.0762105	0.0181139	-0.0490844	0.0229478	-0.0457883	-0.0156403	-0.0402689	-0.0161946	-0.0850856	-0.0565946	0.0964761	0.0172257	0.0950336	0.079006	0.00776649	-0.109911	0.0807106	-0.0447631	0.000655651	0.146365	-0.24057	-0.0306964	-0.0415266	0.192815	0.000989437	-0.0165641	0.104296	0.0408292	-0.00419617	-0.0275016	0.0568628	0.0626087	0.0577271	-0.14711	-0.0655234	0.0824869	-0.0761867	-0.0204682	-0.026232	-0.0537038	0.114518	-0.000327826	-0.0416517	-0.0134051	0.0122786	0.0582576
0.266402	-0.0314057	0.00610948	0.0632346	0.0170648	-0.0500441	0.0181377	-0.0454009	-0.0111043	-0.0140667	-0.0159383	-0.0849664	-0.0611246	0.105339	0.0187874	0.10103	0.0837564	0.0155032	-0.109142	0.0879943	-0.0534832	0.00679493	0.142902	-0.247389	-0.0038147	-0.048095	0.196123	0.00684261	-0.0160158	0.104791	0.0280619	-0.00184774	-0.0409245	0.0511348	0.0436723	0.053978	-0.141209	-0.0840485	0.056082	-0.0623584	-0.0300765	-0.0289619	-0.0414491	0.126445	-0.0108242	-0.0466824	-0.0116169	0.000941753	0.0585198
0.273602	-0.00819564	-0.00984073	0.04673	0.0150919	-0.0438094	0.014925	-0.0426173	-0.0085175	0.0154376	-0.0149727	-0.080508	-0.0647426	0.11394	0.0202835	0.0996828	0.0888586	0.0238836	-0.107056	0.094837	-0.061059	0.0142574	0.135106	-0.243336	0.0182807	-0.0566185	0.198328	0.0136197	-0.0168502	0.107402	0.0184298	-0.00275373	-0.0506282	0.046128	0.0255942	0.0474036	-0.130785	-0.101084	0.0310659	-0.0470936	-0.0359833	-0.0297308	-0.0302017	0.141239	-0.0228941	-0.0546813	-0.00820756	-0.00981688	0.0616193
0.280802	0.00987649	-0.0249684	0.0285625	0.0128686	-0.0302494	0.0140965	-0.0387073	-0.00824928	0.0449777	-0.0139296	-0.0712097	-0.0662148	0.122565	0.0224888	0.0920057	0.0929415	0.0321865	-0.104833	0.101554	-0.0677645	0.0242889	0.122786	-0.229996	0.0342429	-0.0661373	0.197679	0.0199795	-0.0185966	0.111079	0.0127614	-0.00622869	-0.056839	0.0426054	0.0102878	0.0390708	-0.118309	-0.114679	0.0100136	-0.0321269	-0.0385523	-0.0287652	-0.0208557	0.156671	-0.0359654	-0.0657022	-0.00320673	-0.0202477	0.0674129
0.288002	0.0209451	-0.037843	0.0109136	0.0111401	-0.0103772	0.0157833	-0.0352085	-0.0103176	0.071311	-0.0136495	-0.0573814	-0.0647366	0.131184	0.0258744	0.0797093	0.0952721	0.0400901	-0.103039	0.108165	-0.0738263	0.0379384	0.106591	-0.210196	0.0439286	-0.0749707	0.192529	0.0251234	-0.0201344	0.114739	0.0114322	-0.0115216	-0.0603974	0.0409067	-0.000673532	0.0304043	-0.10671	-0.123632	-0.00486374	-0.0193417	-0.0385106	-0.0261307	-0.0141084	0.170344	-0.0494897	-0.0787497	0.00318289	-0.0304937	0.0747561
0.295202	0.0244975	-0.0473678	-0.00409484	0.01055	0.0135124	0.0197828	-0.0338852	-0.0141919	0.0918567	-0.0145435	-0.0400305	-0.0603616	0.139141	0.0303209	0.0646889	0.0959158	0.0477076	-0.101835	0.11465	-0.0792086	0.055486	0.0879943	-0.187039	0.0481367	-0.0813901	0.182199	0.0287652	-0.0201344	0.117385	0.0145614	-0.0177145	-0.0624299	0.0408828	-0.00609756	0.0228405	-0.0986457	-0.127405	-0.0122309	-0.0101924	-0.0361085	-0.0218868	-0.0102401	0.180107	-0.0630677	-0.0920355	0.0104785	-0.0400364	0.0815451
0.302402	0.0211596	-0.0530183	-0.0151157	0.0113785	0.0381231	0.0260174	-0.0361681	-0.0187755	0.105149	-0.0161529	-0.0206351	-0.053966	0.14503	0.0356197	0.0491321	0.0953972	0.0552475	-0.101447	0.120932	-0.0833154	0.0762582	0.0692427	-0.163299	0.048393	-0.0843287	0.167441	0.0308812	-0.0178576	0.117856	0.0220239	-0.0234127	-0.0639558	0.0418842	-0.00539422	0.0178337	-0.0958502	-0.125962	-0.012064	-0.00504255	-0.0309467	-0.0162244	-0.00916123	0.184709	-0.0764489	-0.1037	0.0178158	-0.0477254	0.0853896
0.309602	0.0124156	-0.0549197	-0.0220418	0.0133395	0.0599384	0.0343502	-0.0423133	-0.0227869	0.110948	-0.0174582	-0.00107288	-0.0466704	0.146943	0.0417531	0.035578	0.0943959	0.0627041	-0.102335	0.126672	-0.0852764	0.098747	0.0531137	-0.141299	0.0466347	-0.0835717	0.150079	0.0316858	-0.0136554	0.114912	0.0331819	-0.0267446	-0.0657082	0.0426531	0.000965595	0.0168264	-0.0988305	-0.11974	-0.00562072	-0.00302792	-0.0223219	-0.00936985	-0.010556	0.18428	-0.0894308	-0.112402	0.0239789	-0.0520587	0.0844359
0.316802	0.000470877	-0.0538349	-0.0257432	0.015676	0.0761569	0.0440717	-0.0510335	-0.025028	0.109881	-0.0175655	0.0164151	-0.0390708	0.143385	0.0485957	0.0267506	0.0937104	0.0697494	-0.104898	0.131112	-0.0842094	0.120848	0.0423133	-0.122809	0.0447631	-0.0794709	0.132042	0.0314772	-0.00879765	0.107646	0.0467479	-0.0260651	-0.0680506	0.0416517	0.0112414	0.0209451	-0.106943	-0.109988	0.00522733	-0.00245571	-0.00994205	-0.00141859	-0.013864	0.180358	-0.101751	-0.117373	0.0276864	-0.0517547	0.0778615
0.324002	-0.0120938	-0.0508428	-0.0275791	0.0176728	0.0851154	0.0537097	-0.0602543	-0.0246584	0.103015	-0.0160694	0.0294805	-0.0309229	0.134122	0.0553966	0.0245929	0.0944197	0.0759959	-0.109178	0.133479	-0.079602	0.140011	0.0386238	-0.108874	0.0441253	-0.0725865	0.11484	0.0302851	-0.00489354	0.0959218	0.0608861	-0.0207961	-0.0709355	0.0378013	0.0229836	0.0305176	-0.118607	-0.0990927	0.0184476	-0.00151992	0.0054419	0.00764728	-0.0181198	0.175267	-0.113118	-0.118172	0.0280142	-0.0459909	0.0659168
0.331202	-0.023067	-0.0467956	-0.0289381	0.0190973	0.086242	0.0615358	-0.0681102	-0.0213087	0.0916779	-0.0130296	0.036335	-0.021565	0.120276	0.0608027	0.0295937	0.0975132	0.0810146	-0.11493	0.133413	-0.0714839	0.153542	0.0424504	-0.0994444	0.0453293	-0.0635803	0.0996292	0.02774	-0.00342727	0.0805378	0.0738144	-0.0116408	-0.0737548	0.0310004	0.0338793	0.0447333	-0.131702	-0.0898898	0.0320375	0.00107288	0.0220537	0.017792	-0.0219524	0.171363	-0.123316	-0.114739	0.0246882	-0.0344574	0.0497878
0.338402	-0.0311434	-0.0419736	-0.0311077	0.0204265	0.0798166	0.0663519	-0.0733554	-0.0150442	0.0773549	-0.00883341	0.0364244	-0.0105381	0.103945	0.0635266	0.0408113	0.103199	0.0844657	-0.121886	0.13116	-0.0602245	0.159442	0.0527143	-0.0934303	0.0483334	-0.0533879	0.0872135	0.0231624	-0.00573397	0.0630617	0.0844598	2.38419e-05	-0.0754893	0.0220835	0.0422895	0.0618219	-0.144041	-0.084579	0.0440598	0.00588298	0.0373423	0.0286818	-0.0239253	0.170356	-0.13203	-0.107759	0.018084	-0.0176311	0.0314653
0.345602	-0.0362873	-0.0363588	-0.0351846	0.0226855	0.0668705	0.0679433	-0.0751674	-0.00642538	0.0617087	-0.00421405	0.0305474	0.00200868	0.0875652	0.0632882	0.0564635	0.110561	0.0861168	-0.129861	0.127321	-0.0463188	0.157207	0.0670791	-0.0892818	0.0526428	-0.0432193	0.0776649	0.0162244	-0.0129402	0.0452995	0.0926077	0.0127017	-0.075078	0.0124037	0.0471532	0.0796974	-0.153685	-0.0839174	0.0527978	0.0128508	0.0482678	0.0395715	-0.0229776	0.173104	-0.138563	-0.0987113	0.00899434	0.0028491	0.0135183
0.352802	-0.0392258	-0.029844	-0.0417471	0.0271559	0.0491917	0.0667572	-0.072962	0.00355244	0.0463963	-0.000393391	0.0204384	0.0152886	0.0735044	0.0607669	0.0743985	0.118089	0.085783	-0.138712	0.122315	-0.0304103	0.148237	0.0822425	-0.0856936	0.0572801	-0.0342309	0.070107	0.00752807	-0.0255585	0.0291467	0.0987411	0.025022	-0.0720084	0.00340343	0.0477612	0.0965059	-0.15927	-0.0873148	0.0573754	0.0214577	0.0519395	0.0494123	-0.0187695	0.179541	-0.141889	-0.0894666	-0.00138879	0.0243127	-0.00161529
0.360002	-0.0406802	-0.0224054	-0.0504017	0.034976	0.0289738	0.0636756	-0.0667155	0.0136614	0.032866	0.00129938	0.00829697	0.0279725	0.0639141	0.0568867	0.0921607	0.124419	0.0836551	-0.148153	0.11636	-0.0132561	0.135368	0.0945985	-0.0820756	0.060755	-0.0269234	0.0628114	-0.00146031	-0.0427485	0.016439	0.103843	0.0354826	-0.0667095	-0.00342727	0.0437319	0.110972	-0.160235	-0.093478	0.058037	0.0307858	0.0464499	0.0572979	-0.011766	0.188804	-0.141191	-0.0815332	-0.0116825	0.0437737	-0.012058
0.367202	-0.0411808	-0.0141203	-0.0597537	0.0468314	0.0082612	0.0598669	-0.0574291	0.0228584	0.022161	0.000190735	-0.00356436	0.0383854	0.060308	0.0522614	0.106937	0.128859	0.0804782	-0.157583	0.109875	0.00424981	0.121713	0.101072	-0.0784516	0.0615776	-0.0210226	0.0541925	-0.00898838	-0.0620902	0.00863075	0.109148	0.0424325	-0.0603616	-0.00656843	0.0353873	0.122488	-0.156951	-0.100774	0.0559151	0.0395298	0.0314832	0.062871	-0.00320077	0.199288	-0.136375	-0.0756383	-0.0205934	0.0587583	-0.0167489
0.374402	-0.0412107	-0.00507236	-0.0679135	0.0626326	-0.0115037	0.056529	-0.0468731	0.0304997	0.0150144	-0.00317693	-0.0128627	0.0448704	0.0630498	0.0473261	0.115907	0.131363	0.0773311	-0.165987	0.103623	0.0211298	0.109786	0.100023	-0.0751197	0.0585973	-0.0158072	0.0436425	-0.0135064	-0.0802219	0.00642538	0.115925	0.0446439	-0.0542283	-0.00483394	0.0240088	0.1311	-0.150543	-0.107205	0.0523984	0.0461578	0.00883341	0.0665009	0.00529885	0.209004	-0.128073	-0.0717163	-0.0273526	0.0678241	-0.0153065
0.381602	-0.0411987	0.00439286	-0.0732243	0.0813663	-0.029546	0.0546277	-0.036782	0.0363767	0.012064	-0.00731349	-0.0176013	0.0461817	0.071162	0.0427961	0.117075	0.132203	0.0752985	-0.172073	0.0983477	0.0363111	0.101358	0.0915825	-0.0724137	0.0512719	-0.0105917	0.0316322	-0.0139236	-0.0939429	0.00962615	0.125128	0.0417352	-0.0491858	0.00200272	0.0115991	0.137359	-0.142378	-0.110584	0.0486612	0.0492215	-0.0177145	0.0689328	0.0120223	0.216061	-0.117105	-0.0692606	-0.0320911	0.0706077	-0.00803471
0.388802	-0.0413597	0.0134587	-0.0746548	0.101095	-0.0455022	0.0545621	-0.0281811	0.0403702	0.0138819	-0.0104368	-0.0166655	0.0419974	0.0824571	0.0395894	0.109971	0.132	0.0752211	-0.174803	0.0942826	0.0486732	0.0975609	0.0775099	-0.0706375	0.0395179	-0.00505447	0.0193119	-0.0095129	-0.101048	0.017184	0.136876	0.0342369	-0.0456154	0.0127673	0.000226498	0.142139	-0.133455	-0.109255	0.0455737	0.0478387	-0.0431001	0.0707626	0.0155151	0.219178	-0.104123	-0.0674307	-0.0355005	0.0677168	0.00396967
0.396003	-0.0414133	0.020951	-0.0716567	0.119293	-0.0590682	0.0560105	-0.021261	0.0420749	0.0206769	-0.0112176	-0.0101566	0.0329554	0.0941634	0.0381768	0.0957787	0.131768	0.0773549	-0.174075	0.0909984	0.0568807	0.0988185	0.0606358	-0.0702262	0.0236809	0.000911951	0.00815392	-6.55651e-05	-0.100321	0.0273764	0.150275	0.0233233	-0.0436485	0.0251114	-0.00845194	0.146395	-0.124204	-0.103021	0.0438273	0.0419974	-0.061965	0.0721693	0.0149667	0.217772	-0.089848	-0.0650823	-0.0382423	0.060755	0.0187755
0.403203	-0.0405788	0.0257492	-0.0641763	0.133318	-0.0698388	0.0582337	-0.015682	0.0407696	0.0317931	-0.00882745	0.000709295	0.0205278	0.103801	0.037998	0.0769258	0.132722	0.0815749	-0.170892	0.0879943	0.0595391	0.104553	0.044322	-0.0715435	0.00491738	0.00734925	-0.000154972	0.01387	-0.0914216	0.0381231	0.163585	0.0103295	-0.0433028	0.0363469	-0.0134051	0.150943	-0.114834	-0.0933349	0.043714	0.0324607	-0.0698328	0.0729859	0.0102997	0.211775	-0.0755847	-0.0608325	-0.0404894	0.0520349	0.0341415
0.410403	-0.0381947	0.0272691	-0.0527501	0.141156	-0.0772238	0.0603676	-0.0108242	0.035888	0.0456512	-0.00265241	0.0140071	0.00659823	0.109798	0.0378191	0.0563085	0.135756	0.0875115	-0.166768	0.0852823	0.0556529	0.113082	0.0319898	-0.0746012	-0.0145137	0.0142038	-0.00379682	0.0308037	-0.0750899	0.0472844	0.174654	-0.00347495	-0.044328	0.0443161	-0.0140965	0.156128	-0.105834	-0.0825286	0.044781	0.020498	-0.0644267	0.0728846	0.00214577	0.201541	-0.063014	-0.0534117	-0.0419617	0.0438631	0.0480354
0.417603	-0.0340641	0.0257492	-0.0386536	0.141966	-0.0803888	0.0616252	-0.00584722	0.0274956	0.0602484	0.00754595	0.0277042	-0.00715256	0.111878	0.0365853	0.0368416	0.140905	0.0942886	-0.162899	0.0833213	0.045079	0.122255	0.0264466	-0.0788867	-0.0316322	0.0210762	-0.00104904	0.0484705	-0.0534117	0.0532806	0.181317	-0.0169694	-0.0461042	0.0476658	-0.0104189	0.161743	-0.0981271	-0.0727654	0.0459552	0.0074625	-0.0463486	0.0713527	-0.0081718	0.18785	-0.0535846	-0.0421703	-0.042367	0.0378013	0.058949
0.424803	-0.028491	0.0221848	-0.0237763	0.136256	-0.0783265	0.0615537	-2.38419e-05	0.0164926	0.0738978	0.0212669	0.039959	-0.0197649	0.110996	0.0338256	0.0210702	0.147253	0.100559	-0.159824	0.0823975	0.0286877	0.130337	0.0289023	-0.0834286	-0.0438631	0.0273526	0.00898242	0.0644207	-0.0297368	0.0557065	0.181836	-0.0292957	-0.047791	0.0457644	-0.00284314	0.167036	-0.0927567	-0.0653565	0.0461876	-0.00553727	-0.0189006	0.0674605	-0.0190496	0.172156	-0.0478625	-0.0274241	-0.0417054	0.0342846	0.0657916
0.432003	-0.0221133	0.0178158	-0.00995994	0.125378	-0.0701368	0.0602424	0.00686049	0.00411868	0.08564	0.0371218	0.04915	-0.0312626	0.108773	0.0292897	0.010705	0.153261	0.104719	-0.157863	0.0821948	0.00814795	0.136572	0.0385225	-0.0871062	-0.0499666	0.0325799	0.0261545	0.0766039	-0.0077188	0.0553727	0.175261	-0.0399113	-0.048697	0.0386298	0.00753999	0.17097	-0.0905275	-0.0607371	0.0451446	-0.0175893	0.0130117	0.0599265	-0.029099	0.156492	-0.0455141	-0.0103414	-0.0400424	0.0327885	0.0677049
0.439203	-0.0156581	0.0138223	0.00162125	0.110912	-0.0554383	0.0584126	0.0144184	-0.0084579	0.0951052	0.053215	0.053966	-0.042522	0.106883	0.0223994	0.00624061	0.157452	0.105274	-0.15747	0.0819623	-0.0145912	0.140947	0.0527859	-0.0890732	-0.050199	0.0365734	0.0494659	0.0838518	0.00978112	0.0539243	0.161719	-0.0484824	-0.0486374	0.0269413	0.0190556	0.17271	-0.0919104	-0.058645	0.0432491	-0.0278771	0.0443041	0.0477374	-0.0374138	0.142795	-0.0457764	0.00730753	-0.0371993	0.0323951	0.0643075
0.446403	-0.00988841	0.0110984	0.0104666	0.0943482	-0.0346243	0.0570416	0.0218749	-0.0201643	0.102168	0.0679076	0.0535786	-0.0545144	0.106663	0.0123978	0.00675321	0.158876	0.101453	-0.159055	0.0810921	-0.0374854	0.143719	0.0685871	-0.0888109	-0.0455856	0.0394821	0.0773191	0.0859737	0.021255	0.0531673	0.142568	-0.0547945	-0.0478029	0.0122547	0.0297308	0.171733	-0.0972867	-0.058192	0.0410855	-0.0357091	0.0707865	0.0310481	-0.0436723	0.132352	-0.0478089	0.0234902	-0.0327051	0.0319779	0.0562131
0.453603	-0.00568032	0.0101447	0.0165701	0.0771224	-0.00889301	0.0567675	0.0285089	-0.0297129	0.107104	0.0803113	0.047946	-0.067699	0.108784	-0.000822544	0.0102162	0.15744	0.0935614	-0.162327	0.0793815	-0.058496	0.145036	0.0833213	-0.0861704	-0.0373781	0.0415087	0.107664	0.0835836	0.0263095	0.0545382	0.120199	-0.0587702	-0.0465035	-0.00324249	0.0376999	0.167811	-0.106949	-0.0578463	0.0388861	-0.0406861	0.0895321	0.0114858	-0.0479519	0.125772	-0.0506163	0.0361383	-0.026083	0.0303805	0.0451624
0.460803	-0.00393987	0.0111878	0.0202596	0.0606656	0.0196815	0.0575423	0.0338376	-0.0355661	0.110865	0.0900686	0.0379384	-0.0815749	0.113249	-0.0162184	0.0143588	0.153911	0.0826001	-0.166214	0.0767708	-0.0759065	0.144917	0.095439	-0.0814855	-0.0270009	0.0427306	0.138158	0.0778675	0.0252426	0.0589728	0.0975072	-0.060457	-0.0450969	-0.0173628	0.0417054	0.160837	-0.120598	-0.0558019	0.0365794	-0.0427306	0.0991166	-0.00835657	-0.0504911	0.123358	-0.0530005	0.0433385	-0.0173748	0.026679	0.0335455
0.468003	-0.00549555	0.0140488	0.0222266	0.0460923	0.0483155	0.0586092	0.0376105	-0.0366628	0.115055	0.0968516	0.0252187	-0.0946701	0.119352	-0.03196	0.017345	0.149626	0.0701129	-0.169641	0.0729799	-0.0888109	0.143439	0.10426	-0.0756383	-0.0160933	0.0433087	0.166404	0.0704348	0.0190556	0.066787	0.0773549	-0.0600398	-0.0441492	-0.0287116	0.0414252	0.150871	-0.136811	-0.0506401	0.0342429	-0.0421703	0.0999928	-0.0258446	-0.0517607	0.125456	-0.0537217	0.0438094	-0.007236	0.0205934	0.0236154
0.475203	-0.01086	0.018084	0.0235796	0.0337303	0.0738323	0.0590742	0.039804	-0.0332773	0.121176	0.100243	0.0116944	-0.104916	0.125784	-0.0463307	0.0180662	0.146157	0.0579178	-0.172305	0.0674486	-0.0974953	0.140727	0.109857	-0.0699818	-0.00607371	0.0434756	0.190431	0.0631988	0.00949502	0.0775993	0.0620425	-0.0577807	-0.0445187	-0.0369668	0.0376463	0.138289	-0.153023	-0.0417888	0.0322461	-0.0396967	0.0944853	-0.0388265	-0.0524819	0.132179	-0.0517309	0.0372589	0.00345111	0.0125825	0.0169337
0.482403	-0.0200152	0.0222385	0.0255108	0.0229836	0.0932395	0.0582516	0.040704	-0.0271082	0.129646	0.099951	-0.000935793	-0.110292	0.130904	-0.0582814	0.0162303	0.144923	0.0478566	-0.174683	0.0596344	-0.103122	0.136888	0.113076	-0.0662446	0.00252724	0.0435948	0.208974	0.0581026	-0.00118017	0.0903547	0.0528514	-0.0538468	-0.0469804	-0.0425875	0.0319123	0.123858	-0.166386	-0.0297129	0.0310719	-0.036335	0.0862002	-0.0457108	-0.0533879	0.142825	-0.0466406	0.0246584	0.0138998	0.00373721	0.014472
0.489603	-0.0322342	0.0253081	0.0288606	0.0128508	0.104427	0.0558853	0.0406563	-0.0203192	0.139308	0.0959337	-0.0114202	-0.109375	0.133282	-0.0671148	0.0124335	0.14686	0.0414968	-0.177407	0.0493884	-0.106823	0.131935	0.115305	-0.0659823	0.0105441	0.0440419	0.221336	0.056684	-0.0109673	0.103474	0.0498116	-0.048238	-0.0517964	-0.04614	0.0259519	0.108457	-0.174832	-0.0157475	0.0308692	-0.0334859	0.0787914	-0.0453889	-0.0548244	0.155884	-0.0390053	0.00796914	0.0234306	-0.00478029	0.0168622
0.496803	-0.0462234	0.0262022	0.033927	0.00265241	0.10643	0.0520051	0.0396729	-0.0143886	0.147945	0.0883698	-0.0190198	-0.101703	0.132096	-0.072062	0.00813603	0.152165	0.0396311	-0.180686	0.0369489	-0.109118	0.125855	0.117993	-0.0701725	0.0195324	0.0449836	0.227261	0.0596523	-0.0188112	0.115258	0.0516891	-0.0409007	-0.0584781	-0.0479937	0.0213742	0.0928044	-0.177747	-0.00165105	0.0314653	-0.0326514	0.0748456	-0.0376642	-0.0565231	0.169843	-0.0302136	-0.0103951	0.0311196	-0.0121832	0.0243306
0.504003	-0.0603557	0.024128	0.040561	-0.00769496	0.0993609	0.046885	0.037241	-0.00981092	0.153279	0.077343	-0.0235975	-0.0879884	0.127423	-0.0722766	0.0054121	0.160098	0.0418484	-0.184357	0.0228524	-0.110132	0.118756	0.122035	-0.0791073	0.0306904	0.0462353	0.22704	0.0665724	-0.02473	0.124389	0.0564218	-0.0317752	-0.0661373	-0.0485361	0.0196576	0.0773311	-0.175691	0.0106931	0.0328064	-0.0349581	0.075525	-0.0238478	-0.0576973	0.183797	-0.0221312	-0.0281751	0.0355482	-0.018084	0.0362813
0.511203	-0.0731468	0.0185609	0.0482023	-0.0178099	0.0842333	0.0409842	0.0326037	-0.00657439	0.153649	0.0629187	-0.02563	-0.069958	0.120246	-0.0674009	0.00607371	0.168961	0.0467479	-0.188196	0.00785589	-0.110203	0.111109	0.127488	-0.0922382	0.0442028	0.0474811	0.221407	0.0760317	-0.0293136	0.130254	0.0617385	-0.0209928	-0.0739098	-0.0484407	0.0221491	0.0624061	-0.169837	0.0195503	0.0352263	-0.0409126	0.0808477	-0.00671148	-0.0575662	0.197488	-0.0165045	-0.0436425	0.0353038	-0.0224292	0.051105
0.518403	-0.0835299	0.0092268	0.0559628	-0.0271082	0.0629008	0.0348926	0.0251532	-0.00476241	0.148046	0.0455081	-0.0262618	-0.0503778	0.111961	-0.0580728	0.0108659	0.176561	0.0526011	-0.191814	-0.00714064	-0.110132	0.103748	0.133842	-0.108296	0.0593901	0.0483513	0.211251	0.085938	-0.0332892	0.133038	0.0658095	-0.00901222	-0.0810564	-0.048703	0.0295997	0.0485778	-0.161707	0.0237048	0.0393033	-0.0502646	0.0900388	0.0103593	-0.0556469	0.210768	-0.0143051	-0.0556827	0.029856	-0.0254095	0.0665724
0.525603	-0.0908732	-0.00377297	0.0626385	-0.034982	0.0379145	0.0291169	0.0147343	-0.00442863	0.13606	0.0260293	-0.0268877	-0.032562	0.103718	-0.0456989	0.0192642	0.180733	0.0579298	-0.194317	-0.0209987	-0.110793	0.0975549	0.14025	-0.125521	0.075227	0.0486434	0.197262	0.0940442	-0.0375509	0.13333	0.0673652	0.00346303	-0.086993	-0.0501692	0.0415862	0.0366628	-0.153142	0.0226557	0.0453234	-0.0621259	0.101697	0.0246167	-0.0518799	0.222999	-0.0158131	-0.063771	0.0200868	-0.0274003	0.0807047
0.532803	-0.0949085	-0.0197113	0.0668585	-0.040704	0.0121474	0.0237525	0.00151992	-0.00494719	0.118017	0.00578761	-0.0286639	-0.0195444	0.0959635	-0.031817	0.0300586	0.179893	0.06181	-0.194412	-0.0325024	-0.112402	0.0930071	0.14559	-0.142026	0.0906765	0.0480592	0.179732	0.0985324	-0.0433505	0.131643	0.0657916	0.015533	-0.0913501	-0.053066	0.0562727	0.027591	-0.146013	0.0166535	0.0527501	-0.0749946	0.113899	0.0345886	-0.046438	0.233185	-0.0208914	-0.0680625	0.00786781	-0.0290275	0.0923038
0.540003	-0.0956655	-0.0372827	0.0674725	-0.0433564	-0.0118494	0.0182092	-0.0139356	-0.00490546	0.0953674	-0.013721	-0.0321031	-0.0131965	0.0885427	-0.0175536	0.0419259	0.17339	0.0637889	-0.190866	-0.0405073	-0.114506	0.0899434	0.148481	-0.156158	0.104523	0.0458896	0.158983	0.0983298	-0.052166	0.128329	0.0612199	0.0261605	-0.0941455	-0.0570655	0.0711799	0.0221252	-0.141627	0.00663996	0.0602722	-0.0868082	0.124556	0.0398993	-0.0398517	0.240409	-0.0290692	-0.0694275	-0.00474453	-0.0308633	0.100923
0.547204	-0.093621	-0.0549257	0.0637591	-0.042212	-0.0322402	0.0114083	-0.0302851	-0.00287294	0.0708699	-0.0309765	-0.0372291	-0.0139356	0.0811279	-0.00369549	0.0537395	0.161487	0.0638902	-0.183088	-0.0441194	-0.11639	0.0876307	0.147688	-0.166702	0.115263	0.041157	0.135785	0.0932992	-0.0650287	0.123733	0.0546634	0.0341296	-0.0959516	-0.0616252	0.0842869	0.0207067	-0.139987	-0.00591278	0.06634	-0.0954568	0.132048	0.0409067	-0.0330508	0.244039	-0.0393391	-0.0693262	-0.0160098	-0.0329137	0.106454
0.554404	-0.0898182	-0.0712276	0.0554621	-0.0370562	-0.0476718	0.0022769	-0.0452816	0.00164509	0.0478864	-0.0445783	-0.0437677	-0.0211239	0.0735521	0.00899434	0.0644386	0.145239	0.0627518	-0.171304	-0.0428617	-0.117439	0.0851572	0.142699	-0.172883	0.121564	0.0332594	0.111341	0.0840485	-0.0817895	0.118452	0.0478983	0.0381827	-0.0975788	-0.066334	0.0945866	0.0234187	-0.139761	-0.019294	0.0698209	-0.0994861	0.135809	0.0385761	-0.0272572	0.243717	-0.0499606	-0.0693321	-0.0243723	-0.0344038	0.10888
0.561604	-0.0854194	-0.0851333	0.0428081	-0.028342	-0.057137	-0.00966787	-0.0563323	0.00777841	0.0293732	-0.0535071	-0.0513077	-0.0336826	0.0655472	0.0196636	0.0731051	0.126266	0.0614405	-0.156367	-0.036937	-0.117064	0.0816822	0.133961	-0.17435	0.122815	0.0225842	0.0872612	0.0718236	-0.101024	0.113183	0.0429034	0.0373662	-0.0995576	-0.0707626	0.101715	0.0299811	-0.139135	-0.0318408	0.070262	-0.0986934	0.136393	0.0345469	-0.0235438	0.239331	-0.0587523	-0.0705421	-0.0283539	-0.0340998	0.108629
0.568804	-0.0812292	-0.0959456	0.0264943	-0.0171602	-0.0600219	-0.0239253	-0.0613511	0.01387	0.0172317	-0.0574052	-0.0591815	-0.050199	0.056535	0.0276387	0.0792563	0.106555	0.0608444	-0.139475	-0.0271857	-0.114363	0.076431	0.122571	-0.171131	0.119376	0.0104904	0.0656545	0.058347	-0.120491	0.10848	0.0409245	0.0313699	-0.101864	-0.0741541	0.105351	0.0396907	-0.136697	-0.0422537	0.0679135	-0.0942171	0.135118	0.0308692	-0.0223637	0.230956	-0.0638843	-0.0732601	-0.0271499	-0.030911	0.106651
0.576004	-0.0776052	-0.103319	0.00773668	-0.00488162	-0.0563085	-0.0393629	-0.0595152	0.0183046	0.0122547	-0.0566244	-0.0664651	-0.0686407	0.0459731	0.0328422	0.0832498	0.088048	0.0608325	-0.122356	-0.0148892	-0.108021	0.0688851	0.10981	-0.163662	0.112146	-0.00140667	0.0489116	0.0456333	-0.13777	0.104809	0.0421345	0.0207663	-0.104016	-0.0753462	0.105202	0.0513792	-0.131965	-0.0499368	0.0634611	-0.0879705	0.133443	0.029242	-0.0234544	0.219011	-0.0646412	-0.0772178	-0.021404	-0.0241697	0.104243
0.583204	-0.0747383	-0.107515	-0.0118434	0.00731945	-0.046736	-0.054574	-0.0512242	0.0197411	0.0145197	-0.0520349	-0.0723183	-0.0864565	0.0342369	0.035727	0.0860631	0.0724435	0.0600636	-0.107086	-0.00149608	-0.0969887	0.059092	0.0970185	-0.152636	0.101995	-0.0118613	0.0391781	0.0356376	-0.150472	0.102758	0.0459313	0.00670552	-0.105262	-0.0732899	0.101686	0.0635386	-0.12536	-0.0550628	0.0580013	-0.0818789	0.132543	0.0303328	-0.0261307	0.204289	-0.0614226	-0.0820994	-0.0131667	-0.0134945	0.102502
0.590404	-0.0731528	-0.109518	-0.0304461	0.018847	-0.0324309	-0.0680864	-0.0375807	0.0169694	0.0234425	-0.0448585	-0.0765085	-0.101405	0.0229776	0.0369549	0.088805	0.0610173	0.0566721	-0.0957131	0.0116348	-0.0812411	0.0478208	0.0857055	-0.138766	0.0896454	-0.0198483	0.0375748	0.0298083	-0.156575	0.103194	0.0514984	-0.00958443	-0.104928	-0.0677168	0.0962317	0.0746906	-0.117993	-0.0584245	0.0529528	-0.0774503	0.133193	0.0336766	-0.0296056	0.187999	-0.0551522	-0.0876784	-0.00501275	0.0013113	0.101823
0.597604	-0.0736415	-0.110602	-0.0464857	0.0297308	-0.0145018	-0.078392	-0.0201941	0.00890493	0.0374913	-0.036633	-0.0797331	-0.112295	0.0146389	0.0371158	0.0921905	0.0543654	0.0491023	-0.0897884	0.0234067	-0.0621319	0.0365376	0.0775695	-0.12275	0.0759542	-0.0242114	0.0436425	0.0287056	-0.154728	0.106853	0.0581264	-0.0271499	-0.102627	-0.0593483	0.0907123	0.0837803	-0.111389	-0.0612199	0.0497699	-0.0756741	0.135607	0.0380397	-0.0330925	0.171727	-0.0468731	-0.0935614	0.00119805	0.0199139	0.101894
0.604804	-0.0766516	-0.111628	-0.0587285	0.0403404	0.00591874	-0.083977	-0.0012517	-0.00511408	0.0540495	-0.0289381	-0.083214	-0.11915	0.0113547	0.0367403	0.0963807	0.0523984	0.036633	-0.0898778	0.0330985	-0.0419319	0.0268638	0.0739038	-0.105375	0.0622392	-0.0239313	0.0556171	0.0320315	-0.14472	0.113887	0.0650287	-0.0452459	-0.0983059	-0.0494361	0.0863016	0.090307	-0.107223	-0.0645339	0.0494063	-0.0771582	0.139248	0.0420034	-0.0358522	0.157332	-0.0375807	-0.0989377	0.0046134	0.0407815	0.102156
0.612004	-0.0818968	-0.112623	-0.0664115	0.0507832	0.0273705	-0.0837266	0.0166655	-0.0248253	0.0699699	-0.0230312	-0.0881851	-0.122452	0.0142097	0.0363469	0.101024	0.0544608	0.0194132	-0.0954628	0.0404656	-0.0230312	0.0200987	0.0750303	-0.0876367	0.0500262	-0.0188649	0.0710785	0.0389159	-0.127774	0.123733	0.071007	-0.0631928	-0.0923157	-0.0390828	0.0829041	0.0941753	-0.106746	-0.068903	0.0519335	-0.0822008	0.14267	0.0441313	-0.03739	0.146461	-0.0282884	-0.102794	0.00498295	0.0611126	0.102103
0.619204	-0.0886023	-0.113022	-0.0691831	0.0605583	0.0480771	-0.0775099	0.0311315	-0.048846	0.0824451	-0.0193834	-0.0954509	-0.122631	0.0232756	0.0362873	0.105625	0.0596583	-0.00166893	-0.105238	0.0459254	-0.00728369	0.0169516	0.0801086	-0.0708401	0.0405788	-0.0103235	0.0872672	0.0483215	-0.106138	0.13535	0.0748217	-0.0804186	-0.085479	-0.0290036	0.0796616	0.0954986	-0.110292	-0.0740647	0.0563622	-0.090605	0.143856	0.0431359	-0.0378072	0.140119	-0.0201106	-0.104457	0.00221133	0.0778079	0.101453
0.626404	-0.0957668	-0.112361	-0.0669837	0.0689328	0.0662386	-0.0662148	0.0405967	-0.0749946	0.0896871	-0.0177741	-0.105149	-0.120074	0.0379503	0.0365615	0.109667	0.0671148	-0.0247955	-0.117463	0.0503421	0.00417829	0.0175059	0.0876009	-0.0564039	0.0346363	-0.000673532	0.101268	0.0593603	-0.0825226	0.147516	0.0757873	-0.0966191	-0.0788927	-0.0196993	0.0758886	0.0946403	-0.117016	-0.079155	0.0609756	-0.101405	0.141042	0.0381827	-0.0379086	0.138533	-0.0139534	-0.103855	-0.00346899	0.0886142	0.1001
0.633604	-0.102204	-0.11062	-0.0601292	0.0753462	0.0803947	-0.0511467	0.04493	-0.100654	0.0908673	-0.0177383	-0.116891	-0.115567	0.0568926	0.0367761	0.112635	0.0759959	-0.0470757	-0.130284	0.0546575	0.0109076	0.0211239	0.0959396	-0.0456274	0.0325561	0.00780821	0.110686	0.071311	-0.0594974	0.158805	0.0743151	-0.111884	-0.0736415	-0.0116825	0.0712097	0.092417	-0.125277	-0.0831246	0.0640154	-0.113064	0.133318	0.0291944	-0.0387609	0.141412	-0.0101566	-0.101197	-0.0110209	0.0926137	0.0980258
0.640804	-0.106341	-0.108093	-0.0494123	0.0794888	0.0894964	-0.0334799	0.0450253	-0.123227	0.0858486	-0.0189364	-0.129664	-0.110149	0.0777364	0.0364602	0.113904	0.0853419	-0.0651538	-0.142175	0.0595808	0.0132203	0.0265479	0.103992	-0.0394285	0.0344753	0.0137329	0.114441	0.0834942	-0.0391603	0.167602	0.0716388	-0.126439	-0.0703812	-0.00533462	0.0651121	0.0899136	-0.13299	-0.0853062	0.0642359	-0.124025	0.120687	0.0168681	-0.0410616	0.148225	-0.00846982	-0.0966191	-0.0187933	0.0899732	0.0952661
0.648004	-0.106269	-0.105006	-0.0360966	0.0810921	0.0926495	-0.0141919	0.0421464	-0.140792	0.0751972	-0.0210226	-0.141531	-0.104511	0.0971735	0.0354111	0.112748	0.0942826	-0.076288	-0.151968	0.0655174	0.0121593	0.0321746	0.111097	-0.0380993	0.0401378	0.0165105	0.113302	0.0951171	-0.0229895	0.172538	0.0689864	-0.140005	-0.0690699	-0.000411272	0.0564754	0.0879824	-0.138122	-0.0855029	0.0611722	-0.133198	0.103784	0.00236034	-0.0450015	0.158179	-0.00820756	-0.0901639	-0.0250816	0.0815392	0.0921547
0.655204	-0.100416	-0.101489	-0.0219822	0.0796735	0.089246	0.00553727	0.0374854	-0.152403	0.0605583	-0.0233412	-0.149775	-0.0985205	0.111777	0.0336349	0.108421	0.102484	-0.0793159	-0.15884	0.0727236	0.00927448	0.0364363	0.117016	-0.0411332	0.0485778	0.0159264	0.109404	0.105548	-0.0118375	0.172871	0.0669479	-0.151712	-0.0691116	0.00406504	0.0439942	0.0867963	-0.139046	-0.0838518	0.0549793	-0.140023	0.0837922	-0.0131786	-0.0504613	0.169963	-0.00863671	-0.0821114	-0.0289202	0.0690281	0.0892818
0.662404	-0.0882864	-0.0978589	-0.0092268	0.0750065	0.0794411	0.023973	0.0319362	-0.158167	0.0446737	-0.0250041	-0.151557	-0.091362	0.119179	0.0311494	0.100625	0.110316	-0.0748694	-0.162464	0.081265	0.00594258	0.0382662	0.121927	-0.0472963	0.0583231	0.0120699	0.104958	0.11459	-0.00588894	0.168782	0.0655115	-0.160509	-0.0699103	0.00920892	0.0272512	0.0860214	-0.134951	-0.0807405	0.04614	-0.143963	0.062561	-0.0287592	-0.0573456	0.181556	-0.00934005	-0.0730515	-0.0302255	0.055337	0.0872374
0.669604	-0.0706673	-0.0945628	0.000137091	0.0679195	0.0645101	0.0393867	0.025934	-0.158912	0.0307083	-0.0254333	-0.144845	-0.0821769	0.118756	0.0279844	0.0897706	0.118417	-0.0646949	-0.162983	0.0908732	0.00271797	0.0373423	0.126445	-0.0546992	0.0679612	0.00566244	0.101393	0.122416	-0.00469685	0.161266	0.0646114	-0.165683	-0.0711381	0.0154197	0.00732541	0.085479	-0.126231	-0.0768602	0.0353336	-0.144154	0.0425637	-0.0434935	-0.0654757	0.190496	-0.0104845	-0.0635684	-0.0294983	0.0440836	0.0863075
0.676804	-0.0491858	-0.0918984	0.00450015	0.0603378	0.046593	0.0507414	0.0196457	-0.155795	0.0211537	-0.0247538	-0.129277	-0.0705123	0.111449	0.0243187	0.0767767	0.127155	-0.0507951	-0.161111	0.100803	-0.000834465	0.0340581	0.131446	-0.0611365	0.0766039	-0.00186563	0.0992119	0.129205	-0.00728369	0.151694	0.0644624	-0.16731	-0.0726163	0.0220299	-0.0137568	0.0855923	-0.114554	-0.0733316	0.0236034	-0.139719	0.0261247	-0.056684	-0.074178	0.194412	-0.012666	-0.0541151	-0.0274301	0.0384748	0.0862777
0.684004	-0.0258088	-0.0895202	0.00283718	0.0544429	0.0279605	0.0579059	0.0130117	-0.150335	0.0172138	-0.0236094	-0.106281	-0.0563383	0.0993073	0.0206649	0.0628054	0.136453	-0.0351667	-0.157845	0.11006	-0.00573993	0.0295222	0.137836	-0.0645041	0.0839591	-0.00884533	0.0982881	0.134748	-0.0121951	0.141543	0.0653803	-0.166047	-0.0741541	0.0277221	-0.0339091	0.0870407	-0.102383	-0.0714839	0.0123203	-0.130332	0.014782	-0.0678599	-0.0822842	0.191718	-0.0166655	-0.045079	-0.0247478	0.0403404	0.0865042
0.691204	-0.00269413	-0.0864923	-0.00510812	0.0514627	0.0104189	0.0611246	0.00582933	-0.144559	0.0188589	-0.0225484	-0.0784814	-0.039959	0.0849128	0.0177503	0.0490427	0.146109	-0.019604	-0.153983	0.117755	-0.0128567	0.0254214	0.14621	-0.0632703	0.0898421	-0.0140727	0.0981152	0.138599	-0.0178456	0.132149	0.0672936	-0.162613	-0.0755847	0.0313878	-0.051403	0.0900507	-0.0919878	-0.0722587	0.00281334	-0.116634	0.00904799	-0.0768483	-0.0886142	0.181925	-0.023061	-0.0369251	-0.0223041	0.0497937	0.0862598
0.698404	0.017941	-0.0816762	-0.0188351	0.0511348	-0.00473261	0.0606	-0.00193715	-0.140536	0.0252306	-0.0217617	-0.0491738	-0.0220716	0.0711799	0.0160754	0.0366867	0.156146	-0.00556111	-0.149757	0.123316	-0.0223398	0.023514	0.156671	-0.0568986	0.093931	-0.0172913	0.0977695	0.140381	-0.0227153	0.124353	0.0696421	-0.157666	-0.077045	0.0325084	-0.0645757	0.0939846	-0.0848353	-0.0755966	-0.00403523	-0.100136	0.00882149	-0.0835478	-0.0924289	0.165761	-0.0321686	-0.0301182	-0.0211895	0.0655234	0.0848055
0.705605	0.0340343	-0.0743091	-0.0370026	0.0522017	-0.0166357	0.0566542	-0.0100553	-0.139642	0.034827	-0.021112	-0.0218391	-0.00386238	0.0609398	0.0157714	0.0270665	0.166374	0.00606775	-0.144929	0.126386	-0.0334144	0.0252068	0.1688	-0.0460386	0.0959635	-0.0190258	0.0960767	0.140041	-0.0253618	0.118393	0.0719607	-0.15195	-0.0790119	0.0309885	-0.071615	0.0977635	-0.0814915	-0.0803173	-0.00793338	-0.0826061	0.0136793	-0.0876009	-0.0935733	0.145048	-0.0441551	-0.0246763	-0.0225961	0.0851691	0.0814855
0.712805	0.0441194	-0.0642776	-0.0573456	0.0532508	-0.0250161	0.0502884	-0.0179648	-0.141931	0.0455022	-0.0205755	0.000339746	0.0131667	0.0563085	0.016731	0.0214398	0.175846	0.0152469	-0.139105	0.126749	-0.044626	0.0311494	0.1818	-0.0323892	0.0959873	-0.0201285	0.0921071	0.137663	-0.0244737	0.114006	0.0744879	-0.146395	-0.0819504	0.0268936	-0.0711381	0.100464	-0.0818551	-0.0847101	-0.00889897	-0.0656545	0.0226378	-0.0882089	-0.0921309	0.122303	-0.0590205	-0.0202656	-0.0273526	0.105667	0.0758588
0.720005	0.0476241	-0.0521183	-0.0769794	0.0530541	-0.0304997	0.0433564	-0.0247419	-0.146312	0.0546575	-0.0202358	0.014925	0.0275433	0.0580728	0.0188649	0.0203729	0.182897	0.0225365	-0.13206	0.124335	-0.054127	0.0412166	0.1948	-0.0184178	0.0941396	-0.0213742	0.0858486	0.13321	-0.0190377	0.110584	0.078398	-0.141948	-0.0857472	0.0205874	-0.0631094	0.101626	-0.085485	-0.0873268	-0.00684261	-0.0506639	0.033778	-0.0844419	-0.0881314	0.100404	-0.0763237	-0.0165761	-0.035429	0.123745	0.0678599
0.727205	0.0447989	-0.0390112	-0.0932097	0.0504017	-0.0343621	0.0377536	-0.0292361	-0.15142	0.059849	-0.020057	0.0207663	0.0382721	0.0655115	0.0221252	0.0235021	0.185758	0.0285625	-0.123829	0.119489	-0.0600517	0.0546217	0.207102	-0.00690222	0.0903249	-0.0232041	0.0783741	0.126708	-0.00876188	0.107253	0.0852525	-0.138974	-0.0897884	0.0129402	-0.0489414	0.100994	-0.0915825	-0.0873148	-0.0015378	-0.0387669	0.0445366	-0.0756979	-0.0816286	0.0823498	-0.094837	-0.0136316	-0.0458181	0.136799	0.0578642
0.734405	0.0364125	-0.026679	-0.104082	0.0441551	-0.0378191	0.0346541	-0.0304997	-0.15617	0.0595689	-0.0198245	0.0183165	0.0448704	0.0767767	0.0262916	0.0296831	0.183362	0.0335991	-0.114584	0.113165	-0.0609338	0.0698626	0.218219	-0.000423193	0.0839353	-0.025636	0.0713229	0.118446	0.0053823	0.103188	0.0961661	-0.13696	-0.0933349	0.00531077	-0.0306904	0.0982106	-0.0989497	-0.0842631	0.00710487	-0.0307739	0.0524998	-0.0620186	-0.0730515	0.0708997	-0.112581	-0.0115395	-0.0568509	0.143361	0.046593
0.741605	0.0234604	-0.0171423	-0.108778	0.033766	-0.0412822	0.0342488	-0.0280619	-0.159538	0.0537515	-0.0192761	0.00939369	0.0472426	0.0896633	0.0308514	0.0374198	0.17556	0.0374973	-0.104535	0.10677	-0.0561237	0.0846565	0.227636	-0.000828505	0.0741601	-0.0285447	0.0660539	0.109047	0.0212967	0.0978291	0.111258	-0.134975	-0.0958502	-0.000947714	-0.0102639	0.0929415	-0.10637	-0.0779033	0.0188291	-0.0268281	0.0561357	-0.0441968	-0.0632405	0.0678778	-0.127405	-0.00994802	-0.0668526	0.143003	0.0347793
0.748805	0.00696182	-0.0122309	-0.107461	0.0199318	-0.0443637	0.0361741	-0.0221014	-0.160319	0.0438869	-0.0183165	-0.00336766	0.0455618	0.102109	0.035125	0.0452578	0.162852	0.0399172	-0.0939131	0.101906	-0.0461876	0.0961363	0.234532	-0.0087738	0.0606537	-0.0316739	0.0630975	0.0990868	0.0362813	0.0912845	0.12961	-0.132352	-0.0971437	-0.00507236	0.0106692	0.0852942	-0.113219	-0.0681877	0.033021	-0.0260651	0.0549614	-0.0236928	-0.0532329	0.0734687	-0.137752	-0.00804067	-0.07447	0.136006	0.0230432
0.756005	-0.0119805	-0.0131249	-0.100726	0.00481606	-0.0463605	0.0397861	-0.0134408	-0.157386	0.0325918	-0.0171006	-0.0170529	0.0402927	0.112271	0.0384927	0.0519693	0.146186	0.0407398	-0.0832021	0.0999808	-0.0331223	0.101584	0.237817	-0.0234067	0.0438094	-0.0347018	0.0622809	0.0888526	0.0477016	0.0844955	0.149524	-0.129026	-0.0971317	-0.00705719	0.0302613	0.075978	-0.119698	-0.0557303	0.0487626	-0.0268579	0.0492871	-0.00241399	-0.0439346	0.0859559	-0.142986	-0.00492334	-0.078696	0.123221	0.0118673
0.763205	-0.0320792	-0.0199378	-0.0894785	-0.00866055	-0.046593	0.0440419	-0.00334978	-0.150394	0.0229478	-0.0158429	-0.0292242	0.032264	0.118613	0.0405848	0.056541	0.127095	0.040251	-0.0732183	0.101787	-0.0199795	0.0993371	0.236571	-0.0424743	0.0246942	-0.0372887	0.0632167	0.0782549	0.0535131	0.0786424	0.169009	-0.125194	-0.0956595	-0.00739694	0.0463247	0.0660896	-0.126505	-0.042063	0.0648558	-0.0274777	0.0400722	0.0175238	-0.0359952	0.10224	-0.143361	-0.000154972	-0.0788033	0.106269	0.00166893
0.770405	-0.0516891	-0.0317216	-0.0750005	-0.0177622	-0.0443041	0.0473678	0.00676513	-0.140208	0.0178158	-0.0146687	-0.0383615	0.0225842	0.120068	0.0410795	0.0583351	0.107545	0.0390232	-0.0649214	0.107354	-0.0100017	0.0892401	0.230426	-0.0628591	0.00482202	-0.0390828	0.0655591	0.0670731	0.0524759	0.0746608	0.186026	-0.120652	-0.0926852	-0.00682473	0.0572562	0.056529	-0.134158	-0.0291288	0.0799298	-0.0268281	0.0290334	0.0341952	-0.0298679	0.118953	-0.139678	0.00634193	-0.0745356	0.0874698	-0.00727773
0.777605	-0.0689924	-0.0465631	-0.0588298	-0.0205874	-0.0384867	0.0479937	0.0155389	-0.12846	0.0194073	-0.0135958	-0.0438511	0.0123441	0.116432	0.0396371	0.0573516	0.089556	0.0377536	-0.0590801	0.115919	-0.00571012	0.0724494	0.219667	-0.0813544	-0.0139832	-0.0399351	0.0689268	0.0551701	0.0442684	0.0730217	0.198621	-0.114816	-0.0885189	-0.00604391	0.0629306	0.0475764	-0.14261	-0.0186563	0.0925362	-0.0246882	0.0183642	0.0463128	-0.0259936	0.133252	-0.133127	0.0146031	-0.0665486	0.0691593	-0.0148177
0.784805	-0.0823915	-0.06181	-0.0424862	-0.0163436	-0.0281751	0.0448585	0.0218987	-0.116563	0.0290275	-0.0123858	-0.0458479	0.00230074	0.10848	0.036025	0.0541091	0.0747502	0.0369549	-0.0559628	0.126225	-0.00828505	0.0509799	0.204962	-0.095433	-0.0297904	-0.0400662	0.0728667	0.0425577	0.0295937	0.073868	0.205326	-0.10733	-0.0838816	-0.00548363	0.0644863	0.0387907	-0.15139	-0.0115871	0.101423	-0.0214219	0.0100017	0.0532806	-0.0247836	0.143099	-0.125444	0.024569	-0.0565052	0.052917	-0.0208914
0.792005	-0.0908256	-0.0744462	-0.0270605	-0.00534058	-0.0132978	0.0379503	0.0252247	-0.10525	0.0467241	-0.0105441	-0.0449419	-0.00717044	0.097692	0.030303	0.0493705	0.0640035	0.0369251	-0.0553131	0.136656	-0.0174403	0.0274539	0.187206	-0.103748	-0.0407815	-0.0398874	0.0770986	0.0295579	0.0100434	0.0772655	0.205618	-0.0984251	-0.0797093	-0.00520945	0.0634313	0.0293314	-0.159991	-0.00827909	0.105834	-0.0176013	0.00494123	0.0551641	-0.0265181	0.147408	-0.118637	0.035727	-0.0467181	0.0394106	-0.0253856
0.799205	-0.0939012	-0.0816882	-0.0129879	0.0111163	0.00504255	0.0280857	0.0253737	-0.0949025	0.0710428	-0.00748038	-0.0421405	-0.0157952	0.0857055	0.0228703	0.0437558	0.0574946	0.0378668	-0.0565946	0.145465	-0.0317931	0.00485778	0.167602	-0.10612	-0.0456691	-0.0398219	0.0819266	0.0169277	-0.0123024	0.0831485	0.20026	-0.088799	-0.0768363	-0.00500679	0.0610471	0.018394	-0.168049	-0.00888109	0.105637	-0.01387	0.00312924	0.052613	-0.0312984	0.146204	-0.114465	0.0468969	-0.039351	0.0289261	-0.0279248
0.806405	-0.0917852	-0.0816524	-0.00038743	0.0309289	0.0249803	0.0163257	0.0226796	-0.0859976	0.0989139	-0.00282526	-0.0389099	-0.0232816	0.0741303	0.0142515	0.0376344	0.0547528	0.0398338	-0.0592291	0.150996	-0.0492275	-0.0137568	0.147808	-0.103265	-0.0440717	-0.0401139	0.0880241	0.00575781	-0.0353038	0.0911534	0.191343	-0.0789404	-0.0755608	-0.00455379	0.0585258	0.00559092	-0.175273	-0.0134468	0.101292	-0.0109553	0.00373125	0.0468552	-0.0389516	0.140822	-0.11394	0.056535	-0.0358522	0.0218272	-0.0279367
0.813605	-0.0850379	-0.0738204	0.0105619	0.0515878	0.0446916	0.00372529	0.0179708	-0.0790775	0.126219	0.00318289	-0.0368655	-0.0294983	0.064379	0.00493526	0.0312328	0.0547409	0.042522	-0.0625432	0.152069	-0.0671566	-0.0259578	0.12961	-0.0967324	-0.0365317	-0.0406027	0.0956833	-0.00268817	-0.0571489	0.100613	0.181502	-0.0688553	-0.0758171	-0.00370145	0.0573099	-0.00896454	-0.181252	-0.0215054	0.093776	-0.0094533	0.00571012	0.0394464	-0.0490606	0.133711	-0.117135	0.0633299	-0.036943	0.0184476	-0.0249147
0.820805	-0.0748217	-0.0592589	0.0196338	0.0705242	0.0627518	-0.00843406	0.0123858	-0.0743151	0.148851	0.00975132	-0.0370741	-0.034821	0.0576317	-0.00452399	0.0248551	0.0560224	0.045228	-0.0657916	0.148296	-0.0830352	-0.0305891	0.114369	-0.0887871	-0.0244558	-0.0407398	0.104308	-0.00725985	-0.0767112	0.110734	0.172889	-0.0585496	-0.0773907	-0.0023365	0.0589848	-0.0247359	-0.18546	-0.0319302	0.0843585	-0.00939965	0.00801086	0.0318289	-0.0608802	0.12781	-0.123322	0.0665188	-0.0427544	0.0185847	-0.0187337
0.828005	-0.062871	-0.0402033	0.0267386	0.0853479	0.0779688	-0.0187457	0.00710487	-0.0713408	0.16377	0.0159085	-0.0395715	-0.0402153	0.0545084	-0.0132918	0.0188231	0.0571847	0.0470281	-0.0682354	0.140125	-0.0949025	-0.0279427	0.102657	-0.0819981	-0.00985265	-0.0397265	0.112665	-0.00719428	-0.0935316	0.120717	0.166583	-0.0485182	-0.0800788	-0.000363588	0.0642896	-0.0410318	-0.187361	-0.0431597	0.0743449	-0.0101626	0.00968575	0.0248075	-0.073266	0.125545	-0.131369	0.0658274	-0.0528395	0.0213087	-0.00988245
0.835205	-0.0510573	-0.0194907	0.0320911	0.0940919	0.0889778	-0.0259995	0.00314116	-0.0696063	0.169462	0.0210404	-0.0433862	-0.0467062	0.054872	-0.0202715	0.0133514	0.057447	0.0471711	-0.0693083	0.128531	-0.101984	-0.0194669	0.0942349	-0.0784993	0.00510216	-0.0368059	0.119722	-0.00234246	-0.107592	0.129831	0.16247	-0.0396729	-0.0835776	0.00222921	0.0725627	-0.0570714	-0.186682	-0.053674	0.0648081	-0.0108778	0.0103712	0.0184059	-0.0846803	0.128329	-0.139904	0.0613213	-0.0658393	0.0254512	0.000578165
0.842405	-0.040859	-0.000143051	0.0360608	0.0956416	0.0945807	-0.0297487	0.00103712	-0.0690341	0.165951	0.0252426	-0.0471354	-0.0548124	0.0578582	-0.024575	0.00855327	0.0568032	0.0454247	-0.068897	0.114858	-0.104785	-0.00725389	0.0883341	-0.0791967	0.0185668	-0.0315368	0.125182	0.00662804	-0.118923	0.137401	0.159448	-0.0328362	-0.0874281	0.00510216	0.0821173	-0.0721455	-0.183392	-0.0624299	0.0562668	-0.0109673	0.0105977	0.0122607	-0.0934899	0.13625	-0.147468	0.0535309	-0.0795901	0.0303268	0.0113189
0.849605	-0.0330508	0.0150502	0.0388026	0.0900149	0.0944257	-0.0301421	0.000798702	-0.0699878	0.15462	0.0291228	-0.0497043	-0.0644922	0.0621319	-0.0258386	0.00456572	0.0559747	0.0419736	-0.0672936	0.100672	-0.104707	0.00643134	0.0839531	-0.0837088	0.0293493	-0.0238597	0.12911	0.0182211	-0.127393	0.142783	0.155872	-0.0283301	-0.0910223	0.00759959	0.091064	-0.0857413	-0.177521	-0.0687897	0.0484943	-0.0103414	0.0115156	0.00605583	-0.0983775	0.148147	-0.152791	0.0436127	-0.0915647	0.0359654	0.0210881
0.856805	-0.0278175	0.0238538	0.0402629	0.0783205	0.0893652	-0.0275075	0.00188351	-0.072819	0.138021	0.0334322	-0.0505447	-0.0754178	0.0662982	-0.0241876	0.00158548	0.0558674	0.0371516	-0.0650465	0.0875831	-0.103337	0.0194132	0.0800252	-0.0910699	0.0370562	-0.0138223	0.131339	0.030458	-0.132889	0.145453	0.149906	-0.0261247	-0.0938535	0.00916719	0.0979424	-0.0976264	-0.168967	-0.0723779	0.0406682	-0.00907779	0.0142336	-0.000423193	-0.0986338	0.161958	-0.154966	0.0330985	-0.0997245	0.0425696	0.0290453
0.864006	-0.0250101	0.0249505	0.0404179	0.0621498	0.0810862	-0.0217915	0.00327229	-0.0773668	0.119543	0.0386298	-0.0495553	-0.0874221	0.0692427	-0.0198781	-0.000143051	0.057286	0.0314593	-0.0629187	0.0770271	-0.101954	0.0297964	0.0756443	-0.100404	0.0419557	-0.00164509	0.13141	0.0415206	-0.135648	0.145143	0.140113	-0.026226	-0.0955224	0.00966191	0.101942	-0.107795	-0.157607	-0.0731647	0.0318825	-0.0069797	0.0192046	-0.00742078	-0.0944078	0.17519	-0.153565	0.0233054	-0.102985	0.049895	0.0349343
0.871206	-0.024271	0.0183642	0.039494	0.0429809	0.0712991	-0.0124991	0.00376701	-0.0830412	0.102633	0.044775	-0.0470281	-0.100386	0.0704527	-0.0130773	-0.000417233	0.0608265	0.0255167	-0.0617087	0.0698745	-0.101328	0.0361681	0.0704348	-0.111026	0.0446975	0.0119507	0.129026	0.0500321	-0.136268	0.142032	0.126159	-0.0287712	-0.0954449	0.00941753	0.102812	-0.116444	-0.143743	-0.0716507	0.0216424	-0.00372529	0.0261545	-0.0152171	-0.0865698	0.185513	-0.148427	0.0149131	-0.100946	0.0571489	0.0390828
0.878406	-0.0249386	0.00568032	0.0376821	0.0220239	0.0611901	0.000983477	0.00220537	-0.0889778	0.0899553	0.0516295	-0.0435829	-0.113833	0.0702262	-0.0041008	0.00103712	0.0669181	0.0200987	-0.0622034	0.0663102	-0.101602	0.0377655	0.0645459	-0.122064	0.0461757	0.0254631	0.124496	0.055176	-0.135428	0.136876	0.109088	-0.0338078	-0.0927627	0.00890493	0.100917	-0.123674	-0.128639	-0.0686944	0.0101328	0.000822544	0.0345647	-0.0239789	-0.076443	0.19114	-0.139636	0.00795126	-0.0937283	0.0634491	0.0423551
0.885606	-0.0263274	-0.0103176	0.0349402	0.000494719	0.051558	0.0188947	-0.00240207	-0.0941396	0.0826895	0.0587344	-0.0401139	-0.12688	0.0695169	0.00631809	0.00470877	0.0756323	0.0159264	-0.0649035	0.0660837	-0.102162	0.0346839	0.05849	-0.132251	0.047332	0.036782	0.118673	0.0568151	-0.133705	0.130838	0.0910342	-0.0412583	-0.0866234	0.00844598	0.097394	-0.1293	-0.114268	-0.0652134	-0.00209212	0.00644326	0.0438571	-0.0334859	-0.0655591	0.191081	-0.127578	0.00232458	-0.0821412	0.0682235	0.045985
0.892806	-0.0280023	-0.0262797	0.0310421	-0.0201404	0.0431538	0.0409424	-0.0106633	-0.0973105	0.0805676	0.065285	-0.037539	-0.138652	0.0695884	0.0171602	0.0113368	0.0863731	0.0134885	-0.0698328	0.068599	-0.101686	0.0280321	0.052923	-0.140202	0.0487685	0.0438571	0.112367	0.0555456	-0.131762	0.125295	0.0745833	-0.0510395	-0.0766397	0.0082612	0.0937164	-0.132674	-0.102597	-0.061959	-0.0143707	0.0127316	0.0531793	-0.0431359	-0.0553727	0.185311	-0.113124	-0.00194907	-0.0679493	0.0711858	0.051254
0.900006	-0.0299513	-0.0391006	0.0259221	-0.0383437	0.0366271	0.0661135	-0.0225008	-0.0973105	0.0823379	0.0700891	-0.0362396	-0.148666	0.0717103	0.0275135	0.0217378	0.0977039	0.0129163	-0.0765145	0.0728786	-0.0985086	0.0196099	0.0484705	-0.145054	0.0506103	0.0454366	0.105876	0.0526726	-0.13051	0.121433	0.0620782	-0.0631034	-0.0630975	0.00858307	0.0910223	-0.13262	-0.0948548	-0.0593185	-0.0258386	0.0192761	0.0614941	-0.0522435	-0.0469029	0.17485	-0.0975728	-0.00495911	-0.0537932	0.0719845	0.059104
0.907206	-0.0321925	-0.0465572	0.019896	-0.0529587	0.0321031	0.0927091	-0.036937	-0.0935256	0.08623	0.0718176	-0.0355721	-0.156754	0.0770867	0.0369191	0.036478	0.107735	0.014168	-0.08412	0.0775874	-0.0913322	0.0114202	0.0457644	-0.146735	0.0525117	0.0413001	0.0992954	0.049907	-0.130939	0.119936	0.0552535	-0.0772834	-0.0468969	0.00960827	0.0896931	-0.127715	-0.0914633	-0.0575662	-0.0352502	0.0255525	0.0678658	-0.0601411	-0.0407398	0.161588	-0.0823975	-0.00709891	-0.0424802	0.0702143	0.0696182
0.914406	-0.0344217	-0.0476122	0.0133932	-0.0634849	0.0289619	0.118577	-0.0520468	-0.0861764	0.0903189	0.0696719	-0.0339866	-0.162786	0.0865817	0.0451982	0.0557244	0.114918	0.0170887	-0.0918448	0.0812471	-0.0796914	0.00497699	0.0452936	-0.145704	0.0538409	0.0321329	0.0929236	0.0487924	-0.133449	0.120926	0.055021	-0.0931203	-0.029403	0.011462	0.0892937	-0.117081	-0.0923574	-0.0569344	-0.0410855	0.030601	0.0717998	-0.0661492	-0.0369489	0.147682	-0.0688434	-0.00890493	-0.0360131	0.0659943	0.0818193
0.921606	-0.0361085	-0.0424802	0.00641942	-0.0699818	0.026077	0.141406	-0.0655115	-0.0759661	0.0925958	0.0639319	-0.0296831	-0.166351	0.100428	0.0521362	0.0791848	0.118756	0.0214577	-0.0992537	0.0826418	-0.0639379	0.000864267	0.0471056	-0.142503	0.053972	0.019443	0.0876427	0.0502884	-0.13743	0.123948	0.0612319	-0.109899	-0.0125706	0.0141084	0.0887454	-0.100905	-0.0971138	-0.0575542	-0.0421584	0.0328839	0.0732958	-0.0695765	-0.0352263	0.134897	-0.0578344	-0.0106215	-0.0354052	0.0604808	0.0938654
0.928806	-0.036943	-0.0325143	-0.00145435	-0.0728011	0.0224888	0.159013	-0.0752985	-0.0637293	0.0911832	0.0558496	-0.0215709	-0.167137	0.117856	0.0573218	0.106001	0.11965	0.0271499	-0.106364	0.0812471	-0.0450909	-0.00120997	0.0506997	-0.137591	0.0524759	0.00554919	0.0846982	0.0548124	-0.141454	0.128055	0.0725269	-0.126737	0.00110269	0.0175357	0.086683	-0.0806212	-0.1046	-0.0594497	-0.0382781	0.0308573	0.0723064	-0.0698149	-0.0350416	0.124258	-0.0500917	-0.0118971	-0.040859	0.0554681	0.103647
0.936006	-0.0370622	-0.0199974	-0.0106215	-0.0724256	0.0179648	0.16973	-0.0800192	-0.0503242	0.0848651	0.0468135	-0.0097096	-0.165409	0.13715	0.0603437	0.134605	0.118357	0.034225	-0.113422	0.0773609	-0.0247717	-0.00213385	0.0552595	-0.131452	0.0490427	-0.00659227	0.0846744	0.0623226	-0.143808	0.132114	0.0866055	-0.142521	0.00902414	0.0219226	0.081718	-0.0585616	-0.112885	-0.0624716	-0.0302076	0.0236332	0.0685215	-0.0664413	-0.0357926	0.116247	-0.0461161	-0.0120223	-0.051862	0.0524879	0.109357
0.943206	-0.0367105	-0.00777245	-0.0210702	-0.0695407	0.0130296	0.172555	-0.0790477	-0.0369966	0.0736296	0.0376701	0.00474453	-0.161868	0.156111	0.0610113	0.162739	0.115347	0.0429094	-0.120598	0.0718176	-0.00512004	-0.00306368	0.0600398	-0.124788	0.0437081	-0.0140727	0.0868618	0.0723898	-0.142914	0.135124	0.100744	-0.155449	0.00931621	0.0274837	0.0729382	-0.0372887	-0.119698	-0.0661612	-0.0190079	0.0113964	0.0616848	-0.0592411	-0.0370026	0.111055	-0.0461161	-0.0104785	-0.0670433	0.0520825	0.109911
0.950406	-0.0358522	0.00123978	-0.0323355	-0.0650764	0.00846982	0.167394	-0.0724375	-0.0252724	0.0586092	0.0285864	0.0201523	-0.157303	0.172532	0.0593901	0.187737	0.110769	0.0535965	-0.128007	0.0658512	0.0115395	-0.00504255	0.0647008	-0.118554	0.0369012	-0.0149131	0.0895679	0.0841558	-0.137508	0.136405	0.112557	-0.16318	0.00140667	0.0340879	0.0603855	-0.0191331	-0.123364	-0.069809	-0.00534654	-0.00452399	0.0520289	-0.0481725	-0.0385642	0.108659	-0.0498116	-0.00716448	-0.0841439	0.0539482	0.105202
0.957606	-0.0342607	0.00483394	-0.0438154	-0.0602543	0.00485778	0.155056	-0.0609517	-0.0163734	0.0414848	0.0195801	0.034678	-0.152266	0.184429	0.0557005	0.207108	0.104821	0.0666082	-0.13594	0.0608206	0.0234306	-0.00873208	0.0692844	-0.113285	0.0293016	-0.00879169	0.0911474	0.0964224	-0.126743	0.135779	0.120527	-0.16368	-0.0138581	0.0410199	0.0451982	-0.00597239	-0.123388	-0.072664	0.0104427	-0.0219047	0.0403345	-0.0334561	-0.0407755	0.108689	-0.0563681	-0.00217557	-0.100392	0.0575542	0.0962198
0.964806	-0.0320137	0.00219941	-0.0549853	-0.0564873	0.00235438	0.137138	-0.0461459	-0.0106096	0.0237942	0.0109971	0.0464857	-0.147158	0.190353	0.0503361	0.21916	0.0980496	0.08201	-0.144899	0.0579894	0.0300944	-0.0140965	0.0740588	-0.108719	0.0217438	0.0028193	0.0909865	0.107944	-0.110501	0.133485	0.124055	-0.156045	-0.0344813	0.0469863	0.029242	0.00104904	-0.120127	-0.0739932	0.02774	-0.0381589	0.0276506	-0.0158966	-0.0439823	0.110453	-0.0646472	0.00455379	-0.113416	0.0623763	0.0851512
0.972006	-0.0297546	-0.00581145	-0.065285	-0.0550926	0.000852346	0.115597	-0.0300765	-0.00752211	0.00678897	0.00349283	0.0540853	-0.142515	0.189674	0.0438869	0.223082	0.0911593	0.0995159	-0.155002	0.0584066	0.032562	-0.0201285	0.0792205	-0.103813	0.0150621	0.0172734	0.0893891	0.117546	-0.0897527	0.129938	0.123179	-0.140655	-0.0576496	0.0504911	0.0144541	0.00187159	-0.114208	-0.0731647	0.0453234	-0.0507474	0.0150859	0.00308156	-0.0481486	0.113314	-0.0737488	0.0133336	-0.121909	0.0674307	0.0749886
0.979206	-0.0283241	-0.017035	-0.0738859	-0.0569224	0.000292063	0.0923276	-0.0146806	-0.00659227	-0.0082612	-0.00238419	0.0568688	-0.139004	0.182939	0.0371099	0.21891	0.0847638	0.118369	-0.165331	0.0626504	0.0328422	-0.0249684	0.0847816	-0.0973582	0.00993013	0.031507	0.0867009	0.124264	-0.0667214	0.125569	0.118273	-0.118685	-0.0800073	0.0503778	0.0023365	-0.00225902	-0.106233	-0.0696301	0.0616372	-0.0577629	0.00377893	0.0217676	-0.0528336	0.116986	-0.0830233	0.0246048	-0.125635	0.0712097	0.0688314
0.986406	-0.0282764	-0.0288129	-0.0798106	-0.0620961	0.000590086	0.0689268	-0.00127554	-0.0077486	-0.0197709	-0.00622272	0.0556052	-0.136822	0.171804	0.0306308	0.207436	0.0793159	0.137204	-0.173861	0.0705004	0.0332177	-0.0264943	0.0906765	-0.0887871	0.00689626	0.0427544	0.0828028	0.127357	-0.0445366	0.120562	0.110048	-0.0916183	-0.0981331	0.0460923	-0.00625253	-0.00917315	-0.0969231	-0.062871	0.0754535	-0.0583887	-0.0048697	0.0386298	-0.0575602	0.121516	-0.0919402	0.0385761	-0.12511	0.0721395	0.0690639
0.993606	-0.0297606	-0.0386953	-0.0822663	-0.0698566	0.00149608	0.0467002	0.00968575	-0.0110328	-0.0264406	-0.00740886	0.0522912	-0.135529	0.158691	0.0247359	0.190037	0.0754237	0.154299	-0.178397	0.0809312	0.0357985	-0.0231028	0.0969589	-0.078392	0.00631213	0.0489116	0.077641	0.126386	-0.0264645	0.114769	0.0997722	-0.0614703	-0.109279	0.037694	-0.0110745	-0.0164807	-0.0872195	-0.0528038	0.086087	-0.0529706	-0.00955462	0.0526547	-0.0622869	0.126851	-0.0997901	0.055021	-0.12145	0.0694335	0.0766337
1.00081	-0.0327587	-0.0447929	-0.0809848	-0.0789285	0.00246167	0.0267625	0.0183165	-0.0160992	-0.0278473	-0.00498295	0.0493169	-0.134379	0.146323	0.0193655	0.168669	0.0741661	0.167876	-0.177723	0.0924468	0.0421464	-0.0144541	0.103849	-0.0669777	0.00812411	0.048846	0.0719905	0.12151	-0.0150621	0.107831	0.0892818	-0.0311732	-0.112158	0.0258327	-0.0124872	-0.0224531	-0.0782192	-0.0401556	0.0930548	-0.0428379	-0.00967979	0.0634253	-0.0673771	0.132614	-0.105524	0.0733376	-0.116199	0.0634074	0.0908673
1.00801	-0.0371993	-0.0459731	-0.0763893	-0.0877857	0.00295639	0.00991821	0.0249445	-0.0222147	-0.024718	0.00188947	0.0485301	-0.132883	0.137258	0.0141561	0.145632	0.0767171	0.176674	-0.171804	0.10348	0.052917	-0.00150204	0.111699	-0.0554562	0.011915	0.042665	0.0675023	0.113487	-0.0115037	0.0994802	0.0805318	-0.00404716	-0.107199	0.0120282	-0.0111222	-0.0264347	-0.0709474	-0.0263095	0.0957549	-0.0301123	-0.00558496	0.071007	-0.0731707	0.138426	-0.108117	0.0926852	-0.111043	0.055021	0.109702
1.01521	-0.0427783	-0.0420749	-0.0694633	-0.0947595	0.00289679	-0.00340939	0.0298798	-0.0286758	-0.0184059	0.0130713	0.0508428	-0.131118	0.133383	0.00857711	0.123245	0.0836849	0.18031	-0.161147	0.112891	0.067389	0.0139236	0.12067	-0.0449181	0.0168681	0.0317335	0.0656366	0.103438	-0.0157118	0.0897467	0.0749469	0.0173569	-0.0962675	-0.00110269	-0.00779033	-0.0286639	-0.0663996	-0.0127912	0.0937283	-0.0172913	0.0017643	0.0759542	-0.0797629	0.144267	-0.106907	0.112146	-0.107324	0.0452578	0.130129
1.02241	-0.0487268	-0.0339866	-0.0613511	-0.0979722	0.00291467	-0.0133038	0.0334144	-0.0352383	-0.0101745	0.0269234	0.0563979	-0.129557	0.135487	0.0020802	0.103724	0.0945687	0.179416	-0.146294	0.119925	0.0834405	0.0297666	0.130695	-0.0369728	0.0219107	0.0183046	0.0664949	0.0925064	-0.0267267	0.079155	0.0732958	0.0321567	-0.0819802	-0.0101388	-0.0033021	-0.0298381	-0.0655115	-0.00077486	0.0870585	-0.00677109	0.0112772	0.0793755	-0.0873268	0.150496	-0.101674	0.13082	-0.105333	0.0351489	0.148833
1.02961	-0.0540197	-0.0232816	-0.0528336	-0.095582	0.00401735	-0.0202	0.035727	-0.0420034	-0.000995398	0.0408888	0.0648618	-0.128531	0.143045	-0.00567436	0.0890732	0.107974	0.175381	-0.128055	0.124097	0.098139	0.0440836	0.141633	-0.0336409	0.0259697	0.00464916	0.0689447	0.0816703	-0.0432014	0.068742	0.0759661	0.0411272	-0.0670373	-0.0120044	0.00166893	-0.0308037	-0.0688851	0.00896454	0.076592	-0.000327826	0.0221908	0.0827014	-0.0964642	0.157422	-0.092715	0.147742	-0.104243	0.0260293	0.162894
1.03681	-0.0576913	-0.0115514	-0.0443518	-0.0863075	0.00708699	-0.0246525	0.0368536	-0.0489891	0.00824928	0.0524938	0.0754416	-0.128156	0.154519	-0.0142932	0.0808656	0.122195	0.170022	-0.108212	0.125325	0.108862	0.0553548	0.153458	-0.0366211	0.028187	-0.00761747	0.0718296	0.0716031	-0.0632942	0.0598609	0.0832856	0.0460148	-0.0538707	-0.00532866	0.00658035	-0.0323534	-0.0763774	0.015825	0.0636697	0.00129938	0.0338197	0.0873029	-0.107855	0.164956	-0.0808299	0.16185	-0.102532	0.0193536	0.170273
1.04401	-0.0591695	0.000190735	-0.0363171	-0.0701964	0.0125468	-0.0270545	0.0365794	-0.055927	0.0166774	0.0600517	0.0867009	-0.128448	0.167954	-0.0225842	0.0798285	0.13566	0.165117	-0.0895739	0.124103	0.114	0.0628173	0.166178	-0.0462174	0.0281096	-0.0176609	0.0750542	0.0626802	-0.0845313	0.053978	0.0953436	0.0487804	-0.0443876	0.00915527	0.0110686	-0.0351965	-0.0870347	0.0192642	0.0497937	-0.00168681	0.0452638	0.0941813	-0.121456	0.172758	-0.0673413	0.172395	-0.0986636	0.0162303	0.170171
1.05121	-0.058347	0.0115275	-0.0293672	-0.0489116	0.0204265	-0.0275612	0.0346422	-0.0624418	0.023663	0.0626802	0.0967383	-0.1293	0.181466	-0.028795	0.085479	0.146967	0.162047	-0.074923	0.12151	0.113159	0.0667214	0.179535	-0.0610173	0.0258863	-0.0248969	0.0795424	0.0549614	-0.104135	0.0523031	0.111359	0.0513375	-0.0395596	0.0292957	0.0148773	-0.0399649	-0.0993967	0.0191033	0.0365794	-0.00858903	0.055635	0.103837	-0.136083	0.180608	-0.0542343	0.179225	-0.0915766	0.0170588	0.163078
1.05841	-0.0556171	0.022316	-0.0242293	-0.0252128	0.0305355	-0.0260651	0.0312567	-0.068152	0.0290513	0.0600755	0.103772	-0.130522	0.193387	-0.0311852	0.0959873	0.154829	0.161415	-0.0658035	0.118744	0.10708	0.0683427	0.192851	-0.0784874	0.0223458	-0.0287652	0.0860929	0.0481725	-0.119793	0.0553727	0.129443	0.0554085	-0.0393093	0.0525534	0.0175774	-0.0470221	-0.111938	0.0157714	0.0258386	-0.0184417	0.0644028	0.116205	-0.149733	0.188529	-0.0438213	0.182992	-0.0808716	0.0214934	0.150561
1.06561	-0.0521123	0.032419	-0.0210404	-0.00203848	0.0424922	-0.0223935	0.0273407	-0.0727057	0.0331223	0.0525117	0.106758	-0.131613	0.202352	-0.0285447	0.108421	0.158447	0.162888	-0.0621974	0.116754	0.0974178	0.0694156	0.205016	-0.0960112	0.0189602	-0.0288308	0.0945628	0.0419021	-0.130361	0.0629306	0.147218	0.0620365	-0.0424623	0.0765264	0.0184059	-0.0563443	-0.12306	0.0102043	0.0192463	-0.029999	0.0716209	0.130606	-0.160444	0.196409	-0.0382423	0.184786	-0.0667751	0.0286162	0.134784
1.07281	-0.0496507	0.0419319	-0.0190198	0.0181854	0.0553846	-0.0165939	0.0243008	-0.0757992	0.0362158	0.0408828	0.105572	-0.131691	0.207543	-0.02051	0.119251	0.157839	0.165391	-0.0630498	0.115937	0.0865698	0.0712991	0.214809	-0.111514	0.017643	-0.0250936	0.104141	0.0359356	-0.135708	0.0740647	0.162649	0.0713348	-0.0471711	0.0986338	0.0164807	-0.0675857	-0.130993	0.00364184	0.0179231	-0.0417769	0.0776827	0.145668	-0.16681	0.203717	-0.0388861	0.185525	-0.0503182	0.0369489	0.117886
1.08001	-0.050199	0.0510454	-0.0171125	0.0338852	0.0676572	-0.00907183	0.0235319	-0.0770986	0.0385344	0.0267208	0.100642	-0.129789	0.208986	-0.00780225	0.124961	0.153971	0.167567	-0.0670969	0.116372	0.0770748	0.0745296	0.22136	-0.123322	0.0204206	-0.0182688	0.114256	0.0303924	-0.135887	0.0875056	0.174564	0.0823557	-0.0516117	0.116289	0.0113249	-0.080204	-0.13414	-0.00257492	0.0222147	-0.052309	0.0828147	0.159574	-0.167924	0.209731	-0.0460327	0.185633	-0.0333369	0.0443459	0.101566
1.08721	-0.0551939	0.0595033	-0.0147343	0.0442445	0.077486	-0.000500679	0.0259519	-0.0761867	0.0402451	0.0115752	0.0923812	-0.125235	0.207627	0.00766516	0.122768	0.148267	0.168514	-0.0731051	0.117964	0.0707567	0.0787675	0.224406	-0.129896	0.0288963	-0.00960827	0.124973	0.0258684	-0.130588	0.102091	0.182527	0.0935912	-0.054431	0.127786	0.00331402	-0.0934482	-0.131911	-0.00712276	0.0317812	-0.0607133	0.086838	0.170767	-0.163358	0.21385	-0.0588655	0.185233	-0.0181198	0.0484645	0.0868797
1.09441	-0.0652432	0.0660777	-0.011903	0.049144	0.0833988	0.00839829	0.0319362	-0.0726581	0.0416279	-0.00346899	0.0809669	-0.118077	0.204974	0.0231147	0.111336	0.142175	0.16821	-0.079602	0.120389	0.0681877	0.0832379	0.224376	-0.129998	0.0437379	-0.000560284	0.136405	0.0232756	-0.119478	0.116956	0.186539	0.103492	-0.0547826	0.133312	-0.00622272	-0.106227	-0.125331	-0.00882149	0.0458837	-0.0669301	0.0896633	0.178421	-0.153345	0.215918	-0.0759542	0.184447	-0.00660419	0.0476956	0.0745356
1.10161	-0.08021	0.0686467	-0.0086844	0.0494123	0.0847638	0.0171304	0.0415146	-0.0662327	0.0430644	-0.0179589	0.0664234	-0.109184	0.202429	0.0356257	0.0912011	0.137126	0.167447	-0.0848651	0.123024	0.0687718	0.0871956	0.222051	-0.123423	0.0644743	0.00730753	0.147861	0.0236332	-0.102878	0.131524	0.187027	0.110859	-0.0522733	0.134844	-0.0152588	-0.116831	-0.116605	-0.00698566	0.0634134	-0.07146	0.0917733	0.182486	-0.139081	0.21593	-0.0955164	0.183642	0.0002563	0.0418603	0.0650048
1.10881	-0.0994027	0.0650465	-0.00457764	0.0468969	0.081718	0.0251651	0.0542819	-0.0569999	0.0449598	-0.0317276	0.0487924	-0.0999033	0.200891	0.0429153	0.0647664	0.134468	0.167549	-0.0874579	0.125051	0.0713527	0.0901401	0.218081	-0.11161	0.0895143	0.0124335	0.157893	0.0277162	-0.0822008	0.145626	0.185043	0.114775	-0.0469089	0.134903	-0.0215888	-0.12303	-0.107992	-0.00172853	0.0827909	-0.0750005	0.0942051	0.183338	-0.122684	0.213736	-0.115687	0.183451	0.00271797	0.0322104	0.058502
1.11601	-0.121295	0.0541508	0.00120401	0.0440121	0.0747263	0.031817	0.0691175	-0.0453353	0.0478268	-0.0445843	0.0282764	-0.0914037	0.200802	0.0438392	0.035882	0.135177	0.169897	-0.0868261	0.125694	0.0745952	0.0918984	0.21283	-0.0971496	0.116456	0.0134468	0.165278	0.0358105	-0.0595748	0.159508	0.182086	0.114733	-0.0391364	0.135314	-0.0231862	-0.122654	-0.100821	0.00617504	0.102097	-0.0782728	0.0981808	0.181741	-0.106519	0.209194	-0.134748	0.184512	0.00184774	0.0208199	0.0549436
1.12321	-0.143123	0.0361145	0.00889301	0.0430286	0.0644743	0.0364482	0.0841677	-0.031662	0.0522792	-0.056237	0.00519156	-0.0843823	0.202322	0.0384927	0.00900626	0.139505	0.175542	-0.0834882	0.124443	0.0772595	0.0928283	0.20662	-0.0825882	0.142425	0.00943542	0.169897	0.0476956	-0.037086	0.173599	0.179726	0.110787	-0.0299335	0.136924	-0.0186265	-0.114131	-0.095433	0.0155926	0.119454	-0.0821531	0.104511	0.179046	-0.0925124	0.202572	-0.151306	0.187474	-0.000923872	0.00980496	0.0540376
1.13041	-0.161201	0.011903	0.0177503	0.0454187	0.0522614	0.0387371	0.0971496	-0.0162721	0.0590265	-0.06634	-0.0199854	-0.0791788	0.205451	0.0280619	-0.0117898	0.146866	0.184751	-0.0784993	0.121146	0.0784338	0.0938475	0.199974	-0.0694454	0.164318	0.000333786	0.172496	0.0627577	-0.016284	0.188136	0.179064	0.103533	-0.0205159	0.140095	-0.00737906	-0.0969708	-0.0917733	0.0252962	0.133359	-0.0875533	0.113404	0.177294	-0.0817239	0.194716	-0.16458	0.193161	-0.00409484	0.000923872	0.0555217
1.13761	-0.172055	-0.016892	0.0265062	0.0517309	0.0400841	0.0388801	0.106025	0.000542402	0.068599	-0.0747204	-0.0465393	-0.0759959	0.209677	0.0146627	-0.0237107	0.156164	0.196719	-0.0728488	0.116038	0.0779271	0.0962436	0.193304	-0.0582874	0.179189	-0.0127912	0.173694	0.0800729	0.00160336	0.202876	0.180548	0.0937164	-0.0120401	0.145233	0.0099659	-0.0719011	-0.0896931	0.0342071	0.142759	-0.0949264	0.124735	0.178677	-0.0743866	0.186878	-0.174284	0.202447	-0.00632405	-0.00450611	0.0593185
1.14481	-0.173473	-0.0479937	0.0340641	0.0619471	0.0301421	0.0373483	0.10941	0.018245	0.0810683	-0.0813663	-0.0731766	-0.0747621	0.213772	0.000798702	-0.0257611	0.166196	0.209397	-0.0672102	0.109679	0.0765204	0.101304	0.186497	-0.0495374	0.184828	-0.0279248	0.173354	0.0983238	0.0154674	0.217074	0.183988	0.0816584	-0.0053823	0.152534	0.0317156	-0.0408709	-0.0887811	0.041616	0.147015	-0.103825	0.138164	0.184631	-0.0700414	0.180161	-0.180227	0.215942	-0.00678897	-0.00576973	0.0653446
1.15201	-0.164986	-0.0782847	0.0398993	0.0757754	0.023973	0.0344813	0.106567	0.0359654	0.0959754	-0.0863552	-0.0977933	-0.0748694	0.216043	-0.0112832	-0.0187695	0.175649	0.220007	-0.0620544	0.102955	0.0756979	0.109667	0.178665	-0.0440061	0.18034	-0.04282	0.171006	0.115758	0.0242412	0.230038	0.188833	0.0669539	-0.00119209	0.1616	0.055176	-0.00690818	-0.0880659	0.0475347	0.14587	-0.112832	0.153059	0.195277	-0.0675797	0.175261	-0.182086	0.233537	-0.00535846	-0.0031352	0.0731945
1.15921	-0.14742	-0.104231	0.0437975	0.0924885	0.0220537	0.0303745	0.0971615	0.0527263	0.112468	-0.0897884	-0.117618	-0.0750065	0.21506	-0.0202239	-0.00501871	0.182915	0.225979	-0.057745	0.0968277	0.0768125	0.120986	0.168991	-0.0424504	0.166368	-0.0557005	0.166726	0.130498	0.0272512	0.241417	0.194484	0.0490963	0.000202656	0.171477	0.0771284	0.0262678	-0.0863612	0.0527859	0.1396	-0.120115	0.168341	0.209647	-0.0653088	0.172526	-0.179476	0.254124	-0.0025928	0.00193119	0.0820756
1.16641	-0.122529	-0.122851	0.0455856	0.110829	0.0242174	0.0252366	0.081414	0.0676572	0.129426	-0.091666	-0.129825	-0.0737548	0.210512	-0.025785	0.0122249	0.186431	0.225753	-0.0544608	0.092119	0.080508	0.134063	0.157619	-0.0446856	0.144863	-0.0656664	0.161368	0.14118	0.0246763	0.25115	0.200653	0.0282764	-0.00107288	0.181067	0.0945687	0.0551283	-0.0830829	0.0585914	0.129151	-0.124025	0.182629	0.226241	-0.0613153	0.172096	-0.172377	0.275987	0.000667572	0.0069797	0.0911713
1.17361	-0.093019	-0.132626	0.0451624	0.129002	0.0301778	0.0196278	0.0604212	0.0798881	0.145608	-0.0916958	-0.132525	-0.0702977	0.203437	-0.0284016	0.0294566	0.185496	0.219166	-0.0519753	0.0894785	0.0868618	0.147247	0.145805	-0.0493705	0.118548	-0.0724375	0.155866	0.147325	0.0176847	0.259286	0.2074	0.00568032	-0.00420213	0.189584	0.105333	0.0770271	-0.078845	0.0659108	0.116062	-0.123364	0.194561	0.243366	-0.0540376	0.173718	-0.161338	0.297713	0.00369549	0.00939965	0.0999689
1.18081	-0.0626802	-0.133485	0.04282	0.145024	0.0395	0.0143528	0.0365436	0.0884295	0.160003	-0.0892878	-0.125462	-0.0647545	0.195754	-0.0285029	0.0438333	0.180751	0.207502	-0.0497937	0.0893354	0.0956953	0.158715	0.135243	-0.0546634	0.0905573	-0.0759065	0.150454	0.149298	0.00793338	0.266087	0.214887	-0.0171006	-0.00764132	0.196803	0.108624	0.0906765	-0.074929	0.0749707	0.102234	-0.117218	0.203115	0.259012	-0.0427961	0.176597	-0.147325	0.318736	0.00610352	0.00761747	0.108409
1.18801	-0.0357628	-0.126487	0.0394166	0.15713	0.0511169	0.0102758	0.0130117	0.0922322	0.171822	-0.0837684	-0.109887	-0.0578821	0.189549	-0.0260592	0.053823	0.173819	0.193006	-0.0474393	0.09197	0.106514	0.166965	0.12728	-0.059098	0.0641465	-0.0760615	0.144696	0.147927	-0.00293851	0.272077	0.223011	-0.0386	-0.00939369	0.202876	0.105006	0.0962496	-0.072372	0.0851452	0.0897169	-0.104982	0.207692	0.270814	-0.0279486	0.179452	-0.131398	0.339252	0.00793934	0.00163317	0.116634
1.19521	-0.0158489	-0.113332	0.036037	0.164068	0.0630975	0.00812411	-0.00686646	0.090462	0.180596	-0.0745177	-0.0881135	-0.0504851	0.186634	-0.0206888	0.0594378	0.166386	0.178474	-0.0446916	0.0975549	0.118047	0.171149	0.122774	-0.0617921	0.0421643	-0.0731289	0.138223	0.144261	-0.0135124	0.278038	0.231403	-0.0576138	-0.00752211	0.207978	0.0959456	0.0952125	-0.0713587	0.095278	0.080514	-0.0864565	0.207973	0.276506	-0.0106454	0.181061	-0.114685	0.359821	0.00978112	-0.00755191	0.124735
1.20241	-0.00482798	-0.0959635	0.0335097	0.165182	0.0732899	0.00834465	-0.0205696	0.0828981	0.186175	-0.0612795	-0.0631154	-0.0430703	0.18847	-0.012058	0.061816	0.15958	0.16672	-0.0414371	0.10615	0.127965	0.171375	0.122565	-0.0619411	0.0265181	-0.0673771	0.131375	0.139594	-0.0224054	0.284404	0.239557	-0.0726998	-0.000542402	0.212169	0.0834286	0.0900209	-0.0714779	0.104201	0.0764549	-0.0621796	0.20377	0.274509	0.007689	0.180733	-0.0983775	0.38088	0.0125349	-0.0187516	0.132811
1.20961	-0.002563	-0.0763297	0.0319421	0.160605	0.0801504	0.0111282	-0.0267148	0.0699222	0.188512	-0.0442445	-0.0381351	-0.0359058	0.195903	-0.000423193	0.0626087	0.154239	0.159889	-0.037545	0.117534	0.133568	0.168777	0.127476	-0.0583053	0.0177145	-0.0586987	0.125009	0.135469	-0.0280142	0.290823	0.247097	-0.0820339	0.0121474	0.215364	0.0696838	0.083673	-0.0723302	0.111067	0.0787258	-0.0335395	0.194961	0.264436	0.0255406	0.178438	-0.0836253	0.402701	0.0171065	-0.0310123	0.141025
1.21681	-0.00753999	-0.056076	0.0308096	0.15136	0.083077	0.016135	-0.025028	0.052464	0.187796	-0.0241458	-0.0162721	-0.029254	0.208604	0.013417	0.0637531	0.151205	0.15893	-0.0329018	0.13122	0.133049	0.165272	0.137722	-0.0495315	0.0150621	-0.046289	0.119996	0.13321	-0.0287414	0.296426	0.253665	-0.0840962	0.0298142	0.217545	0.0568688	0.0788927	-0.0737131	0.115645	0.0874341	-0.00255108	0.181341	0.247169	0.0414968	0.174373	-0.0711799	0.425345	0.0238717	-0.0432253	0.149596
1.22401	-0.0174224	-0.036335	0.029254	0.139284	0.08201	0.0224769	-0.0161231	0.0318944	0.184435	-0.00221133	0.0002563	-0.0233471	0.224692	0.0283539	0.0671387	0.151134	0.163394	-0.0276804	0.146502	0.126052	0.162882	0.152397	-0.0350952	0.0172019	-0.0290573	0.116897	0.133407	-0.0235796	0.300533	0.258815	-0.0786126	0.0503659	0.21897	0.0467777	0.0774741	-0.0751734	0.118423	0.10128	0.028646	0.16275	0.224638	0.054431	0.1688	-0.0610471	0.4484	0.0325441	-0.0537217	0.158489
1.23121	-0.0293911	-0.017935	0.0265598	0.126594	0.0770926	0.0289142	-0.00152588	0.0099659	0.178707	0.0199974	0.0107586	-0.0181675	0.241047	0.0429928	0.0741899	0.153792	0.171578	-0.0225067	0.162596	0.113332	0.163263	0.169587	-0.0159621	0.0225484	-0.00644326	0.116223	0.135541	-0.0125706	0.30309	0.262183	-0.0670254	0.0707448	0.220132	0.0405729	0.0800908	-0.0758231	0.120533	0.117826	0.0580609	0.13926	0.199556	0.0636637	0.162154	-0.0525534	0.470662	0.0424206	-0.0606656	0.16728
1.23841	-0.0404298	-0.00156164	0.0223339	0.115412	0.0686646	0.0342071	0.0163853	-0.0112712	0.170624	0.0409842	0.0160158	-0.0133812	0.254595	0.0555396	0.0852704	0.158042	0.18118	-0.0183344	0.178683	0.0960231	0.167298	0.187171	0.00563264	0.0294089	0.0210822	0.118738	0.138181	0.00334382	0.304526	0.263661	-0.0519216	0.0876486	0.221515	0.0386298	0.0864863	-0.0747442	0.12362	0.134146	0.083977	0.111532	0.175172	0.0691056	0.155056	-0.0448048	0.490409	0.052619	-0.063026	0.175041
1.24561	-0.0477791	0.0122666	0.0165641	0.107259	0.0576317	0.0374496	0.0348628	-0.0297606	0.160092	0.0595391	0.0175893	-0.0085175	0.263435	0.0640154	0.0994861	0.162417	0.190061	-0.0161469	0.193685	0.0754297	0.174773	0.203651	0.0269234	0.0360608	0.052321	0.125337	0.139445	0.0227332	0.305241	0.263417	-0.0360489	0.0984013	0.223571	0.0407338	0.0958204	-0.071609	0.129557	0.147599	0.104922	0.0810385	0.154817	0.0711322	0.148028	-0.037241	0.506085	0.062114	-0.0608981	0.180596
1.25281	-0.0493526	0.023371	0.00967979	0.10258	0.0455797	0.0383079	0.0513852	-0.0438631	0.147384	0.0747979	0.017029	-0.00341535	0.267297	0.0668824	0.115258	0.16619	0.196707	-0.0165939	0.206125	0.0534236	0.1845	0.21829	0.0452876	0.0410378	0.0858665	0.136411	0.137627	0.0440121	0.30539	0.261664	-0.0215948	0.101542	0.226921	0.0464022	0.107062	-0.0667751	0.13988	0.156343	0.119662	0.049907	0.141454	0.0703871	0.141162	-0.0298798	0.516999	0.0697136	-0.0549257	0.182843
1.26001	-0.0443339	0.031805	0.00246763	0.10066	0.0341773	0.0370562	0.0642776	-0.0527978	0.133622	0.086391	0.0154436	0.00148416	0.267106	0.0641465	0.131249	0.169671	0.200433	-0.0198543	0.214452	0.0326633	0.194669	0.230747	0.0585079	0.0433445	0.120264	0.151283	0.131637	0.0653982	0.305116	0.258392	-0.0100613	0.097096	0.232548	0.0550389	0.119251	-0.0608087	0.155252	0.159514	0.127369	0.0206053	0.137162	0.0677288	0.134271	-0.0232756	0.523627	0.0742316	-0.045687	0.181097
1.26721	-0.0331938	0.0374734	-0.00419021	0.0998735	0.0246644	0.0346601	0.0730693	-0.0567794	0.120717	0.0944793	0.0133932	0.00523925	0.264364	0.0575721	0.146651	0.173473	0.201184	-0.0255287	0.217676	0.0159323	0.203377	0.240803	0.0649154	0.0426054	0.153887	0.16802	0.121337	0.0848472	0.304723	0.253332	-0.00240207	0.0866294	0.241643	0.0661135	0.131762	-0.053972	0.175071	0.157356	0.128001	-0.00413656	0.142527	0.064069	0.127602	-0.0183403	0.527316	0.0749886	-0.0337243	0.175291
1.27441	-0.0173509	0.0399053	-0.00952482	0.0983775	0.0175476	0.0324726	0.0783563	-0.0568748	0.11071	0.0995874	0.0109673	0.00690222	0.260746	0.0498593	0.160933	0.17758	0.199378	-0.0325263	0.215858	0.00503659	0.20926	0.248319	0.0636935	0.0389338	0.184906	0.183982	0.107741	0.100213	0.304365	0.246143	0.0010252	0.0729978	0.25503	0.0791669	0.14444	-0.0463307	0.197685	0.151342	0.122464	-0.0215352	0.156403	0.0602007	0.122267	-0.0159144	0.529873	0.0721395	-0.0200868	0.165975
1.28161	0.00131726	0.0386477	-0.0131249	0.0948906	0.0128746	0.0318944	0.0813007	-0.0546575	0.10522	0.102282	0.00790358	0.00599623	0.257868	0.0434697	0.173569	0.181276	0.195861	-0.0391006	0.210178	0.00038147	0.211835	0.253421	0.0552714	0.0328481	0.211793	0.196534	0.0928044	0.109839	0.303751	0.236517	0.00077486	0.0595033	0.272572	0.0938416	0.157636	-0.0382066	0.220776	0.143933	0.112402	-0.0291109	0.176281	0.056684	0.11977	-0.0165641	0.533086	0.0664651	-0.00651479	0.154233
1.28881	0.0210166	0.0339806	-0.0148535	0.0890374	0.0107408	0.0339746	0.0831068	-0.0517011	0.105321	0.102758	0.00385046	0.00264645	0.256872	0.0399351	0.184143	0.183564	0.191832	-0.0430226	0.202286	0.00137091	0.2114	0.256681	0.0412524	0.0253975	0.233912	0.203836	0.0789404	0.112772	0.302273	0.224322	-0.00146627	0.0490069	0.293165	0.109905	0.171822	-0.0302911	0.241971	0.137949	0.099647	-0.0253975	0.199014	0.0539482	0.121284	-0.0203431	0.538284	0.0589788	0.00534058	0.141478
1.29601	0.0402868	0.0271142	-0.0148714	0.0812769	0.0115693	0.0392616	0.0845671	-0.0493169	0.111526	0.101042	-0.00120401	-0.00253916	0.257897	0.0400901	0.192767	0.183862	0.188565	-0.0420809	0.193691	0.00711083	0.208855	0.258857	0.0240862	0.018245	0.251621	0.205123	0.068593	0.108826	0.299484	0.210017	-0.00298619	0.0430107	0.31513	0.127089	0.187153	-0.0233054	0.259209	0.135553	0.0858009	-0.0105739	0.221902	0.0525355	0.127423	-0.0268519	0.545931	0.0506997	0.0147879	0.129384
1.30321	0.0579178	0.0197589	-0.0135362	0.0727952	0.015986	0.0478923	0.0860393	-0.0482559	0.123745	0.0974655	-0.00679493	-0.00864267	0.259948	0.0443161	0.200063	0.182086	0.187051	-0.0347316	0.185657	0.0167668	0.205332	0.260597	0.00643134	0.0134885	0.265789	0.200766	0.0638902	0.0983417	0.295722	0.194949	-0.000935793	0.0413477	0.336635	0.144875	0.203079	-0.0176489	0.270945	0.137335	0.0720799	0.013417	0.243419	0.0531673	0.138497	-0.0352681	0.555652	0.0427604	0.0220954	0.119799
1.31041	0.0729442	0.0133872	-0.0113487	0.0655115	0.0246465	0.0597119	0.0877798	-0.0484705	0.140977	0.0930309	-0.0119746	-0.0146747	0.261396	0.0522971	0.206494	0.17826	0.187701	-0.020647	0.179207	0.0293374	0.201875	0.262225	-0.0092566	0.0133753	0.277269	0.192046	0.0663221	0.0821114	0.292152	0.181282	0.00666976	0.0426471	0.356042	0.1625	0.218236	-0.0131726	0.276375	0.142264	0.0596404	0.0434816	0.263095	0.0565171	0.154537	-0.0444591	0.566685	0.0365853	0.0279903	0.114375
1.31761	0.0848949	0.00909567	-0.00872016	0.0619233	0.0379622	0.0742972	0.0899971	-0.0491321	0.161237	0.089097	-0.0156403	-0.0197709	0.26077	0.0626802	0.211889	0.172263	0.190395	-0.000935793	0.175118	0.0433326	0.199401	0.263882	-0.0210762	0.0198722	0.286537	0.18087	0.0764012	0.0615776	0.290394	0.171632	0.0203013	0.04493	0.371999	0.17916	0.230736	-0.00947118	0.27563	0.148278	0.0496805	0.07599	0.281423	0.062871	0.174749	-0.0530005	0.578296	0.033623	0.0330687	0.114149
1.32481	0.0939429	0.00799894	-0.00573993	0.0644505	0.0559092	0.090903	0.0926316	-0.0489831	0.182003	0.0868917	-0.0168443	-0.0232875	0.257307	0.0734985	0.215739	0.164264	0.19486	0.0220537	0.173604	0.0570059	0.198603	0.265831	-0.0280917	0.034225	0.293833	0.169659	0.0934243	0.0390053	0.29195	0.168389	0.038904	0.0461876	0.383633	0.194108	0.238717	-0.00609756	0.269687	0.15313	0.0431418	0.107318	0.299805	0.0720978	0.19691	-0.0594437	0.59002	0.0348806	0.0377238	0.119281
1.33201	0.100797	0.011301	-0.00214577	0.074482	0.077939	0.108576	0.0952184	-0.0470102	0.201124	0.0872731	-0.0150144	-0.0250399	0.251245	0.0831246	0.217783	0.155067	0.200957	0.0453174	0.174081	0.0688136	0.199908	0.268698	-0.0302672	0.0566185	0.299406	0.160849	0.115699	0.0172019	0.297821	0.173241	0.0603974	0.0449061	0.390786	0.206858	0.240767	-0.00275373	0.260186	0.155175	0.0403166	0.134212	0.320178	0.083828	0.217944	-0.0627816	0.601584	0.0405431	0.0422299	0.129098
1.33921	0.106233	0.0198066	0.00238419	0.0918865	0.102919	0.126332	0.0971556	-0.0430286	0.217408	0.0908017	-0.0102282	-0.0253379	0.243634	0.0911176	0.218385	0.146252	0.208724	0.0658989	0.175405	0.0776768	0.203502	0.273144	-0.0281394	0.0858963	0.303495	0.1562	0.141096	-0.000989437	0.308293	0.186914	0.08232	0.0404835	0.394028	0.217026	0.236362	0.000607967	0.249135	0.153559	0.0408828	0.154167	0.344384	0.0976503	0.235212	-0.0626385	0.612766	0.0499368	0.0467658	0.142658
1.34641	0.110489	0.0331342	0.00822544	0.115353	0.129122	0.143325	0.0981748	-0.0376523	0.230616	0.0978053	-0.00324845	-0.0247538	0.235963	0.0982046	0.218177	0.139546	0.218177	0.0813007	0.176644	0.082922	0.209403	0.279319	-0.0224829	0.119686	0.306267	0.156277	0.167513	-0.0132501	0.322825	0.208962	0.102097	0.0336289	0.394684	0.224221	0.226045	0.00370145	0.238562	0.148344	0.0442803	0.165814	0.373185	0.11307	0.247443	-0.0592232	0.623375	0.06181	0.0512362	0.159121
1.35361	0.113291	0.0494838	0.0157773	0.143152	0.154269	0.158823	0.0986159	-0.0317812	0.241029	0.108111	0.00477433	-0.0239015	0.229788	0.105435	0.217533	0.136048	0.229073	0.0897527	0.177652	0.0841737	0.217569	0.286466	-0.0141025	0.155032	0.307775	0.160378	0.192899	-0.0181854	0.340241	0.237644	0.117362	0.026381	0.394422	0.228179	0.211447	0.00596046	0.230092	0.140393	0.0501275	0.169182	0.405508	0.129318	0.254679	-0.0530005	0.633132	0.0745595	0.0552416	0.177747
1.36081	0.114286	0.0663042	0.0254631	0.173497	0.175822	0.172019	0.0991404	-0.0262976	0.249124	0.120616	0.0127912	-0.0230432	0.226295	0.113565	0.216669	0.135618	0.241119	0.0904918	0.179034	0.0813544	0.228125	0.29304	-0.00388622	0.189042	0.308073	0.167203	0.215077	-0.0154912	0.359064	0.269997	0.126398	0.0212729	0.394934	0.228947	0.194895	0.00664592	0.224751	0.131363	0.0580609	0.165677	0.438941	0.145376	0.25757	-0.0444174	0.641376	0.0865698	0.0583827	0.197643
1.36801	0.113398	0.081265	0.037545	0.20445	0.191617	0.182086	0.100207	-0.022012	0.255436	0.133479	0.0202894	-0.021708	0.226206	0.122976	0.21593	0.13718	0.254154	0.0840127	0.18189	0.074923	0.24122	0.297338	0.00718832	0.21928	0.307292	0.17581	0.232071	-0.00591874	0.377959	0.302202	0.128627	0.0202894	0.397503	0.226951	0.178856	0.00506043	0.222659	0.123358	0.0672936	0.15769	0.47093	0.160068	0.25714	-0.0339448	0.646967	0.0965476	0.0606537	0.217533
1.37521	0.110948	0.0927448	0.0517547	0.233746	0.200695	0.188309	0.101936	-0.0196993	0.26058	0.144738	0.0273168	-0.0187814	0.229841	0.133687	0.215882	0.139272	0.268054	0.0721157	0.187361	0.0659466	0.256699	0.298202	0.0183284	0.243884	0.305843	0.18602	0.242567	0.00882745	0.396001	0.330174	0.124836	0.0240207	0.402647	0.222808	0.165296	0.000834465	0.223237	0.118423	0.0766575	0.148201	0.499439	0.172383	0.254929	-0.0223398	0.648546	0.103778	0.0626922	0.235933
1.38241	0.107455	0.0999212	0.0673711	0.259131	0.203609	0.190347	0.104445	-0.0198245	0.264919	0.152838	0.0341654	-0.0128746	0.237143	0.145286	0.216788	0.140536	0.282389	0.057435	0.196379	0.055939	0.273782	0.295174	0.0291049	0.26167	0.30421	0.198179	0.246209	0.0262618	0.412905	0.350404	0.116903	0.0316679	0.410169	0.216943	0.155485	-0.00594854	0.225466	0.11791	0.0850677	0.140119	0.523198	0.181788	0.252992	-0.0106215	0.645024	0.108171	0.0657916	0.251669
1.38961	0.103599	0.102615	0.0834882	0.278974	0.202042	0.188297	0.108063	-0.0221133	0.268072	0.156754	0.0409722	-0.0028193	0.247598	0.15682	0.218284	0.140035	0.296229	0.0426412	0.209337	0.0465274	0.29121	0.288349	0.0391304	0.272232	0.302821	0.212747	0.243407	0.0435829	0.428933	0.36068	0.106943	0.0416517	0.419569	0.209486	0.150079	-0.0146985	0.228196	0.122106	0.0920355	0.135791	0.541407	0.188267	0.253165	0.000196695	0.635976	0.110286	0.0715852	0.264162
1.39681	0.100356	0.101399	0.0991881	0.292385	0.197828	0.182581	0.113273	-0.0254333	0.268912	0.155765	0.0478327	0.0118077	0.260198	0.166756	0.219572	0.137162	0.308448	0.0298619	0.225675	0.0392258	0.307584	0.278419	0.0478327	0.276059	0.30188	0.229913	0.235033	0.0582159	0.44477	0.360608	0.0964999	0.0521362	0.43028	0.200474	0.149179	-0.0242531	0.230342	0.130391	0.0976264	0.136632	0.553477	0.192118	0.256228	0.00938177	0.621903	0.111258	0.0812411	0.273359
1.40401	0.0991404	0.0977933	0.113368	0.299078	0.19238	0.173837	0.120342	-0.0283599	0.2662	0.149196	0.0548422	0.0305593	0.273764	0.173682	0.220054	0.131649	0.318378	0.0206172	0.243664	0.0353158	0.321841	0.266701	0.0544071	0.274199	0.301254	0.249457	0.222391	0.0683367	0.460941	0.351638	0.0862479	0.0612378	0.441569	0.190294	0.152308	-0.0332713	0.231159	0.141913	0.10199	0.143045	0.559235	0.193775	0.261748	0.0165999	0.604171	0.112504	0.0948071	0.279421
1.41121	0.101519	0.0939071	0.124747	0.299162	0.186592	0.162828	0.129098	-0.0297666	0.259387	0.13662	0.062114	0.0522375	0.287443	0.176847	0.219637	0.123882	0.326014	0.0160217	0.26077	0.0356436	0.333411	0.255215	0.0581205	0.267798	0.300437	0.270599	0.207394	0.0731528	0.477201	0.336325	0.0760913	0.0671625	0.452226	0.179666	0.158548	-0.0406921	0.230467	0.156099	0.104845	0.154412	0.558871	0.193608	0.268579	0.0219584	0.584847	0.115222	0.111049	0.282544
1.41841	0.108743	0.0917077	0.132257	0.293136	0.180995	0.150323	0.139028	-0.0289857	0.249052	0.117987	0.0694692	0.0749171	0.300908	0.17634	0.218362	0.115013	0.331706	0.0165582	0.27433	0.0403702	0.342071	0.24631	0.0586748	0.257862	0.298917	0.291818	0.192368	0.0728786	0.492179	0.317478	0.0657141	0.0685334	0.460553	0.169432	0.166988	-0.0460744	0.228828	0.172722	0.105709	0.169164	0.552708	0.192052	0.27563	0.0259399	0.566435	0.119758	0.12781	0.283074
1.42561	0.121248	0.0921249	0.135571	0.282097	0.175655	0.136971	0.14962	-0.0256777	0.236666	0.0938654	0.0761867	0.0961185	0.314051	0.172943	0.215924	0.106764	0.335824	0.0216663	0.281984	0.0488162	0.347781	0.241834	0.0560999	0.245368	0.296432	0.311112	0.179243	0.0683665	0.503749	0.297683	0.0550568	0.064981	0.464869	0.160342	0.177115	-0.049746	0.227469	0.191432	0.104237	0.185037	0.541008	0.189739	0.282061	0.0293314	0.55126	0.125331	0.142765	0.281817
1.43281	0.138569	0.0946522	0.13538	0.26775	0.169843	0.123411	0.160468	-0.0197351	0.22403	0.0655532	0.0813186	0.113273	0.326473	0.167757	0.211656	0.100946	0.338912	0.0295222	0.282097	0.0596404	0.350785	0.242585	0.0504613	0.231665	0.293064	0.326675	0.168961	0.0608206	0.509942	0.27923	0.0443757	0.0576198	0.464296	0.153053	0.188851	-0.0523865	0.227809	0.211412	0.100422	0.199533	0.524044	0.187325	0.287259	0.0330687	0.540829	0.130463	0.15384	0.279832
1.44001	0.159669	0.0976264	0.133079	0.25211	0.16222	0.110376	0.171316	-0.0114441	0.212991	0.034827	0.084275	0.12424	0.337487	0.162017	0.205082	0.0989556	0.341839	0.0377059	0.274003	0.0713706	0.351679	0.248235	0.0418782	0.21854	0.289041	0.337571	0.161439	0.051403	0.509655	0.264078	0.0343442	0.0487506	0.458843	0.148284	0.201964	-0.054431	0.23104	0.231361	0.0944793	0.210649	0.502366	0.185347	0.290805	0.0378907	0.535631	0.133801	0.15952	0.277966
1.44721	0.183344	0.0990689	0.130212	0.237226	0.151575	0.0988185	0.182009	-0.00157356	0.205344	0.00377297	0.0852525	0.127792	0.346535	0.157058	0.196356	0.101531	0.345576	0.0440478	0.258261	0.0830233	0.35128	0.257701	0.0308037	0.207877	0.284219	0.343937	0.155878	0.0410318	0.502825	0.253534	0.0260532	0.0409782	0.448906	0.146645	0.215632	-0.0559151	0.237864	0.249892	0.0865281	0.21736	0.477171	0.184214	0.292528	0.044024	0.535214	0.134522	0.159091	0.276446
1.45441	0.208324	0.0973284	0.128222	0.22496	0.137693	0.089699	0.192386	0.00889301	0.202596	-0.0252366	0.0849724	0.123739	0.353616	0.154078	0.186402	0.109071	0.35066	0.0470221	0.236738	0.0942945	0.350279	0.269634	0.0181079	0.201136	0.278181	0.346643	0.151128	0.0304341	0.490338	0.247705	0.0207841	0.036341	0.434875	0.148225	0.228465	-0.0564277	0.248307	0.265652	0.0766158	0.219721	0.450462	0.184107	0.292498	0.051111	0.538611	0.132489	0.153095	0.274837
1.46161	0.233227	0.091517	0.128227	0.216568	0.121605	0.0838399	0.202262	0.0191629	0.205523	-0.0495315	0.0840366	0.112587	0.359142	0.15372	0.176609	0.121623	0.356871	0.0456691	0.212151	0.105292	0.348914	0.28283	0.00499487	0.199032	0.2707	0.346935	0.145924	0.0202477	0.47394	0.245583	0.0196517	0.0358701	0.417072	0.152469	0.238967	-0.0552773	0.261819	0.277245	0.0650108	0.218558	0.425047	0.184947	0.291151	0.0583053	0.544703	0.128192	0.143373	0.272471
1.46881	0.256282	0.0814676	0.130701	0.212264	0.105041	0.0819027	0.211316	0.0286877	0.213808	-0.0664294	0.0827193	0.0953197	0.363493	0.155938	0.168532	0.138658	0.36357	0.0393271	0.187242	0.116134	0.347066	0.296372	-0.00744462	0.201553	0.262123	0.346148	0.139087	0.0110328	0.456297	0.246012	0.0230372	0.0398159	0.39618	0.158495	0.246006	-0.0515938	0.277293	0.283384	0.0525355	0.215125	0.404078	0.18636	0.289249	0.0642776	0.552267	0.122851	0.132602	0.269002
1.47601	0.275511	0.0675082	0.135273	0.211203	0.0897229	0.0845492	0.218946	0.036937	0.226206	-0.0736415	0.081259	0.073278	0.366616	0.160241	0.16368	0.158888	0.370121	0.0278831	0.164193	0.126821	0.344694	0.309765	-0.018394	0.208044	0.253183	0.345463	0.130165	0.00331402	0.440681	0.24851	0.029999	0.0479579	0.373656	0.165582	0.248855	-0.0446081	0.293207	0.283498	0.0405908	0.210887	0.390255	0.187844	0.287759	0.0674069	0.560039	0.118428	0.123483	0.264502
1.48321	0.2891	0.0504315	0.140631	0.211763	0.0770152	0.0922143	0.224185	0.0433922	0.241101	-0.0701904	0.0803173	0.0480831	0.368202	0.166142	0.163311	0.180256	0.375897	0.0123441	0.144488	0.137407	0.342071	0.323021	-0.0271857	0.21711	0.244439	0.345331	0.119889	-0.0026226	0.430024	0.253242	0.038439	0.0595987	0.351286	0.173467	0.246948	-0.0339568	0.3079	0.278187	0.030756	0.207216	0.384915	0.189114	0.287515	0.0661373	0.566882	0.117111	0.117916	0.259292
1.49041	0.295609	0.0316083	0.144911	0.212175	0.0680625	0.104475	0.225753	0.0478029	0.256962	-0.0567436	0.0809431	0.0215173	0.368094	0.173265	0.168139	0.20026	0.380057	-0.00528097	0.128973	0.148046	0.339568	0.336367	-0.0331461	0.226617	0.235909	0.345176	0.11012	-0.00666976	0.42575	0.260377	0.0457525	0.0734508	0.330627	0.181967	0.239861	-0.0201523	0.319904	0.269181	0.0239551	0.205219	0.38774	0.190187	0.288808	0.0595629	0.571978	0.120461	0.116712	0.253546
1.49761	0.294107	0.0128925	0.146353	0.211012	0.0638247	0.119609	0.222296	0.0504553	0.272346	-0.0351012	0.0840783	-0.004673	0.366449	0.181049	0.178117	0.216484	0.381589	-0.0226498	0.118023	0.158674	0.337303	0.349939	-0.0358403	0.234127	0.227439	0.343657	0.103271	-0.00861883	0.427395	0.269449	0.0496089	0.0877023	0.312722	0.190616	0.22766	-0.00470281	0.328285	0.258619	0.0200331	0.205559	0.397027	0.19086	0.291282	0.0477731	0.574934	0.1288	0.119823	0.247127
1.50481	0.284159	-0.00386238	0.14385	0.207198	0.0648797	0.134933	0.212896	0.0521421	0.285834	-0.00757575	0.0900626	-0.0288606	0.36363	0.188535	0.192326	0.226897	0.379795	-0.0377893	0.111735	0.168538	0.335008	0.36341	-0.035429	0.23762	0.219363	0.339526	0.101727	-0.00819564	0.433123	0.279671	0.0486732	0.100434	0.298053	0.198811	0.211221	0.0103474	0.332791	0.248271	0.0182092	0.20839	0.410229	0.190312	0.294298	0.0317574	0.57568	0.141102	0.126672	0.239813
1.51201	0.265896	-0.017345	0.137275	0.200009	0.0710607	0.147843	0.197464	0.0536442	0.296187	0.0234365	0.0986218	-0.0495374	0.360042	0.194669	0.209081	0.230205	0.374675	-0.0494421	0.110281	0.176263	0.332338	0.375968	-0.0328064	0.236094	0.212646	0.332367	0.10711	-0.00534058	0.440687	0.29062	0.0429094	0.110322	0.286818	0.206119	0.192297	0.0229895	0.333756	0.239372	0.0179529	0.213379	0.424284	0.187325	0.29726	0.0129342	0.574315	0.155473	0.136238	0.231594
1.51921	0.24035	-0.027144	0.127631	0.189507	0.0814676	0.156671	0.177097	0.0553608	0.302637	0.0554621	0.109154	-0.0653863	0.355983	0.198728	0.226265	0.226218	0.366783	-0.0568151	0.114208	0.180489	0.329268	0.386518	-0.029248	0.229633	0.208247	0.322646	0.119847	-0.000298023	0.448042	0.302309	0.0334322	0.11701	0.279033	0.212443	0.173163	0.0316501	0.331968	0.232631	0.0194669	0.219744	0.435829	0.18087	0.299591	-0.00702143	0.570947	0.169647	0.147158	0.22276
1.52641	0.209606	-0.0332654	0.116599	0.17662	0.0949085	0.160813	0.153935	0.057441	0.305104	0.0858605	0.120914	-0.0754893	0.351888	0.200421	0.241983	0.216019	0.356734	-0.059247	0.124431	0.18056	0.326061	0.393951	-0.0257611	0.21925	0.206417	0.311273	0.138909	0.00634789	0.453454	0.314617	0.0223041	0.12086	0.274211	0.217748	0.156063	0.0355244	0.328493	0.228238	0.0232518	0.226462	0.441808	0.170755	0.300503	-0.0261188	0.56566	0.181377	0.157827	0.213665
1.53361	0.176644	-0.0356317	0.105941	0.162882	0.110328	0.160378	0.130725	0.0600338	0.304097	0.112295	0.13299	-0.0794053	0.348365	0.199407	0.255203	0.201881	0.345081	-0.0564039	0.141716	0.176626	0.322878	0.397307	-0.0226974	0.206542	0.206482	0.299311	0.161815	0.0141382	0.455493	0.32683	0.0121236	0.122464	0.271177	0.221568	0.142854	0.0346839	0.324547	0.225753	0.0293672	0.232482	0.440431	0.157374	0.299096	-0.0421226	0.558507	0.188935	0.16678	0.204337
1.54081	0.14475	-0.0338495	0.0970542	0.149769	0.126928	0.156057	0.110334	0.0634193	0.30027	0.133514	0.144321	-0.0773072	0.346112	0.195062	0.266057	0.186884	0.332499	-0.0484467	0.166214	0.169224	0.319517	0.395834	-0.0198662	0.19353	0.207394	0.287771	0.185204	0.0228524	0.453407	0.337762	0.00551939	0.122046	0.268358	0.222927	0.134963	0.0300169	0.321233	0.224376	0.0371933	0.236869	0.431782	0.141144	0.294894	-0.0530005	0.549638	0.191563	0.17314	0.194603
1.54801	0.116897	-0.0276864	0.0908136	0.138265	0.143802	0.149369	0.0951588	0.0678301	0.294286	0.149584	0.153732	-0.0699401	0.345629	0.186878	0.275624	0.174159	0.31988	-0.0359416	0.197345	0.158852	0.315577	0.389266	-0.0168979	0.18239	0.208336	0.277358	0.205731	0.0322819	0.447595	0.346315	0.00466108	0.119346	0.264162	0.220925	0.13333	0.0230193	0.319195	0.223482	0.0461996	0.2388	0.417668	0.122499	0.288433	-0.0574827	0.539398	0.189668	0.176674	0.184482
1.55521	0.0953615	-0.0174642	0.087446	0.128812	0.159675	0.142694	0.0867009	0.0731111	0.286865	0.161314	0.160152	-0.0587821	0.346929	0.175184	0.28528	0.166202	0.308245	-0.0194967	0.233889	0.146145	0.310862	0.378066	-0.0133991	0.17482	0.208783	0.268131	0.220788	0.0419021	0.439429	0.351769	0.0105798	0.113928	0.257552	0.21534	0.138193	0.0153661	0.318253	0.223124	0.0564992	0.237507	0.400686	0.102383	0.281131	-0.0552714	0.528306	0.184762	0.177413	0.174409
1.56241	0.0816405	-0.00419617	0.0865817	0.121701	0.172961	0.138599	0.0852108	0.078547	0.27886	0.169593	0.162947	-0.0460565	0.34954	0.161391	0.295967	0.16436	0.298458	0.000524521	0.273842	0.132173	0.305468	0.363535	-0.00889301	0.171369	0.208074	0.259256	0.228989	0.0510275	0.43065	0.353515	0.0226915	0.105578	0.248349	0.206906	0.148785	0.00855327	0.317365	0.223857	0.0684202	0.232357	0.383461	0.0826597	0.274479	-0.0468016	0.516844	0.178891	0.175351	0.165021
1.56961	0.0764787	0.0106096	0.0871062	0.117093	0.182199	0.138742	0.0895441	0.083369	0.271261	0.175005	0.162101	-0.0343621	0.352854	0.147367	0.307912	0.168663	0.291032	0.0239849	0.314152	0.118393	0.299615	0.347412	-0.00292659	0.171214	0.205255	0.249404	0.230247	0.059092	0.422591	0.350887	0.0389576	0.0943363	0.237226	0.196946	0.163072	0.00362992	0.3151	0.226134	0.0816107	0.223094	0.368333	0.0657976	0.2693	-0.0327766	0.505126	0.17392	0.170505	0.156629
1.57681	0.079757	0.0251412	0.0874519	0.114846	0.186467	0.143319	0.0975132	0.0870764	0.264907	0.178033	0.15825	-0.0258982	0.356388	0.134534	0.320506	0.178069	0.286216	0.050503	0.350916	0.106126	0.293434	0.331295	0.00460148	0.172573	0.199294	0.237471	0.225484	0.065738	0.41585	0.343382	0.0566781	0.0805914	0.225532	0.186718	0.178009	0.000989437	0.310266	0.230044	0.0945151	0.210094	0.357252	0.0539362	0.265509	-0.0142276	0.492942	0.171101	0.163388	0.149029
1.58401	0.0903368	0.0373721	0.0863671	0.114501	0.185621	0.151199	0.106615	0.0893652	0.260115	0.179523	0.152582	-0.0218689	0.359839	0.123727	0.332493	0.191081	0.284088	0.079155	0.38023	0.0959218	0.287038	0.316262	0.0129938	0.173563	0.189871	0.223094	0.216466	0.0705838	0.410485	0.331104	0.0735402	0.0650406	0.215048	0.177121	0.190187	0.000315905	0.302231	0.235206	0.105059	0.19452	0.351387	0.0481427	0.262535	0.0071764	0.480253	0.170791	0.155318	0.141954
1.59121	0.10621	0.0453115	0.0833511	0.115687	0.180203	0.160825	0.114828	0.0897825	0.256568	0.180519	0.146347	-0.0222385	0.362843	0.115561	0.342226	0.206017	0.284463	0.10848	0.399411	0.0874817	0.280893	0.302875	0.0209153	0.17277	0.177675	0.206739	0.205475	0.0730395	0.406319	0.314981	0.0881195	0.0488222	0.207376	0.168908	0.196588	0.000685453	0.291044	0.24088	0.111622	0.178099	0.350642	0.0484467	0.259608	0.0291288	0.467575	0.172359	0.148046	0.135565
1.59841	0.125009	0.0476062	0.0786483	0.118351	0.171262	0.17063	0.121075	0.0874937	0.253516	0.181824	0.140542	-0.0261426	0.364685	0.110781	0.347912	0.221115	0.286824	0.136656	0.407559	0.0801504	0.276095	0.291491	0.0270247	0.169253	0.164199	0.189507	0.194913	0.0726461	0.402808	0.296587	0.0997365	0.0336885	0.203556	0.162798	0.195259	0.000917912	0.277179	0.245935	0.113511	0.162876	0.353521	0.0541449	0.255942	0.0490963	0.45616	0.174475	0.143015	0.130594
1.60561	0.144619	0.0439584	0.0729322	0.122797	0.160253	0.179064	0.12517	0.0816941	0.250083	0.183576	0.135732	-0.0323415	0.364441	0.110072	0.347894	0.23461	0.290328	0.161678	0.405282	0.0734508	0.274163	0.282395	0.0306904	0.162411	0.151253	0.172901	0.1867	0.0694335	0.399011	0.277829	0.107998	0.0216663	0.203818	0.159407	0.185835	-6.55651e-05	0.261408	0.248897	0.110596	0.150704	0.357819	0.0639915	0.25084	0.064975	0.44741	0.175327	0.14078	0.128144
1.61281	0.163329	0.0351071	0.067085	0.129098	0.14897	0.184578	0.127584	0.0723064	0.245595	0.185311	0.132042	-0.0392675	0.361276	0.113541	0.341183	0.244886	0.293887	0.18146	0.394112	0.0672579	0.276566	0.275612	0.0322044	0.15195	0.140589	0.158489	0.181657	0.0640035	0.393814	0.260723	0.112849	0.0144303	0.207543	0.158864	0.169617	-0.00306964	0.244826	0.248337	0.102973	0.143009	0.361544	0.0760615	0.244057	0.0756979	0.442231	0.173241	0.141168	0.129241
1.62001	0.179589	0.02262	0.0621915	0.136781	0.139189	0.185806	0.129116	0.0603139	0.23964	0.186312	0.129277	-0.0448823	0.354636	0.120413	0.327796	0.250781	0.296462	0.194126	0.376201	0.0616491	0.283945	0.270736	0.0324786	0.138235	0.133705	0.147563	0.179321	0.0571907	0.386208	0.247115	0.11515	0.0128746	0.213474	0.160491	0.149298	-0.00869036	0.228703	0.243378	0.0909328	0.140512	0.363451	0.087887	0.236213	0.0812829	0.440764	0.167352	0.143838	0.134355
1.62721	0.191778	0.00866652	0.0595093	0.144964	0.132215	0.182074	0.13057	0.0473619	0.231916	0.186038	0.126988	-0.0470102	0.344253	0.129533	0.308913	0.251836	0.297236	0.198513	0.354439	0.0566721	0.295651	0.267166	0.0325561	0.122398	0.131744	0.140762	0.178456	0.0497758	0.37567	0.238174	0.116718	0.0169039	0.219852	0.163209	0.128347	-0.017184	0.21404	0.233918	0.0753224	0.143242	0.362998	0.0969827	0.228953	0.0825465	0.442541	0.158083	0.148571	0.143355
1.63441	0.198334	-0.00414848	0.0601292	0.152808	0.128478	0.173616	0.132507	0.0351131	0.222242	0.184137	0.124598	-0.044024	0.33024	0.13991	0.286508	0.247973	0.295722	0.194621	0.332195	0.0525415	0.309813	0.264406	0.0334024	0.105941	0.135243	0.137842	0.17792	0.0426054	0.362241	0.234038	0.119609	0.0255942	0.224721	0.166029	0.110114	-0.0282228	0.201327	0.220364	0.0576615	0.150603	0.360185	0.101572	0.224411	0.0807703	0.446683	0.147045	0.154918	0.155479
1.64161	0.198233	-0.0132918	0.0645339	0.15974	0.127226	0.161356	0.135028	0.0249982	0.210732	0.180233	0.121564	-0.0354886	0.313145	0.15083	0.262594	0.239193	0.291705	0.183654	0.312608	0.0498772	0.323743	0.262499	0.0358939	0.0898838	0.143939	0.137866	0.177163	0.0368416	0.346392	0.233829	0.124913	0.0374615	0.226516	0.168449	0.0970483	-0.0407457	0.190359	0.203419	0.0400126	0.16129	0.355619	0.101095	0.224477	0.0774205	0.452012	0.136411	0.161856	0.169522
1.64881	0.191408	-0.0170946	0.0725746	0.165457	0.12697	0.146461	0.137854	0.0182331	0.197828	0.173813	0.11766	-0.0222325	0.29425	0.161546	0.238574	0.225598	0.285316	0.167662	0.297856	0.0497639	0.334489	0.261992	0.0408292	0.0742972	0.15682	0.139689	0.176132	0.0335336	0.329059	0.236017	0.132161	0.0506699	0.224638	0.170428	0.0901461	-0.0531733	0.180352	0.184149	0.024575	0.173527	0.350696	0.096035	0.230145	0.0739872	0.456923	0.128132	0.167924	0.18422
1.65601	0.178671	-0.0153065	0.0837088	0.169605	0.126058	0.130183	0.140661	0.0157952	0.184155	0.164521	0.113118	-0.00565648	0.275517	0.170821	0.215328	0.207603	0.277007	0.149262	0.288832	0.0532269	0.33924	0.263339	0.0485241	0.0585914	0.172323	0.142437	0.174868	0.0329852	0.311619	0.239038	0.139791	0.0632703	0.219548	0.171989	0.0884831	-0.0637949	0.170416	0.164104	0.0132084	0.185436	0.347376	0.087589	0.241131	0.0717342	0.459439	0.123477	0.172019	0.198209
1.66321	0.161487	-0.00892878	0.0970185	0.171798	0.123024	0.113887	0.143397	0.0180662	0.170207	0.152552	0.10854	0.0129104	0.259113	0.177002	0.193578	0.1863	0.267661	0.131339	0.285316	0.0606239	0.335813	0.266552	0.0585556	0.0423491	0.188553	0.145733	0.173503	0.0342906	0.295585	0.241566	0.146085	0.0736594	0.212389	0.173008	0.0894189	-0.0712037	0.159985	0.145215	0.0069797	0.195539	0.3474	0.0774622	0.256127	0.071317	0.457776	0.122839	0.174093	0.210005
1.67041	0.141704	0.000470877	0.111127	0.171787	0.116968	0.0990927	0.146323	0.0244319	0.156236	0.138962	0.104654	0.0322521	0.246876	0.178754	0.174153	0.163585	0.258392	0.116581	0.286436	0.0712097	0.323343	0.271094	0.0697017	0.0258625	0.203627	0.149506	0.172603	0.0354946	0.282276	0.242692	0.149745	0.0809133	0.204325	0.173277	0.0892997	-0.0742853	0.149137	0.129223	0.00604391	0.202894	0.351489	0.0678778	0.273174	0.072372	0.4511	0.125617	0.174958	0.218195
1.67761	0.12145	0.011313	0.124204	0.169671	0.107574	0.0873148	0.14993	0.033313	0.142384	0.125372	0.101954	0.0511706	0.239933	0.175661	0.157893	0.141799	0.250226	0.106686	0.290918	0.0833452	0.302941	0.276262	0.0804901	0.010097	0.216001	0.153702	0.17333	0.0344932	0.272584	0.24215	0.149715	0.0847399	0.196218	0.172621	0.0846207	-0.0722885	0.138736	0.117296	0.00978112	0.20687	0.35904	0.0612199	0.290078	0.0735819	0.43996	0.130063	0.175434	0.22192
1.68481	0.10289	0.0221193	0.134283	0.165838	0.0951529	0.0799	0.154728	0.0427604	0.129014	0.113416	0.100523	0.0684977	0.23849	0.16824	0.145215	0.123054	0.24389	0.101668	0.297117	0.0950515	0.277793	0.281459	0.08986	-0.00376701	0.224769	0.158054	0.177062	0.029701	0.266767	0.240481	0.144982	0.0853002	0.188714	0.171131	0.0730991	-0.0649631	0.12998	0.110149	0.0172257	0.206739	0.368559	0.0593483	0.304806	0.0731707	0.426137	0.133544	0.175691	0.221306
1.69201	0.0879526	0.0315249	0.139725	0.160748	0.0807643	0.0776649	0.161022	0.0508487	0.116813	0.10426	0.0999749	0.0834584	0.242066	0.157571	0.136101	0.108713	0.239944	0.099957	0.303239	0.104541	0.252247	0.286245	0.0972152	-0.0146568	0.229663	0.16225	0.184691	0.020349	0.264472	0.238949	0.134784	0.082761	0.182194	0.1692	0.0544548	-0.0527084	0.123847	0.108325	0.0271499	0.201863	0.378239	0.0629365	0.315899	0.069648	0.411904	0.13333	0.17525	0.217354
1.69921	0.0778139	0.0386238	0.139427	0.154638	0.0660241	0.0807226	0.168538	0.0558019	0.106734	0.0982285	0.0995815	0.0959277	0.249773	0.144958	0.130337	0.0991285	0.238883	0.0991702	0.30756	0.110477	0.230557	0.29012	0.102097	-0.0215292	0.230747	0.165963	0.196165	0.00660419	0.264817	0.239062	0.119179	0.0771463	0.176466	0.167376	0.0304341	-0.0365794	0.120836	0.112057	0.037992	0.192124	0.38622	0.0713706	0.3227	0.0623226	0.399065	0.127655	0.173414	0.211084
1.70641	0.0724912	0.043273	0.132948	0.147617	0.0524938	0.0882685	0.176173	0.0560582	0.099808	0.0945926	0.0985205	0.106299	0.260454	0.131863	0.127614	0.0941157	0.241083	0.0969112	0.30871	0.11214	0.215858	0.292587	0.103658	-0.0232518	0.228018	0.168842	0.210613	-0.0103354	0.266391	0.241858	0.0994861	0.0685215	0.170642	0.16616	0.00445247	-0.0181973	0.121236	0.120723	0.04794	0.178105	0.390619	0.0832736	0.325578	0.0514328	0.388527	0.116277	0.169569	0.202924
1.71361	0.0707388	0.046128	0.120568	0.139987	0.0413835	0.0984848	0.182021	0.0503242	0.0970185	0.0916779	0.0962198	0.114876	0.272894	0.119907	0.12753	0.093329	0.246334	0.0911951	0.306088	0.109416	0.209767	0.293565	0.100702	-0.0188887	0.221318	0.170487	0.226831	-0.0281394	0.267595	0.247419	0.0779629	0.057286	0.1634	0.166076	-0.0192463	0.000613928	0.125217	0.132525	0.0555396	0.160801	0.389642	0.097096	0.32571	0.0378311	0.380296	0.100285	0.163144	0.192785
1.72081	0.0703931	0.0480354	0.103563	0.132525	0.033319	0.109118	0.183934	0.0379324	0.0990272	0.087285	0.0926614	0.121778	0.285822	0.110525	0.129342	0.0961363	0.253618	0.0805736	0.299931	0.102997	0.212431	0.293463	0.0923038	-0.00832677	0.210607	0.170481	0.243479	-0.0434577	0.267041	0.254899	0.0569999	0.0441849	0.15372	0.167698	-0.0366747	0.0180542	0.132626	0.144881	0.0603616	0.141209	0.382221	0.111246	0.324482	0.0228167	0.373679	0.0816166	0.153458	0.180608
1.72801	0.0691235	0.0494659	0.0840902	0.126386	0.028348	0.118279	0.180292	0.0190973	0.106049	0.0795364	0.0885665	0.126976	0.298107	0.10438	0.131965	0.101119	0.261426	0.0644088	0.291115	0.0944316	0.222564	0.292933	0.0782728	0.00731349	0.196064	0.168705	0.259095	-0.052774	0.26381	0.262797	0.0383914	0.0300884	0.141543	0.171655	-0.0452578	0.0325441	0.142503	0.155371	0.0629961	0.120294	0.368565	0.12393	0.322962	0.00805259	0.367469	0.0626862	0.140047	0.166756
1.73521	0.0651956	0.0503063	0.0647008	0.12266	0.0263572	0.124878	0.170428	-0.00499487	0.117713	0.067544	0.0850558	0.130451	0.308955	0.101238	0.134379	0.106037	0.268316	0.0433326	0.280786	0.0858843	0.237513	0.292325	0.0590861	0.0258803	0.178128	0.165462	0.272095	-0.0535727	0.257599	0.269365	0.0231206	0.0158429	0.127631	0.178349	-0.0445068	0.0429571	0.153059	0.162554	0.0643253	0.0994027	0.350171	0.133258	0.321734	-0.00462532	0.359988	0.0460625	0.123191	0.151962
1.74241	0.0580668	0.0501931	0.0478148	0.121677	0.0272036	0.128686	0.154692	-0.0322878	0.133163	0.0515938	0.0832617	0.132239	0.317913	0.10044	0.135958	0.108695	0.273168	0.0193	0.269872	0.079608	0.253808	0.291371	0.0356555	0.0448406	0.157493	0.161415	0.280964	-0.0453413	0.248867	0.27293	0.0118613	0.00233054	0.113094	0.187474	-0.0360072	0.0487149	0.162482	0.165933	0.0647783	0.0804067	0.32925	0.137705	0.320989	-0.0133872	0.349408	0.0339508	0.104231	0.136977
1.74961	0.0484645	0.0486851	0.0353277	0.122958	0.0307202	0.130093	0.134498	-0.0599504	0.151169	0.0330091	0.0840664	0.13234	0.324678	0.101471	0.136536	0.108176	0.275058	-0.00495911	0.258976	0.0772476	0.268072	0.28944	0.00922084	0.0620306	0.135165	0.157475	0.284737	-0.0298023	0.238746	0.272274	0.00528097	-0.00925064	0.0991881	0.19784	-0.0228643	0.0498176	0.169724	0.165904	0.0643551	0.0652969	0.308031	0.136662	0.320745	-0.017041	0.33434	0.0274658	0.0852823	0.122392
1.75681	0.0380814	0.0454068	0.0284851	0.125587	0.0368655	0.129902	0.112081	-0.0846922	0.170356	0.0141263	0.0879526	0.130731	0.328821	0.104326	0.136375	0.105071	0.273103	-0.0268757	0.248528	0.0793993	0.277871	0.28581	-0.0185668	0.0760138	0.112563	0.15462	0.283372	-0.010246	0.228864	0.267196	0.00411868	-0.0173986	0.0873327	0.207651	-0.00866652	0.0468135	0.174594	0.163591	0.0630558	0.0555038	0.288409	0.13054	0.320739	-0.0154436	0.314504	0.0262856	0.0686705	0.108737
1.76401	0.0290871	0.0400424	0.0276923	0.128591	0.0456512	0.129575	0.0901103	-0.103384	0.189269	-0.00196695	0.0948191	0.127661	0.329787	0.109231	0.136036	0.100583	0.266707	-0.0446498	0.238872	0.0856996	0.282061	0.279826	-0.0456274	0.0860572	0.0913143	0.153613	0.277615	0.00955462	0.220972	0.258678	0.00874996	-0.0209153	0.0790179	0.214833	0.00337362	0.0406384	0.177175	0.160706	0.0609696	0.0516832	0.271946	0.120348	0.320244	-0.00941157	0.290966	0.0290334	0.0563979	0.0965834
1.77121	0.02352	0.0326157	0.0323117	0.131226	0.0570118	0.13088	0.0708342	-0.113809	0.206631	-0.0121176	0.10367	0.123733	0.327295	0.116354	0.136179	0.0955224	0.256127	-0.057447	0.230068	0.0951588	0.280583	0.271022	-0.0698388	0.0920355	0.0726938	0.15462	0.268638	0.026238	0.216508	0.248587	0.0187337	-0.0196338	0.0753999	0.217384	0.0110567	0.0323355	0.177282	0.159228	0.0578046	0.0538826	0.259775	0.107163	0.318307	-0.000315905	0.265819	0.0340044	0.0497341	0.0866175
1.77841	0.0227392	0.0238061	0.0405252	0.132805	0.0705361	0.135046	0.0553668	-0.115168	0.221676	-0.0143647	0.112498	0.119644	0.321668	0.125724	0.13752	0.0902116	0.242513	-0.0650585	0.221831	0.106585	0.274026	0.259346	-0.0897408	0.094527	0.0572741	0.15707	0.257814	0.0374019	0.216323	0.238878	0.0328004	-0.0145853	0.0768185	0.213569	0.0135899	0.0227451	0.174701	0.160629	0.0526369	0.0619173	0.252295	0.0918925	0.314254	0.0103056	0.241554	0.0396013	0.0492215	0.0795484
1.78561	0.0270784	0.0149488	0.0498891	0.132686	0.0852525	0.141978	0.0433505	-0.108171	0.234133	-0.00902414	0.118619	0.115883	0.31389	0.137222	0.140661	0.0852525	0.227308	-0.0678241	0.213641	0.118697	0.263393	0.245368	-0.104928	0.0948608	0.045079	0.160062	0.246394	0.0420272	0.220549	0.230974	0.0491202	-0.00767112	0.0827193	0.20225	0.0116646	0.012219	0.169736	0.165105	0.044328	0.0751793	0.24913	0.0751853	0.307995	0.0210166	0.2204	0.0443578	0.0544727	0.0758827
1.79281	0.0357449	0.00746846	0.0581264	0.130683	0.0994921	0.150079	0.033325	-0.0945866	0.244164	0.00144243	0.119674	0.112575	0.305235	0.150418	0.145912	0.0818253	0.211555	-0.0666201	0.205368	0.130093	0.249952	0.230271	-0.11614	0.0949323	0.0357628	0.163114	0.235587	0.0407875	0.228459	0.225621	0.0655711	-0.00089407	0.0920951	0.183338	0.00722408	0.000536442	0.163341	0.171459	0.0324309	0.0923038	0.249308	0.0576675	0.299972	0.0305057	0.203854	0.0469863	0.064075	0.0756264
1.80001	0.0468075	0.00234246	0.0635862	0.127417	0.111485	0.156999	0.0233114	-0.0769079	0.252146	0.0136256	0.114316	0.109589	0.296777	0.164241	0.153238	0.0812411	0.1957	-0.0627041	0.197709	0.139427	0.235099	0.215298	-0.124937	0.0966907	0.0287235	0.166231	0.226414	0.036031	0.238383	0.223076	0.0797987	0.00408888	0.103927	0.157994	0.00280738	-0.0130236	0.156611	0.177377	0.0176072	0.111097	0.2518	0.0400305	0.290638	0.0377476	0.192386	0.0467837	0.0758946	0.0781834
1.80721	0.0577152	-7.15256e-05	0.0653028	0.124186	0.119853	0.160706	0.0113308	-0.0580907	0.258291	0.0244677	0.102568	0.106746	0.289041	0.176835	0.162107	0.0840306	0.180119	-0.057435	0.191909	0.145864	0.220102	0.201231	-0.133079	0.101519	0.0229537	0.169539	0.219393	0.0310719	0.247955	0.223064	0.0895083	0.00608563	0.117177	0.128436	0.000590086	-0.0292957	0.150144	0.180024	0.0013113	0.128853	0.255787	0.0229895	0.280333	0.0422299	0.185502	0.0440657	0.0875771	0.0826716
1.81441	0.0660419	0.000214577	0.0627577	0.122368	0.123978	0.159878	-0.00402927	-0.0410557	0.262398	0.0319123	0.0856698	0.103933	0.282049	0.185961	0.171518	0.0898838	0.16551	-0.0518024	0.189078	0.149369	0.205916	0.188327	-0.141895	0.10981	0.0170946	0.172883	0.214571	0.0290632	0.254709	0.224566	0.0926256	0.0044167	0.130683	0.0976205	0.00170469	-0.0487864	0.143725	0.176853	-0.0149131	0.142866	0.260711	0.00718832	0.269461	0.0440061	0.18189	0.0401139	0.0971198	0.0882447
1.82161	0.0703037	0.00320673	0.0558496	0.122839	0.124055	0.153863	-0.0229955	-0.0279486	0.263816	0.0349641	0.0657082	0.100923	0.275499	0.189704	0.180286	0.0982344	0.152808	-0.0460684	0.189668	0.150639	0.193191	0.17665	-0.151914	0.121003	0.010103	0.176078	0.211787	0.0320017	0.256872	0.226188	0.087887	-0.00089407	0.143069	0.0687659	0.00616908	-0.0712574	0.13653	0.166351	-0.0295401	0.151056	0.266087	-0.00695586	0.258851	0.0435531	0.179809	0.0365376	0.103295	0.0944138
1.82881	0.0705242	0.00889301	0.0451922	0.12579	0.120962	0.142759	-0.0444651	-0.0193536	0.261474	0.0336885	0.0452518	0.0973284	0.268883	0.187171	0.187397	0.10879	0.142586	-0.0400484	0.193536	0.150627	0.182408	0.166261	-0.162679	0.133836	0.00206828	0.179321	0.210953	0.0403166	0.253701	0.226849	0.0751376	-0.00905395	0.152922	0.0449657	0.0133276	-0.0955045	0.12762	0.148511	-0.0410378	0.152242	0.271463	-0.0191987	0.249726	0.0414968	0.177473	0.0345111	0.105637	0.100958
1.83601	0.0680327	0.0169396	0.0322759	0.131136	0.116062	0.127465	-0.0662208	-0.0141382	0.254333	0.0294268	0.0271261	0.0926971	0.261688	0.178558	0.19213	0.121522	0.134933	-0.0336766	0.200343	0.150102	0.174093	0.157213	-0.172848	0.146759	-0.00579953	0.183183	0.211954	0.0531256	0.245517	0.22645	0.0554442	-0.0187039	0.159055	0.0287592	0.0223994	-0.119519	0.116158	0.125098	-0.0479043	0.146377	0.276411	-0.0292063	0.243163	0.0383973	0.173479	0.0347853	0.104284	0.107676
1.84321	0.0647426	0.0266433	0.0190735	0.138795	0.111109	0.10981	-0.0855684	-0.0102401	0.241905	0.0245869	0.0138342	0.0867784	0.253505	0.164926	0.193989	0.13628	0.129879	-0.0274181	0.20963	0.149494	0.168824	0.149459	-0.180537	0.158095	-0.0118911	0.187814	0.214452	0.0688136	0.233418	0.225633	0.030905	-0.0285387	0.160682	0.0216365	0.0326812	-0.140846	0.101399	0.0991523	-0.0491619	0.134623	0.280553	-0.0364304	0.239611	0.0345945	0.167376	0.0379622	0.0999331	0.114304
1.85041	0.0623822	0.0371099	0.0074327	0.148553	0.107843	0.0922322	-0.100052	-0.0056982	0.224358	0.0217617	0.00705123	0.0796974	0.244325	0.147748	0.192469	0.152457	0.127912	-0.0221789	0.220597	0.149065	0.167006	0.14298	-0.183481	0.166351	-0.0151515	0.192368	0.217581	0.0853181	0.219095	0.224972	0.00423789	-0.0377476	0.157541	0.0237286	0.0433683	-0.156933	0.0827849	0.0742614	-0.0447869	0.119162	0.283593	-0.0406027	0.238931	0.0301719	0.159973	0.0445545	0.0937164	0.120622
1.85761	0.0621855	0.0476301	-0.00143051	0.159854	0.107336	0.0769019	-0.10789	0.000756979	0.202435	0.0226498	0.00721216	0.0718713	0.234777	0.128669	0.187087	0.169003	0.129843	-0.0188589	0.231928	0.148737	0.168705	0.138158	-0.179577	0.170481	-0.0152409	0.195444	0.220287	0.10038	0.204659	0.22431	-0.0217497	-0.0460923	0.15009	0.0339031	0.0535011	-0.165653	0.0599802	0.0539124	-0.0356615	0.102812	0.285298	-0.0422955	0.240779	0.0248969	0.153106	0.0545382	0.0869989	0.126469
1.86481	0.064826	0.0577927	-0.00684261	0.171894	0.109673	0.0649869	-0.108314	0.00978708	0.177467	0.0274658	0.0132978	0.0635982	0.225967	0.109261	0.177836	0.184596	0.13603	-0.0180244	0.242174	0.147897	0.173539	0.135827	-0.16768	0.170201	-0.0121295	0.19601	0.22167	0.111967	0.192314	0.22288	-0.0446081	-0.0536978	0.139433	0.0501394	0.0621319	-0.165868	0.0332713	0.0408351	-0.0230849	0.0885427	0.28547	-0.0428736	0.244713	0.0184894	0.148964	0.0669062	0.0811458	0.131685
1.87201	0.0703394	0.0671208	-0.00842214	0.183666	0.113982	0.0564754	-0.1019	0.0217557	0.151366	0.0351548	0.0230253	0.0548899	0.219011	0.0907958	0.165504	0.197774	0.145757	-0.0201344	0.250244	0.145471	0.18065	0.13662	-0.148064	0.165945	-0.00581741	0.193924	0.221086	0.118715	0.183719	0.219703	-0.062418	-0.0607431	0.12719	0.0698507	0.0685871	-0.157845	0.00395775	0.0364602	-0.00834465	0.0788569	0.283873	-0.0437915	0.250024	0.0109792	0.149298	0.0797451	0.0772238	0.135994
1.87921	0.0780046	0.0747204	-0.00603795	0.194144	0.118947	0.0506163	-0.0904799	0.0366986	0.126594	0.0440896	0.033468	0.0455618	0.214595	0.0741005	0.151551	0.207263	0.157398	-0.0257432	0.255859	0.140208	0.188893	0.14047	-0.122458	0.158477	0.00344515	0.189662	0.218093	0.120199	0.179422	0.213891	-0.0737488	-0.0672638	0.11512	0.0902057	0.0724852	-0.143343	-0.0257075	0.0405967	0.00746846	0.0752628	0.280267	-0.0456035	0.255316	0.00291467	0.154942	0.0910401	0.0757992	0.139093
1.88641	0.0863314	0.0793576	-1.19209e-05	0.202221	0.123382	0.0464916	-0.0765562	0.0540435	0.105625	0.0526786	0.0418067	0.0355542	0.212651	0.0595272	0.137639	0.212228	0.169194	-0.0352323	0.259334	0.131369	0.196922	0.146371	-0.0936151	0.148499	0.0147998	0.18369	0.212294	0.116807	0.178653	0.204527	-0.0777602	-0.072962	0.104809	0.108457	0.0735402	-0.125003	-0.0530541	0.0514507	0.0234842	0.0780165	0.274533	-0.0477493	0.258529	-0.00472069	0.165963	0.0994265	0.0769734	0.140649
1.89361	0.0935137	0.0797927	0.00869036	0.20659	0.126493	0.0432134	-0.0625432	0.0725627	0.0900686	0.0598133	0.0460446	0.0251055	0.212401	0.0470698	0.125253	0.212175	0.17994	-0.0480235	0.261027	0.119019	0.203359	0.15282	-0.0644922	0.136781	0.0269413	0.176305	0.203562	0.109184	0.17969	0.190824	-0.0743091	-0.0769973	0.0974119	0.122392	0.0711977	-0.105757	-0.0757873	0.066179	0.0389695	0.0860512	0.266701	-0.0492334	0.257725	-0.0107408	0.181615	0.104159	0.0804543	0.140345
1.90081	0.0980854	0.0752687	0.0185549	0.206101	0.12778	0.0398934	-0.0500619	0.0906646	0.0801444	0.0650465	0.0453293	0.0146985	0.212532	0.0366986	0.115705	0.206947	0.188941	-0.0622988	0.260979	0.103903	0.206977	0.158429	-0.0377238	0.124294	0.0387073	0.168037	0.192195	0.0978231	0.180584	0.172538	-0.0641763	-0.078094	0.0933111	0.130975	0.0648081	-0.0883698	-0.0926852	0.0816166	0.0533223	0.0972033	0.257027	-0.0490487	0.251943	-0.0140905	0.200248	0.10469	0.085628	0.138038
1.90801	0.0993848	0.0657082	0.0280917	0.20026	0.127	0.0357151	-0.0398636	0.107014	0.0748575	0.0686944	0.0396609	0.00488162	0.211543	0.0284791	0.110203	0.196671	0.195605	-0.0756919	0.258863	0.0873089	0.206918	0.162041	-0.0154376	0.112301	0.0496328	0.15986	0.178981	0.0831604	0.179702	0.150508	-0.0489831	-0.074935	0.0918984	0.134528	0.0541985	-0.0752449	-0.103557	0.0948608	0.0658631	0.10879	0.245798	-0.0460327	0.241327	-0.0140786	0.219226	0.100482	0.0915825	0.133985
1.91521	0.0975847	0.0513375	0.0363469	0.18943	0.124151	0.0303149	-0.0321686	0.120753	0.0726104	0.0715077	0.0297904	-0.00380278	0.208211	0.0226438	0.109494	0.182015	0.199187	-0.0864923	0.254399	0.071007	0.202918	0.162625	0.000989437	0.102049	0.0598431	0.152844	0.164992	0.0656188	0.175995	0.126672	-0.0306845	-0.066793	0.0917971	0.134331	0.0400305	-0.0679553	-0.108802	0.103629	0.0756383	0.118279	0.233322	-0.038743	0.226825	-0.0105619	0.23551	0.0912964	0.0972688	0.129062
1.92241	0.0933707	0.032568	0.043112	0.174594	0.119549	0.024128	-0.0268519	0.131387	0.0717759	0.0742495	0.0171781	-0.0107467	0.202096	0.0193775	0.113225	0.164384	0.199038	-0.0942528	0.247693	0.0571072	0.195295	0.159556	0.0110686	0.0943303	0.0696063	0.147665	0.151396	0.0456214	0.169009	0.103688	-0.0111699	-0.0538707	0.0914991	0.131869	0.0239074	-0.0666738	-0.10916	0.106472	0.081414	0.123882	0.219899	-0.0258207	0.209773	-0.00392199	0.246489	0.0777483	0.101656	0.124544
1.92961	0.0874996	0.0100911	0.0489831	0.156993	0.113773	0.0181198	-0.0235319	0.138497	0.0708282	0.0772953	0.00399351	-0.0151813	0.193721	0.0184894	0.11971	0.14562	0.19502	-0.0993073	0.239271	0.0477076	0.1849	0.152975	0.0152707	0.0894666	0.0789464	0.144362	0.139254	0.0235081	0.158858	0.0843167	0.00795722	-0.037241	0.0899255	0.128305	0.00796318	-0.0700414	-0.105768	0.102878	0.0819623	0.124902	0.205994	-0.00690818	0.19182	0.00484586	0.250769	0.0614107	0.104082	0.121462
1.93681	0.0806808	-0.0149369	0.0549912	0.137907	0.107425	0.0130415	-0.0218034	0.141531	0.0684202	0.0805616	-0.00729561	-0.0163555	0.184381	0.0190794	0.126469	0.127333	0.187683	-0.10193	0.229686	0.0443161	0.172913	0.144047	0.0149369	0.0876427	0.0874877	0.142646	0.129348	-0.000500679	0.146443	0.0709355	0.025332	-0.0184834	0.0867307	0.124437	-0.00583529	-0.0758231	-0.100142	0.0934422	0.0763118	0.121361	0.192273	0.0166774	0.175267	0.0142932	0.248128	0.0442028	0.104594	0.120091
1.94401	0.0735641	-0.040704	0.0622928	0.118637	0.100762	0.00898838	-0.0213504	0.13988	0.0635207	0.0836253	-0.0147343	-0.0138819	0.175726	0.0195622	0.131059	0.110734	0.178087	-0.102198	0.219399	0.0472784	0.160551	0.134665	0.0118911	0.0890195	0.0945628	0.142151	0.121886	-0.0259995	0.133413	0.065136	0.0397801	0.000673532	0.0821948	0.120741	-0.0160336	-0.0817239	-0.0937104	0.079596	0.0641167	0.113708	0.179571	0.0424862	0.162792	0.0226557	0.239074	0.0278056	0.103897	0.120121
1.95121	0.0667512	-0.0650108	0.0718236	0.100565	0.0937283	0.00567436	-0.0221193	0.133145	0.0559032	0.0858665	-0.0177205	-0.00799894	0.16945	0.0181854	0.131774	0.0967443	0.167298	-0.100529	0.208956	0.0556052	0.148791	0.126737	0.00788569	0.093621	0.0993788	0.142556	0.116515	-0.0520051	0.121796	0.067538	0.050354	0.0185132	0.077039	0.117296	-0.0217617	-0.085777	-0.0871181	0.0632644	0.0459254	0.102788	0.168639	0.0678658	0.156432	0.0283062	0.224423	0.0136137	0.103211	0.121051
1.95841	0.0606894	-0.0857949	0.0839353	0.0847995	0.0863314	0.00298023	-0.0243485	0.121409	0.046277	0.0865459	-0.016892	0.000417233	0.16706	0.0135064	0.127703	0.0862777	0.156218	-0.0979424	0.19933	0.0672698	0.138271	0.121659	0.00429153	0.100887	0.101221	0.143492	0.11279	-0.0768661	0.113297	0.0777364	0.0566244	0.033474	0.0723302	0.113511	-0.0228941	-0.0862718	-0.0798523	0.0465274	0.0233591	0.0900626	0.159752	0.0906587	0.156808	0.0304222	0.205201	0.0031352	0.103891	0.122637
1.96561	0.0554442	-0.101244	0.0982344	0.0719309	0.0789642	0.00119209	-0.0280738	0.105274	0.0361323	0.0848889	-0.0134051	0.00998378	0.169599	0.00478029	0.118715	0.080055	0.145787	-0.0955224	0.191903	0.0796437	0.129259	0.120378	0.00194311	0.109404	0.0995576	0.144571	0.110471	-0.0986755	0.108671	0.0944674	0.0587881	0.0442863	0.0692666	0.1082	-0.0200272	-0.081706	-0.0707805	0.0313103	-0.000822544	0.0775635	0.1526	0.109303	0.163007	0.029403	0.182796	-0.00191927	0.10705	0.124848
1.97281	0.0507593	-0.109839	0.113535	0.0620544	0.0724375	0.000560284	-0.0329018	0.0857294	0.027144	0.0803769	-0.00818372	0.0190794	0.177097	-0.00796914	0.105727	0.0780642	0.137287	-0.0935495	0.187838	0.0900149	0.121713	0.123453	0.00103712	0.117248	0.0941455	0.145519	0.109601	-0.115705	0.10767	0.115687	0.0573814	0.0501692	0.0687361	0.100148	-0.0145793	-0.071311	-0.058955	0.0192344	-0.0231922	0.0672102	0.146639	0.122815	0.17314	0.0265419	0.158888	-0.000143051	0.113302	0.1275
1.98001	0.0462413	-0.110406	0.127959	0.0551283	0.0675499	0.000929832	-0.037998	0.063926	0.0204504	0.0729859	-0.00180602	0.0262201	0.188249	-0.0237405	0.0907302	0.0791907	0.13243	-0.0914693	0.187373	0.0961363	0.115317	0.130951	0.00126958	0.122547	0.0849366	0.146312	0.110197	-0.126797	0.109398	0.13876	0.0529587	0.0509262	0.0709891	0.088805	-0.00852942	-0.055784	-0.0441074	0.0115454	-0.0405192	0.0599682	0.141525	0.130749	0.185281	0.0232041	0.135237	0.00886917	0.122619	0.130206
1.98721	0.0416994	-0.102395	0.139236	0.0512421	0.0646472	0.00191927	-0.0422299	0.0410259	0.0164151	0.0630319	0.00513792	0.0302732	0.200725	-0.0404358	0.0763893	0.0814855	0.132835	-0.0886858	0.189805	0.0965357	0.109285	0.142181	0.0019908	0.12387	0.0721753	0.147027	0.111967	-0.131607	0.112724	0.160664	0.04583	0.0470638	0.0756443	0.0746012	-0.00385046	-0.03708	-0.026536	0.00889301	-0.0505567	0.055784	0.137258	0.133407	0.197709	0.0203133	0.113291	0.0243425	0.134224	0.13268
1.99441	0.0372171	-0.0864208	0.145322	0.0506341	0.0635624	0.00351667	-0.0443518	0.0184	0.0148892	0.0508428	0.0118375	0.0306845	0.211895	-0.0550866	0.065273	0.0827909	0.139165	-0.0853539	0.193989	0.0907242	0.102413	0.155741	0.00252128	0.120455	0.0567257	0.14776	0.114483	-0.130677	0.116408	0.178516	0.0363648	0.0395536	0.0821054	0.0588655	-0.00191927	-0.0177324	-0.00677109	0.0111163	-0.0525355	0.0541985	0.133741	0.13181	0.208849	0.0184596	0.0941396	0.0445545	0.146621	0.134927
2.00161	0.0329375	-0.0644624	0.145024	0.053376	0.0638783	0.006181	-0.0432432	-0.00231862	0.0155926	0.0364006	0.0176966	0.0275552	0.219733	-0.0647783	0.0591159	0.0812531	0.150764	-0.0823379	0.198716	0.0792503	0.093472	0.170058	0.0022769	0.112063	0.0401616	0.148737	0.117743	-0.12545	0.119239	0.190157	0.0255048	0.0295281	0.0898421	0.0433981	-0.00326037	-5.96046e-05	0.014323	0.0172734	-0.0472307	0.0548899	0.13032	0.127274	0.217569	0.018245	0.0786066	0.0673413	0.157791	0.137043
2.00881	0.0288367	-0.0395536	0.138479	0.0591755	0.0651658	0.0102282	-0.0381052	-0.0192642	0.0182629	0.0195563	0.0227332	0.021559	0.223213	-0.0676572	0.0587881	0.0756502	0.165999	-0.080651	0.202662	0.0636876	0.0816941	0.183928	0.000876188	0.0990212	0.0246346	0.150359	0.122082	-0.118166	0.120211	0.194627	0.0149429	0.0181019	0.0984132	0.0300109	-0.0076592	0.0140965	0.0353873	0.0257373	-0.0366032	0.0575662	0.12598	0.120974	0.223637	0.0202596	0.0674903	0.0902355	0.165558	0.138837
2.01601	0.0248313	-0.0151157	0.127083	0.0673831	0.0669718	0.0151992	-0.0288129	-0.0307381	0.0224888	0.000649691	0.0275433	0.0137746	0.22229	-0.0634134	0.0645041	0.0655413	0.182915	-0.0810146	0.204343	0.0463545	0.0670433	0.196642	-0.0020504	0.0824869	0.0123322	0.153112	0.127769	-0.11133	0.118947	0.192225	0.00665784	0.00649095	0.107211	0.0200868	-0.0142574	0.0233412	0.0544906	0.034672	-0.0234067	0.0613987	0.120062	0.11375	0.227958	0.0244021	0.0616431	0.110471	0.16802	0.139493
2.02321	0.0210643	0.00554919	0.113058	0.0771403	0.068742	0.0198901	-0.0161588	-0.0357032	0.0275195	-0.0191152	0.0326157	0.00550747	0.21764	-0.0529468	0.0758648	0.0514627	0.199777	-0.0837445	0.202382	0.0297964	0.050199	0.207889	-0.00693798	0.0645995	0.00485182	0.157225	0.134557	-0.107056	0.115883	0.184321	0.00223517	-0.00380278	0.115418	0.0142992	-0.0217497	0.0267684	0.0697255	0.0427186	-0.0105262	0.0649095	0.112617	0.106049	0.232196	0.0295937	0.0615597	0.125366	0.163996	0.137889
2.03041	0.0179946	0.019598	0.0987828	0.0873387	0.0698864	0.0231087	-0.00154376	-0.0340104	0.0326395	-0.037843	0.0377893	-0.00212193	0.210631	-0.0378013	0.0918746	0.035125	0.215024	-0.0888348	0.196093	0.0160813	0.032264	0.217605	-0.0141799	0.0480473	0.00296831	0.162405	0.14177	-0.106543	0.112164	0.17308	0.00242591	-0.0110328	0.122309	0.0125647	-0.0285149	0.0245333	0.0797749	0.0492692	-0.00025034	0.0666678	0.103956	0.0983298	0.237942	0.0343204	0.0669718	0.132906	0.153285	0.133246
2.03761	0.0160575	0.0250936	0.0864267	0.096792	0.0699818	0.0242591	0.0134826	-0.0263929	0.0375569	-0.0534177	0.042367	-0.00858903	0.203097	-0.0198305	0.11121	0.0192225	0.226998	-0.0958264	0.185919	0.00635386	0.0146627	0.225896	-0.0239968	0.0353575	0.00665784	0.168103	0.148797	-0.109786	0.109357	0.161082	0.00730157	-0.0136077	0.127447	0.0143051	-0.0329554	0.0179589	0.0841916	0.0543296	0.00633597	0.0661373	0.0938714	0.0912964	0.246018	0.0374317	0.0766277	0.132352	0.136673	0.12542
2.04481	0.0153601	0.0214636	0.0775814	0.104398	0.0688553	0.0232816	0.0274658	-0.0142694	0.0425279	-0.0637889	0.0456452	-0.0142455	0.196862	-0.00135303	0.132561	0.00689626	0.234121	-0.103664	0.173199	0.000953674	-0.000673532	0.233024	-0.0364125	0.0280201	0.0151575	0.173962	0.155526	-0.115591	0.109053	0.150949	0.0164449	-0.0106573	0.130564	0.0184417	-0.0339389	0.00906587	0.0832617	0.0581443	0.00958443	0.0638366	0.0817835	0.085628	0.256389	0.0385165	0.0887156	0.124609	0.115877	0.114977
2.05201	0.0155389	0.00985861	0.0730813	0.109279	0.0664592	0.0203311	0.0390232	0.000435114	0.0479817	-0.0670731	0.0473738	-0.0202477	0.193328	0.0152051	0.154942	0.000834465	0.235504	-0.110871	0.159705	-0.0002563	-0.0113845	0.239217	-0.0511467	0.0259638	0.026834	0.179917	0.162077	-0.12185	0.112474	0.144809	0.028795	-0.00226498	0.131392	0.0234604	-0.0311911	-0.000220537	0.0777185	0.060904	0.0110865	0.0607014	0.067687	0.0816643	0.268292	0.0377059	0.101596	0.111866	0.0932455	0.103039
2.05921	0.0158668	-0.00703335	0.0727713	0.111002	0.0626802	0.0156105	0.0468075	0.015372	0.054121	-0.061816	0.0475645	-0.0280023	0.19294	0.0279546	0.177568	0.00256896	0.231373	-0.115937	0.1472	0.00226498	-0.0152826	0.244415	-0.0676513	0.0279188	0.0392973	0.185961	0.168341	-0.125968	0.120193	0.143874	0.0423908	0.0106394	0.129646	0.0276327	-0.0252485	-0.00865459	0.0685275	0.0628293	0.0131071	0.0575304	0.052774	0.0791967	0.280303	0.0351906	0.11434	0.096947	0.0713825	0.0911176
2.06641	0.0156581	-0.0256896	0.0756443	0.109595	0.0572741	0.00974536	0.049746	0.0280321	0.0608444	-0.0476778	0.0461757	-0.0385761	0.195092	0.0363231	0.199437	0.0121891	0.222993	-0.1176	0.136942	0.00754595	-0.0110686	0.248343	-0.0850677	0.0319719	0.0498772	0.191742	0.173873	-0.125438	0.131989	0.148118	0.0548005	0.0266433	0.125337	0.0296354	-0.0171125	-0.0157654	0.056982	0.0644088	0.0178158	0.0547826	0.0389874	0.0776112	0.290394	0.0311255	0.126511	0.0827134	0.0527501	0.0808835
2.07361	0.0142992	-0.0425041	0.0802457	0.10553	0.0500023	0.00404119	0.0475705	0.0361979	0.0679612	-0.025928	0.043118	-0.052309	0.198424	0.0410855	0.219166	0.0285804	0.212097	-0.115168	0.129259	0.0141263	0.00115633	0.250649	-0.102115	0.036037	0.0563145	0.19657	0.178057	-0.118607	0.14689	0.156426	0.0639558	0.0440598	0.11912	0.0293016	-0.00784397	-0.0215888	0.0445604	0.0662923	0.0264823	0.0528991	0.027889	0.0764608	0.296396	0.0259161	0.137693	0.0715196	0.0392854	0.0739336
2.08081	0.0114322	-0.0545323	0.0852644	0.0997841	0.0407219	8.9407e-05	0.0410914	0.0385702	0.0753343	0.000661612	0.0386298	-0.0688314	0.2011	0.0435114	0.235224	0.0499368	0.200254	-0.108737	0.12356	0.0203609	0.0201106	0.250918	-0.117213	0.0382423	0.0573635	0.199795	0.180352	-0.105441	0.163466	0.16703	0.0688672	0.061053	0.112247	0.0276625	0.00166297	-0.026685	0.0327051	0.0688016	0.0388801	0.052315	0.0200033	0.0756621	0.296617	0.0203073	0.147241	0.0648856	0.0322104	0.0712633
2.08801	0.00708103	-0.0599384	0.0898004	0.0936985	0.0296354	-0.000882149	0.0317395	0.0351965	0.0826061	0.0285327	0.0335634	-0.0870943	0.20141	0.0445664	0.246197	0.0742376	0.188798	-0.0992775	0.118548	0.0250936	0.0437856	0.248677	-0.128824	0.0370562	0.0529289	0.201094	0.180441	-0.0875473	0.180084	0.177866	0.069648	0.0756979	0.106001	0.0263155	0.0106692	-0.0321805	0.0223279	0.071758	0.0532806	0.053215	0.015223	0.0751436	0.290555	0.0153124	0.15465	0.0634372	0.0316679	0.0729203
2.09521	0.00158548	-0.0583887	0.0933647	0.0886619	0.0174284	0.00163317	0.0210226	0.0273824	0.0891447	0.0541985	0.029242	-0.105405	0.198442	0.0447392	0.251049	0.0995278	0.179017	-0.088501	0.112903	0.0279486	0.0698447	0.243479	-0.135827	0.0316679	0.0439107	0.200111	0.178105	-0.0678182	0.195074	0.187075	0.0667632	0.0861943	0.10131	0.0264764	0.0185788	-0.0394285	0.0136137	0.0747621	0.0670373	0.0551283	0.0133395	0.0745952	0.279039	0.0118494	0.159985	0.0667691	0.0365674	0.0780463
2.10241	-0.00436902	-0.0510395	0.095588	0.0857353	0.00529289	0.00748038	0.0101686	0.0172794	0.0942647	0.0748158	0.0268281	-0.12148	0.192392	0.04462	0.249302	0.124073	0.171995	-0.0784874	0.10584	0.0289738	0.0957072	0.235194	-0.137907	0.0226319	0.0319123	0.19592	0.173295	-0.0494778	0.207007	0.193214	0.0605464	0.091207	0.0985146	0.028652	0.0250757	-0.0492275	0.00612736	0.0776947	0.0774384	0.0569284	0.0138342	0.0736475	0.263888	0.0104189	0.163788	0.0733972	0.0446379	0.0851035
2.10961	-0.00985265	-0.0401378	0.096184	0.0854433	-0.00532269	0.0162542	0.000166893	0.00727177	0.0976562	0.0887156	0.0267982	-0.132787	0.184321	0.0451624	0.24119	0.14655	0.168222	-0.0711143	0.0971854	0.0281751	0.118804	0.224411	-0.135732	0.0118613	0.0189126	0.187135	0.166315	-0.0353098	0.214934	0.195372	0.0513494	0.0902176	0.0974894	0.0328064	0.0303388	-0.0611305	-0.000631809	0.0808179	0.0824749	0.0573456	0.0154972	0.0721693	0.247508	0.0109375	0.166249	0.0811577	0.0530124	0.0923872
2.11681	-0.0138819	-0.0283122	0.0950217	0.0877023	-0.0131607	0.0273287	-0.00811219	-0.000596046	0.0994861	0.0957131	0.0290573	-0.137216	0.175571	0.047344	0.227731	0.166214	0.16731	-0.067699	0.0876725	0.0255227	0.13693	0.212216	-0.13051	0.00197291	0.0066638	0.172806	0.157702	-0.0271201	0.218731	0.193346	0.0396073	0.0836194	0.0979066	0.0385642	0.0348806	-0.0734031	-0.00684857	0.0843823	0.0811756	0.0555515	0.0164866	0.0706911	0.232589	0.0127971	0.166678	0.0878692	0.0590861	0.0984848
2.12401	-0.0157237	-0.0179768	0.0921607	0.0919521	-0.0174105	0.0396132	-0.0139952	-0.00505447	0.100142	0.097096	0.0333011	-0.133663	0.167352	0.0513911	0.210673	0.182998	0.16824	-0.068897	0.0791013	0.0213146	0.148845	0.199699	-0.123602	-0.00487566	-0.00378489	0.153357	0.148165	-0.0254035	0.219005	0.187546	0.0256658	0.0725091	0.0994205	0.0451207	0.0390232	-0.0839055	-0.0124693	0.0881314	0.0738502	0.0515699	0.015074	0.0701606	0.221783	0.0151455	0.163907	0.0919819	0.0610948	0.10258
2.13121	-0.0151813	-0.0109017	0.0877202	0.0972629	-0.0177801	0.0514984	-0.0172675	-0.00582337	0.0998795	0.0948846	0.0391185	-0.122231	0.160712	0.056541	0.192064	0.197268	0.169861	-0.0744998	0.0741839	0.0162125	0.154454	0.187564	-0.116163	-0.00790358	-0.0121653	0.130743	0.138581	-0.0291467	0.216717	0.178772	0.00965595	0.0585079	0.101721	0.0510573	0.0424266	-0.0911176	-0.017482	0.0911951	0.0621378	0.0460744	0.0106037	0.0711024	0.217146	0.0171125	0.157356	0.0930011	0.0583291	0.104654
2.13841	-0.0128329	-0.00805259	0.0817239	0.102508	-0.0143707	0.0612497	-0.0181973	-0.00371337	0.0988245	0.0909209	0.0458241	-0.104022	0.156724	0.061661	0.173879	0.209296	0.171191	-0.0833988	0.0757039	0.0109434	0.154603	0.176346	-0.108981	-0.00753999	-0.0188887	0.107628	0.129926	-0.0359476	0.212663	0.168169	-0.00843406	0.0434518	0.104588	0.054729	0.0441372	-0.0943303	-0.0219882	0.0925004	0.048691	0.040102	0.0036478	0.0731289	0.21947	0.0177383	0.14782	0.0913382	0.0510037	0.10553
2.14561	-0.00964403	-0.00948906	0.0739753	0.106758	-0.00785589	0.0676095	-0.017184	-0.000298023	0.0973105	0.0866413	0.0522673	-0.0806928	0.156158	0.065881	0.157738	0.218898	0.171417	-0.0936866	0.0853539	0.00582337	0.150675	0.166899	-0.102496	-0.00447035	-0.0246644	0.0864625	0.123084	-0.0424325	0.207204	0.157082	-0.028044	0.0292122	0.107908	0.0550568	0.043267	-0.0934839	-0.025934	0.0911236	0.0364423	0.0347674	-0.00438094	0.0750721	0.227922	0.0159383	0.137049	0.0877857	0.0401855	0.106573
2.15281	-0.00655055	-0.0146627	0.0642657	0.109482	0.000405312	0.0699997	-0.014472	0.00267625	0.0959516	0.0831068	0.0570297	-0.0542581	0.158894	0.0687599	0.144643	0.225461	0.169778	-0.103039	0.102925	0.000888109	0.144184	0.160444	-0.0967622	0.000834465	-0.0300765	0.0693083	0.1185	-0.0453413	0.200248	0.146878	-0.0474751	0.0175893	0.111836	0.0522375	0.0395119	-0.0888705	-0.0286281	0.0864506	0.0276208	0.031203	-0.0116169	0.0755847	0.240219	0.0108242	0.126708	0.0830889	0.02774	0.10913
2.16001	-0.00406504	-0.0228763	0.0527442	0.110644	0.00839829	0.0684202	-0.0100136	0.00393987	0.0953555	0.0811875	0.0592291	-0.026989	0.163943	0.0697613	0.134981	0.228274	0.165951	-0.109273	0.126553	-0.00343919	0.136602	0.157863	-0.0915229	0.00802279	-0.0354528	0.0580609	0.115901	-0.0426292	0.191599	0.138712	-0.0643492	0.00998378	0.116771	0.0477791	0.0331223	-0.0812888	-0.02895	0.0783384	0.0229716	0.0303626	-0.0159442	0.0739634	0.253224	0.00222921	0.117886	0.0776887	0.0160456	0.114197
2.16721	-0.00231862	-0.0336826	0.0399053	0.110537	0.0141382	0.0631273	-0.00367165	0.003016	0.0958264	0.0812232	0.0588477	-0.00123382	0.169992	0.0682175	0.128549	0.226736	0.160307	-0.11093	0.153488	-0.00597835	0.129354	0.158918	-0.0862896	0.0166178	-0.0406682	0.0543416	0.114399	-0.0340402	0.181192	0.133246	-0.076592	0.00718236	0.123256	0.0439465	0.0244915	-0.0722289	-0.0260174	0.0673473	0.0217557	0.0327528	-0.0153124	0.0701725	0.263852	-0.00895858	0.111455	0.0716984	0.00731349	0.122136
2.17441	-0.00123382	-0.0470936	0.0265539	0.109524	0.0164747	0.0547111	0.00429749	0.000292063	0.0973344	0.0827074	0.056535	0.0208914	0.176144	0.0637949	0.124747	0.220335	0.153887	-0.10758	0.180668	-0.00504851	0.123727	0.162381	-0.0805438	0.0261903	-0.0451148	0.0587046	0.112998	-0.0211239	0.169086	0.130445	-0.0830352	0.00933409	0.131583	0.0430226	0.014019	-0.0634849	-0.0198424	0.0547826	0.0223041	0.0380278	-0.00821352	0.0643194	0.269765	-0.0211537	0.108552	0.0649333	0.00283718	0.13262
2.18161	-0.00063777	-0.0634015	0.0134945	0.108045	0.0155509	0.0443161	0.013119	-0.00305176	0.0998378	0.084734	0.0531018	0.0379086	0.181985	0.0572741	0.122875	0.208408	0.147843	-0.0998199	0.204915	0.000762939	0.120687	0.166893	-0.0739396	0.0368834	-0.0479519	0.0700772	0.110888	-0.006634	0.155348	0.129849	-0.0834763	0.0158846	0.141317	0.0466764	0.00245571	-0.0562787	-0.0113964	0.0423729	0.0226498	0.0450075	0.00579953	0.0563025	0.269866	-0.0326753	0.110275	0.0569582	0.00261664	0.144708
2.18881	-5.96046e-06	-0.0827432	0.00137687	0.106543	0.0124931	0.0335217	0.0215411	-0.00532269	0.103647	0.0868797	0.0492513	0.0491619	0.187117	0.0506222	0.122297	0.190514	0.143051	-0.0890911	0.223327	0.012064	0.120658	0.171721	-0.0663698	0.0496507	-0.0485659	0.0860572	0.10736	0.00628829	0.140083	0.130701	-0.0784516	0.0256956	0.151283	0.055474	-0.00872612	-0.0506461	-0.00191927	0.031656	0.0210226	0.052166	0.0259042	0.0461519	0.264364	-0.0421941	0.116777	0.0470877	0.00562072	0.15685
2.19601	0.00157356	-0.10497	-0.00912547	0.105125	0.00876784	0.0237167	0.0279844	-0.00474453	0.109255	0.0895202	0.0457644	0.0546157	0.190985	0.0460505	0.122571	0.166947	0.139999	-0.0771821	0.233793	0.0285804	0.123477	0.176668	-0.058049	0.065285	-0.0466883	0.103945	0.101697	0.0147641	0.123686	0.132	-0.0691235	0.0371993	0.159901	0.0687301	-0.017637	-0.0455678	0.00766516	0.023371	0.0163138	0.0581741	0.0502288	0.0345588	0.254536	-0.0487447	0.126809	0.034678	0.0104427	0.167161
2.20321	0.00492334	-0.129348	-0.0171542	0.103253	0.00578761	0.0156045	0.0308096	-0.000226498	0.116885	0.0931919	0.0437021	0.0546277	0.193179	0.0449836	0.123465	0.139076	0.139099	-0.0656068	0.235844	0.0492334	0.128549	0.181448	-0.0493824	0.0833869	-0.0425577	0.121707	0.0933468	0.0168264	0.107127	0.132459	-0.0574112	0.0486553	0.165749	0.0845075	-0.0227988	-0.0396132	0.0165641	0.0176013	0.00838637	0.0621974	0.0763476	0.0229955	0.242317	-0.0518858	0.138217	0.0195026	0.0157773	0.174028
2.21041	0.0103414	-0.154293	-0.0218391	0.0997603	0.00487566	0.00905991	0.0286162	0.0079751	0.126278	0.0977576	0.0440836	0.0497043	0.19387	0.0477791	0.125045	0.109106	0.140649	-0.0552177	0.230652	0.0722885	0.135201	0.185531	-0.0407279	0.102121	-0.0368118	0.138026	0.0822484	0.0118315	0.0918269	0.130618	-0.0458598	0.0585616	0.167948	0.0999868	-0.023675	-0.0317097	0.0237465	0.0140488	-0.0017345	0.0638962	0.10162	0.0130355	0.230145	-0.052011	0.149089	0.00208616	0.0205398	0.176656
2.21761	0.0174165	-0.177622	-0.0227749	0.093466	0.00721812	0.00352859	0.020653	0.0181377	0.136727	0.102043	0.047183	0.0407219	0.193757	0.0539482	0.127655	0.0795543	0.144547	-0.0461161	0.220442	0.0953555	0.142694	0.188673	-0.0323355	0.118881	-0.0303626	0.15173	0.0691533	0.000590086	0.0791013	0.125259	-0.0368595	0.0659347	0.166243	0.112128	-0.0204742	-0.0216067	0.0278413	0.0121832	-0.0121534	0.0634134	0.123727	0.00540018	0.220561	-0.0503719	0.158381	-0.0162601	0.0237525	0.17519
2.22481	0.0254452	-0.19688	-0.0203967	0.0838816	0.0134706	-0.00143647	0.00721216	0.0277936	0.147361	0.104427	0.0522494	0.0290513	0.193584	0.0625789	0.131768	0.0528276	0.150055	-0.0378668	0.207508	0.115663	0.15012	0.191528	-0.0245929	0.131482	-0.0242054	0.161594	0.055474	-0.0149369	0.0696659	0.115931	-0.0319541	0.0703335	0.160843	0.118291	-0.0137448	-0.00993013	0.0275671	0.0113308	-0.0207782	0.0614285	0.140947	-0.0002563	0.215501	-0.0486076	0.165659	-0.0337362	0.0244617	0.17038
2.23201	0.0339806	-0.209963	-0.015974	0.0715315	0.0232279	-0.00612736	-0.0103116	0.0345349	0.157475	0.103623	0.0576317	0.0163734	0.193876	0.0723422	0.13783	0.0310004	0.155962	-0.0298083	0.193661	0.130707	0.156373	0.195247	-0.0182807	0.138903	-0.0190079	0.166684	0.0428438	-0.0321627	0.0636101	0.103098	-0.0315428	0.0716388	0.152379	0.116831	-0.00427961	0.00191927	0.0225008	0.0107348	-0.0258505	0.0592649	0.152302	-0.00470281	0.215524	-0.0479519	0.170481	-0.0485301	0.0219166	0.163168
2.23921	0.0429511	-0.21562	-0.0110924	0.0575006	0.0349402	-0.0109315	-0.0299394	0.0365555	0.1665	0.0988662	0.0614762	0.00421405	0.195026	0.0812888	0.146037	0.0156343	0.16104	-0.0213861	0.180352	0.138777	0.160426	0.200468	-0.0144005	0.14112	-0.0148118	0.166893	0.0327945	-0.0485778	0.0608921	0.0879467	-0.0349343	0.0698745	0.141662	0.107569	0.00655651	0.0121593	0.0131905	0.00995398	-0.0261962	0.0583827	0.157607	-0.00833273	0.219631	-0.048852	0.172216	-0.0592172	0.0157893	0.154454
2.24641	0.0522733	-0.213408	-0.00693202	0.0430286	0.046587	-0.0161946	-0.0496507	0.0328004	0.173944	0.0899434	0.0623047	-0.00638962	0.197518	0.0871897	0.156105	0.00722408	0.164402	-0.0125825	0.169021	0.139296	0.161755	0.206625	-0.013715	0.138879	-0.011158	0.163132	0.0266612	-0.0624061	0.0615835	0.072068	-0.0406206	0.0652373	0.129467	0.0916958	0.0167251	0.0191212	0.000691414	0.0094831	-0.0212848	0.0598371	0.15747	-0.0110209	0.225908	-0.0510097	0.17041	-0.0649512	0.00626445	0.145292
2.25361	0.0615895	-0.203687	-0.00420809	0.0294387	0.0564277	-0.0219822	-0.0677347	0.0231206	0.179493	0.0772476	0.0592589	-0.0146925	0.201803	0.0883877	0.167084	0.00481009	0.165617	-0.00427365	0.161022	0.1329	0.160426	0.212228	-0.0162661	0.133544	-0.0074327	0.156784	0.0254571	-0.0730455	0.0654638	0.0572085	-0.0466108	0.058198	0.116378	0.0714302	0.0239968	0.0215948	-0.0138044	0.0107169	-0.0112891	0.0640273	0.15316	-0.0126004	0.232786	-0.053674	0.165266	-0.0654399	-0.00613928	0.13684
2.26081	0.0703573	-0.187725	-0.00337958	0.0182509	0.063467	-0.0277221	-0.0828207	0.00855327	0.183171	0.0620604	0.052017	-0.0199914	0.208002	0.0845134	0.177377	0.00612736	0.164497	0.00167489	0.157279	0.121188	0.156868	0.215811	-0.0214338	0.127053	-0.00324845	0.149262	0.0297487	-0.0810325	0.071311	0.0449479	-0.0508308	0.0495493	0.102746	0.0497043	0.0266612	0.0190556	-0.0289977	0.0152826	0.00279546	0.070852	0.146395	-0.0131905	0.239599	-0.0556588	0.15769	-0.0608206	-0.0206947	0.130147
2.26801	0.0781178	-0.16771	-0.00475049	0.011152	0.0671387	-0.032115	-0.0939429	-0.00855327	0.185513	0.0465333	0.0408113	-0.0215769	0.215727	0.076586	0.185293	0.00830889	0.16104	0.00303388	0.157911	0.106215	0.15164	0.21646	-0.0284195	0.121582	0.00164509	0.141805	0.0393152	-0.0875413	0.0768542	0.0364661	-0.0515819	0.0402272	0.0887573	0.0297844	0.0239849	0.01176	-0.043273	0.0241816	0.0191808	0.0800133	0.139022	-0.0132263	0.246197	-0.0554621	0.14872	-0.0516355	-0.0363588	0.126004
2.27521	0.0845551	-0.146329	-0.00827909	0.00942349	0.0671029	-0.0335455	-0.100833	-0.025028	0.187474	0.0331819	0.0264585	-0.0191391	0.224108	0.0664175	0.189674	0.00896454	0.155568	-0.00193715	0.162292	0.0898898	0.145477	0.213671	-0.0363946	0.118899	0.00749826	0.135744	0.0529706	-0.093627	0.0796437	0.0323474	-0.0479221	0.0310242	0.0745654	0.0149369	0.0161052	0.000786781	-0.0548124	0.0371635	0.0357687	0.0912011	0.132698	-0.0130534	0.252378	-0.0518739	0.139105	-0.0387907	-0.0516891	0.124973
2.28241	0.0891924	-0.126129	-0.0131726	0.0135064	0.0633836	-0.0307441	-0.104165	-0.0379026	0.189984	0.0241101	0.0106454	-0.0131488	0.231963	0.0557721	0.190067	0.00692606	0.148815	-0.0137687	0.16951	0.0735521	0.139403	0.20712	-0.044328	0.119579	0.0144124	0.132543	0.0686824	-0.0999093	0.0782251	0.0325382	-0.0397682	0.0224531	0.0602663	0.00782609	0.00377893	-0.0121891	-0.0621676	0.0529647	0.0507414	0.103754	0.128794	-0.0127912	0.257695	-0.0447929	0.129199	-0.0235975	-0.0647783	0.127476
2.28961	0.0911534	-0.108856	-0.017941	0.0230193	0.0566065	-0.023061	-0.10516	-0.0452101	0.193375	0.0204027	-0.00420213	-0.00481606	0.238091	0.045979	0.186604	0.00222921	0.141603	-0.0316083	0.178754	0.0579119	0.13451	0.196844	-0.051111	0.122768	0.0221252	0.133306	0.0841141	-0.106484	0.0726402	0.0364065	-0.027889	0.0148118	0.0462055	0.00984073	-0.0116885	-0.0254512	-0.0648975	0.069958	0.0627637	0.116462	0.128359	-0.0124812	0.261825	-0.0354409	0.119054	-0.00764728	-0.0736475	0.133777
2.29681	0.0893593	-0.095284	-0.0211	0.0371873	0.0479877	-0.0104785	-0.104892	-0.0462174	0.197107	0.022018	-0.0156879	0.00436902	0.241476	0.0380874	0.179869	-0.00404716	0.134599	-0.0534236	0.189275	0.0434518	0.131339	0.183523	-0.0560224	0.126773	0.0298619	0.138104	0.0972033	-0.113171	0.0638604	0.0428677	-0.0139475	0.00822544	0.0333488	0.0209093	-0.0284672	-0.037843	-0.0635982	0.0864327	0.0709772	0.127888	0.132	-0.0123203	0.264865	-0.0258386	0.108832	0.007689	-0.0768483	0.143617
2.30401	0.0831127	-0.0855327	-0.0220716	0.0551224	0.038892	0.00659823	-0.103813	-0.0412107	0.200021	0.0280023	-0.0223756	0.012964	0.2415	0.0328422	0.171173	-0.0103533	0.127935	-0.0763476	0.20017	0.0305235	0.129461	0.168633	-0.0593185	0.129855	0.0366747	0.145799	0.10649	-0.119442	0.0532389	0.0506043	-0.000268221	0.00261664	0.0234425	0.0399709	-0.0443578	-0.0491917	-0.0594079	0.100654	0.0749171	0.136626	0.139666	-0.0124514	0.266945	-0.0178218	0.0989676	0.0216961	-0.0738561	0.156027
2.31121	0.0724614	-0.0791669	-0.0213623	0.075686	0.0303507	0.0275433	-0.101912	-0.0313044	0.200927	0.0366926	-0.0241458	0.019604	0.23796	0.0306964	0.16287	-0.0149965	0.121212	-0.0970364	0.210327	0.019151	0.127631	0.154102	-0.0622511	0.130844	0.0419378	0.154543	0.111079	-0.124425	0.0425279	0.0585437	0.0107288	-0.00242591	0.0185013	0.0653207	-0.0572085	-0.060159	-0.0537753	0.110978	0.074631	0.141436	0.15046	-0.0126481	0.267792	-0.0126064	0.0901759	0.0342846	-0.0650525	0.169486
2.31841	0.0582993	-0.0751615	-0.0201464	0.0973523	0.0229657	0.0512302	-0.0992537	-0.0184238	0.198942	0.046134	-0.0217855	0.0231028	0.230956	0.0316203	0.157934	-0.016427	0.113761	-0.112361	0.218701	0.00898242	0.124389	0.141668	-0.06634	0.129336	0.0454247	0.162488	0.110567	-0.127047	0.0341177	0.0662327	0.0172794	-0.00768304	0.0200808	0.0946403	-0.0654876	-0.0719011	-0.0481308	0.116265	0.0709951	0.141293	0.162685	-0.0121295	0.266874	-0.0108719	0.0831902	0.0456512	-0.0514448	0.182122
2.32561	0.0421822	-0.0720918	-0.0194907	0.118279	0.0170708	0.0756741	-0.0963986	-0.00505447	0.193727	0.0544906	-0.0159919	0.02262	0.221127	0.0350714	0.158644	-0.0136435	0.105006	-0.120109	0.224859	-0.000470877	0.118673	0.132555	-0.0727355	0.12545	0.0471473	0.168324	0.105149	-0.126505	0.0306964	0.0739038	0.0187218	-0.0141859	0.0285685	0.1248	-0.0686407	-0.0857651	-0.0436783	0.116444	0.0657022	0.135386	0.174206	-0.00966191	0.263858	-0.0128508	0.0785291	0.0559032	-0.034517	0.191844
2.33281	0.025934	-0.068599	-0.0200927	0.136679	0.0126898	0.0982225	-0.0942409	0.00623465	0.18546	0.0603199	-0.00719428	0.0180066	0.209945	0.0403643	0.165504	-0.00663996	0.0947416	-0.119537	0.229174	-0.00932217	0.110072	0.127494	-0.0821173	0.119752	0.0471532	0.171161	0.0957191	-0.122529	0.0340462	0.0819743	0.0155926	-0.0227273	0.0432134	0.152034	-0.0670671	-0.10289	-0.0410378	0.112641	0.0608146	0.123549	0.182962	-0.00407696	0.259113	-0.0179887	0.0764608	0.0648916	-0.0161529	0.196588
2.34001	0.0115097	-0.0640094	-0.0223935	0.151086	0.00942349	0.116217	-0.0935018	0.013411	0.174868	0.0628293	0.00391006	0.010103	0.199622	0.0471175	0.177097	0.00346303	0.0835359	-0.111502	0.232464	-0.0171125	0.0989139	0.12669	-0.0949442	0.113243	0.0455022	0.170428	0.0837386	-0.115693	0.0438213	0.0904977	0.00945926	-0.0335395	0.0624657	0.172806	-0.0616729	-0.123829	-0.0399292	0.106484	0.0581503	0.106716	0.187576	0.00520349	0.253749	-0.0245631	0.0772297	0.0724852	0.00158548	0.19477
2.34722	0.000727177	-0.0585556	-0.0266612	0.160301	0.00636578	0.127918	-0.0945091	0.015384	0.163239	0.0618637	0.0160694	0.000530481	0.192404	0.0552237	0.191033	0.0148416	0.0726879	-0.0981748	0.235504	-0.0232041	0.0863135	0.129932	-0.111431	0.107175	0.0424385	0.166118	0.070715	-0.107366	0.0574708	0.099045	0.00264645	-0.0461042	0.0841498	0.184655	-0.0535905	-0.148249	-0.0393987	0.0993133	0.0588953	0.086844	0.187749	0.0178516	0.249285	-0.0300765	0.0812352	0.0785351	0.0170469	0.18605
2.35442	-0.00498295	-0.0530839	-0.0326753	0.163466	0.00234246	0.132781	-0.097388	0.0119746	0.152111	0.0578105	0.0277519	-0.00886917	0.189579	0.0646591	0.20473	0.025773	0.0639319	-0.0824809	0.238633	-0.0272751	0.0742435	0.136548	-0.131202	0.102627	0.0382483	0.158894	0.0576973	-0.0994682	0.0715435	0.106955	-0.00221133	-0.0593305	0.105524	0.186366	-0.0440598	-0.174862	-0.038439	0.0918984	0.063467	0.0665367	0.184363	0.032568	0.247169	-0.0321686	0.0888526	0.0824809	0.0295162	0.171673
2.36162	-0.00492334	-0.0486672	-0.0393867	0.160372	-0.00370741	0.131011	-0.10224	0.00379682	0.142723	0.0515819	0.0379622	-0.0165939	0.191027	0.0750899	0.21562	0.0354528	0.0591934	-0.0675321	0.241876	-0.0292957	0.0651479	0.145435	-0.153023	0.100172	0.033021	0.150055	0.0453293	-0.0940084	0.0830472	0.113612	-0.00290871	-0.0719011	0.123465	0.177622	-0.0345111	-0.201625	-0.0364602	0.084585	0.0715315	0.0485599	0.179225	0.0472188	0.248486	-0.0294745	0.100052	0.0831425	0.0392139	0.153953
2.36882	0.000655651	-0.0464857	-0.0449777	0.151628	-0.0124991	0.122994	-0.109267	-0.00774264	0.135744	0.0442207	0.0465155	-0.0218928	0.19567	0.085789	0.221074	0.0441849	0.0602424	-0.0560403	0.245184	-0.0292361	0.0613213	0.155175	-0.175023	0.0997365	0.0265241	0.141084	0.0342667	-0.0923991	0.0901878	0.118554	0.0015974	-0.0825465	0.135064	0.158858	-0.0265837	-0.226063	-0.0332415	0.0775814	0.0819921	0.0355124	0.174582	0.0592589	0.253582	-0.021857	0.11425	0.0790298	0.0467479	0.13544
2.37602	0.0104964	-0.0477076	-0.0475645	0.138628	-0.0241339	0.10919	-0.118494	-0.0206947	0.131142	0.0365734	0.0531673	-0.0248075	0.202036	0.0959992	0.218856	0.0528038	0.0683129	-0.0498474	0.248533	-0.026989	0.064081	0.16439	-0.195223	0.100738	0.0185192	0.132924	0.0254571	-0.0950754	0.0924766	0.121289	0.0107706	-0.0901043	0.138479	0.131524	-0.0216663	-0.2455	-0.0289083	0.0709057	0.0929952	0.0294685	0.172615	0.0662327	0.261873	-0.0100613	0.130635	0.0691593	0.0525951	0.118363
2.38322	0.0224948	-0.0530183	-0.0459731	0.123239	-0.0380814	0.0905454	-0.129485	-0.0327945	0.128275	0.0291407	0.056982	-0.0259638	0.208545	0.105149	0.208044	0.062114	0.0836492	-0.0498116	0.251687	-0.0226438	0.0731587	0.171959	-0.21193	0.102431	0.00905991	0.1257	0.0198841	-0.10168	0.0906348	0.121385	0.022763	-0.0937402	0.133419	0.098449	-0.0204802	-0.257397	-0.0238895	0.0641882	0.10224	0.0315726	0.17485	0.0662506	0.272161	0.0046134	0.148547	0.0539362	0.056994	0.104499
2.39042	0.0341892	-0.0620842	-0.0399828	0.107455	-0.0530779	0.0688255	-0.141418	-0.0419736	0.126112	0.022155	0.056684	-0.0261366	0.213373	0.112903	0.189656	0.0724614	0.10494	-0.0557542	0.253958	-0.016892	0.0868678	0.177217	-0.223792	0.104135	-0.0012815	0.118929	0.018084	-0.111294	0.0865221	0.118691	0.0349283	-0.0930429	0.120991	0.0635624	-0.0231802	-0.259858	-0.0189066	0.0569522	0.107628	0.0414848	0.181645	0.0586629	0.283188	0.0203788	0.167513	0.0351787	0.0601172	0.095129
2.39762	0.0432193	-0.0732303	-0.0301361	0.0932276	-0.0673294	0.0462115	-0.153422	-0.0468254	0.123465	0.0157714	0.0517309	-0.0261664	0.214642	0.119126	0.1665	0.0837922	0.129485	-0.0665665	0.254411	-0.0109255	0.102699	0.180078	-0.229722	0.105429	-0.0116587	0.112057	0.0198305	-0.122499	0.0829756	0.113589	0.044477	-0.088197	0.103325	0.0310898	-0.0296116	-0.252038	-0.0148594	0.0492752	0.107849	0.057292	0.191814	0.0444472	0.294012	0.0350177	0.186974	0.0154912	0.062108	0.0908136
2.40482	0.047797	-0.0839412	-0.0173867	0.082314	-0.0788391	0.0247002	-0.16489	-0.0466526	0.119507	0.0101686	0.0430346	-0.0267684	0.211084	0.123805	0.142205	0.0958204	0.153989	-0.0804007	0.252396	-0.00576377	0.118113	0.18093	-0.229031	0.10615	-0.0211835	0.10491	0.0243723	-0.133294	0.0828087	0.106925	0.0491619	-0.0801265	0.0829935	0.00466108	-0.0393629	-0.234449	-0.0123858	0.042212	0.102741	0.0761032	0.202799	0.0259638	0.304061	0.0463605	0.205922	-0.00246763	0.0627756	0.0909925
2.41202	0.0469387	-0.0918448	-0.00296831	0.0758171	-0.0859737	0.0056386	-0.175446	-0.0414371	0.114357	0.00526309	0.0326395	-0.0283659	0.202787	0.12719	0.120312	0.107867	0.175411	-0.0950098	0.247806	-0.00184774	0.130993	0.180465	-0.221747	0.106353	-0.02895	0.0978172	0.0308931	-0.141311	0.0876904	0.0998259	0.0479698	-0.0701904	0.0628471	-0.0131011	-0.0514448	-0.209022	-0.011462	0.0375092	0.0932038	0.0948191	0.211549	0.00621676	0.313127	0.0528395	0.222951	-0.0163496	0.061506	0.0940681
2.41922	0.040406	-0.0953376	0.0117004	0.0739157	-0.0877917	-0.0100493	-0.184566	-0.0317991	0.108951	0.000631809	0.0226557	-0.0308871	0.191247	0.129676	0.103539	0.118494	0.191438	-0.108242	0.241071	0.000870228	0.139785	0.179601	-0.208783	0.10618	-0.034076	0.0913918	0.0385225	-0.144601	0.0975966	0.0932634	0.0415146	-0.0598788	0.0456929	-0.0206411	-0.0640512	-0.178695	-0.0114679	0.036782	0.0809073	0.110805	0.215662	-0.0121355	0.32143	0.0537753	0.236434	-0.024277	0.0575304	0.0979841
2.42642	0.0286937	-0.0936508	0.0252604	0.0760257	-0.0842154	-0.0213146	-0.191218	-0.0189722	0.104505	-0.00427365	0.0149131	-0.0336289	0.178874	0.13147	0.0934541	0.125593	0.200641	-0.118458	0.232697	0.00255108	0.143611	0.17916	-0.19176	0.105804	-0.0359535	0.0862837	0.0462592	-0.142467	0.110912	0.0877202	0.0320673	-0.0504553	0.0338078	-0.0175297	-0.0748158	-0.1468	-0.0115037	0.0408709	0.0679374	0.12219	0.214112	-0.027442	0.329763	0.0494421	0.244737	-0.0251293	0.0505984	0.100875
2.43362	0.0130057	-0.0865519	0.0367761	0.0812292	-0.0760257	-0.0268817	-0.194156	-0.00476241	0.101864	-0.00962615	0.0111938	-0.0354052	0.168121	0.13231	0.0903666	0.126958	0.202566	-0.124627	0.222909	0.00320077	0.142491	0.17975	-0.172591	0.105482	-0.0346065	0.0833154	0.0528634	-0.135607	0.125188	0.0831723	0.0228524	-0.0426948	0.0285208	-0.00460744	-0.0816822	-0.11645	-0.0107169	0.049746	0.0565231	0.128031	0.207502	-0.0390589	0.339341	0.0408053	0.2464	-0.0191212	0.0412166	0.101453
2.44082	-0.00495315	-0.0741184	0.0459433	0.0886142	-0.0647902	-0.0258625	-0.192297	0.00860691	0.101173	-0.0150204	0.0132084	-0.0351727	0.160831	0.131649	0.0934303	0.12126	0.19809	-0.126106	0.211811	0.00292063	0.137514	0.181663	-0.153071	0.105494	-0.0308275	0.0835538	0.0570774	-0.12545	0.137877	0.0792444	0.0171185	-0.0368953	0.0298977	0.0160038	-0.083524	-0.090009	-0.00857115	0.0628471	0.048542	0.128382	0.197703	-0.0469029	0.351059	0.029254	0.240529	-0.00822544	0.0304163	0.0991464
2.44802	-0.0231564	-0.056994	0.0529766	0.097388	-0.0525653	-0.0184536	-0.185078	0.0191092	0.102156	-0.019455	0.022018	-0.032568	0.157905	0.129044	0.100791	0.108659	0.189459	-0.122702	0.199616	0.00212193	0.130409	0.184798	-0.134647	0.106049	-0.0259101	0.0880897	0.0580251	-0.113451	0.146741	0.0756383	0.0172257	-0.0331044	0.0367284	0.0410676	-0.0801086	-0.0689805	-0.00484586	0.0791967	0.0451326	0.124151	0.187218	-0.0513196	0.364822	0.0163317	0.227135	0.00433326	0.019449	0.0941455
2.45522	-0.0396311	-0.0366569	0.0583649	0.106549	-0.0415862	-0.00623465	-0.172383	0.0253677	0.104344	-0.0219822	0.037241	-0.0280082	0.159359	0.124305	0.109941	0.0905812	0.179631	-0.114834	0.186795	0.00141263	0.122809	0.188518	-0.1185	0.107121	-0.0210106	0.0974894	0.055474	-0.10078	0.150126	0.0723898	0.023973	-0.0311434	0.0469446	0.0666916	-0.0718653	-0.0539184	0.000441074	0.0972569	0.0464678	0.116771	0.178754	-0.0530958	0.379443	0.0033915	0.207174	0.0152409	0.00957847	0.087446
2.46242	-0.052774	-0.0151753	0.0626564	0.114995	-0.0336826	0.00836849	-0.154448	0.0268638	0.106955	-0.0221252	0.0568867	-0.0223815	0.164676	0.117451	0.11819	0.0690818	0.171298	-0.10373	0.173944	0.00120997	0.115693	0.19176	-0.105423	0.108492	-0.0169277	0.111109	0.0498116	-0.0882089	0.14745	0.0696421	0.0363946	-0.0305951	0.0579894	0.0890136	-0.0597775	-0.044173	0.00705719	0.114852	0.0517488	0.107712	0.174582	-0.0533998	0.393003	-0.00870824	0.182396	0.0222206	0.00210404	0.0805199
2.46962	-0.0615358	0.00529289	0.0663877	0.121802	-0.0299394	0.0230134	-0.131953	0.0239611	0.108659	-0.0199914	0.0781357	-0.0165164	0.173163	0.108385	0.123352	0.0465393	0.166392	-0.0912845	0.161546	0.00160336	0.109529	0.193149	-0.095731	0.109851	-0.0141263	0.127196	0.0420153	-0.0762463	0.139368	0.067234	0.0519872	-0.0307202	0.0672579	0.104821	-0.0453472	-0.0379622	0.0145078	0.12967	0.0595093	0.0981152	0.175971	-0.0534117	0.403464	-0.0194252	0.155187	0.0243902	-0.00178218	0.074923
2.47682	-0.0653207	0.023061	0.0700057	0.126559	-0.0305057	0.0359893	-0.106287	0.0176966	0.107825	-0.0159562	0.0982225	-0.0108659	0.184071	0.0967801	0.124443	0.025636	0.165975	-0.0793934	0.149721	0.00261068	0.104886	0.191385	-0.0893235	0.111067	-0.0128865	0.143635	0.0335753	-0.0648797	0.127554	0.0646055	0.067395	-0.0304163	0.0727177	0.112098	-0.0305474	-0.0329733	0.0221133	0.140047	0.0680804	0.0887513	0.182748	-0.0536442	0.408989	-0.0282884	0.128478	0.0218391	-0.00129342	0.0718474
2.48402	-0.0639081	0.0371814	0.0736833	0.129259	-0.0347614	0.046277	-0.0793457	0.00947118	0.103188	-0.0105083	0.114781	-0.00568628	0.196368	0.0823557	0.122064	0.00936389	0.17041	-0.0694811	0.138497	0.00454783	0.102621	0.185686	-0.0858128	0.112116	-0.0130355	0.158709	0.0261724	-0.0534594	0.114131	0.0611544	0.0791907	-0.028497	0.0733674	0.110489	-0.0173151	-0.0273168	0.0290275	0.145519	0.0759721	0.0800192	0.193262	-0.053668	0.408125	-0.0347733	0.105238	0.0149608	0.00351071	0.0719845
2.49122	-0.0575483	0.0473559	0.0772417	0.130016	-0.0416219	0.0533462	-0.0530779	0.000983477	0.0944972	-0.00415444	0.126028	-0.00135303	0.208837	0.0651002	0.118011	0.000530481	0.179231	-0.0625789	0.12809	0.00802875	0.103647	0.17581	-0.0847399	0.112879	-0.0138402	0.171411	0.0216067	-0.0409842	0.101066	0.0567079	0.0848174	-0.024116	0.0694096	0.101107	-0.00705123	-0.0202954	0.0344336	0.146639	0.0821888	0.0719666	0.204849	-0.0525534	0.400108	-0.0384688	0.0876844	0.00448227	0.0118613	0.075531
2.49842	-0.0470221	0.0536442	0.0803053	0.128919	-0.0499129	0.0572324	-0.0290513	-0.00627041	0.0825882	0.00234246	0.130945	0.00151396	0.22049	0.0454187	0.114393	0.000756979	0.191134	-0.0596821	0.118947	0.0136614	0.108504	0.162041	-0.0855982	0.113112	-0.0141859	0.181198	0.0215471	-0.0265598	0.0899911	0.0515223	0.0832617	-0.0169337	0.0622332	0.0859797	-0.000435114	-0.0122607	0.0376821	0.144297	0.0863612	0.0644982	0.214761	-0.0496626	0.385499	-0.0392914	0.0765145	-0.00827909	0.0225246	0.08201
2.50562	-0.0337422	0.056386	0.082469	0.126201	-0.0585437	0.058645	-0.00843406	-0.0114322	0.0688195	0.00787973	0.129545	0.00216365	0.231093	0.0239551	0.112885	0.00988841	0.204253	-0.0617921	0.111657	0.0217497	0.117248	0.145161	-0.0876904	0.112569	-0.0131905	0.187701	0.0274003	-0.00992417	0.0824332	0.0458598	0.0754595	-0.00712276	0.0539541	0.0676036	0.00245571	-0.00391006	0.0382423	0.139368	0.0885904	0.0576794	0.221068	-0.0450313	0.366312	-0.0374019	0.0710547	-0.0215054	0.0340521	0.0902832
2.51282	-0.0195563	0.0562012	0.0833213	0.122625	-0.0665724	0.0589728	0.00789762	-0.0143826	0.0545979	0.0113428	0.123078	2.98023e-05	0.241017	0.00157952	0.114465	0.0263631	0.21677	-0.0694335	0.106615	0.0321507	0.129575	0.126421	-0.0901103	0.111133	-0.0106215	0.190806	0.0399172	0.00824332	0.0797629	0.0397623	0.0641286	0.00472665	0.0469863	0.0485361	0.00184774	0.00407696	0.0355303	0.132763	0.089246	0.0519156	0.222993	-0.0391066	0.345606	-0.03286	0.0699282	-0.0333726	0.045079	0.0987649
2.52002	-0.00616312	0.0540555	0.0823915	0.119478	-0.0732303	0.0597835	0.019449	-0.0156879	0.0411332	0.0121057	0.113666	-0.00514388	0.250584	-0.0206709	0.11946	0.0479639	0.227439	-0.0820398	0.103813	0.0443339	0.144863	0.107515	-0.0920415	0.108868	-0.00663996	0.190848	0.0586212	0.0264287	0.0827372	0.0334084	0.053072	0.0176609	0.0436723	0.031203	-0.00175834	0.0111043	0.0290811	0.125521	0.08865	0.0479221	0.220972	-0.0322223	0.326616	-0.0255704	0.0716388	-0.0427425	0.0546336	0.106001
2.52722	0.00519753	0.0512719	0.0792027	0.118136	-0.0780404	0.0622094	0.026387	-0.0162005	0.0296295	0.0102222	0.103837	-0.0134826	0.259423	-0.0412405	0.127637	0.0724077	0.23551	-0.0979424	0.103027	0.0574291	0.161999	0.0902653	-0.0929594	0.105691	-0.0012219	0.188524	0.0814497	0.0427008	0.0911891	0.0277817	0.0459492	0.0303805	0.0458241	0.0178158	-0.00766516	0.0164509	0.0188589	0.118643	0.086838	0.0462472	0.216192	-0.0244081	0.311667	-0.0155091	0.0745893	-0.0492632	0.0623047	0.11121
2.53442	0.0136673	0.0491679	0.0735581	0.1194	-0.0809491	0.0665963	0.0295222	-0.0166774	0.0212491	0.00653267	0.0961244	-0.0250936	0.266641	-0.0579	0.138193	0.0974357	0.240493	-0.115126	0.104094	0.070262	0.179249	0.0760198	-0.0925481	0.101316	0.00596046	0.184441	0.105149	0.0550508	0.104141	0.0247002	0.0451028	0.0413477	0.0541627	0.00981688	-0.0149548	0.0194967	0.00559092	0.112706	0.0834525	0.0469089	0.21041	-0.0157595	0.301844	-0.0031352	0.0771344	-0.0527859	0.0684559	0.114387
2.54162	0.0186503	0.0485539	0.0656605	0.123346	-0.0822902	0.0725091	0.029844	-0.0176549	0.0168383	0.00216961	0.0925541	-0.0398099	0.271487	-0.0682175	0.149858	0.120717	0.24209	-0.132024	0.10705	0.0816286	0.194573	0.0652671	-0.0906408	0.0955284	0.0151336	0.178689	0.126189	0.061667	0.1203	0.0260472	0.050962	0.04915	0.067997	0.00756979	-0.0226378	0.0202	-0.00921488	0.107795	0.0778079	0.0496089	0.205594	-0.00677109	0.297213	0.0105858	0.0781536	-0.0528157	0.07388	0.116044
2.54882	0.0197887	0.0494838	0.0560582	0.129312	-0.0825882	0.0788927	0.0280321	-0.0190675	0.0168025	-0.00191927	0.0941575	-0.05669	0.273788	-0.0704825	0.161219	0.139993	0.240433	-0.147784	0.112003	0.0905931	0.206214	0.05759	-0.0873387	0.088501	0.0259936	0.170815	0.141644	0.0612915	0.138491	0.03286	0.0621259	0.0527263	0.0852525	0.0103295	-0.0299513	0.0190616	-0.0239253	0.103825	0.069201	0.0541091	0.203437	0.00175238	0.296944	0.0244439	0.0778019	-0.048703	0.0792623	0.116998
2.55602	0.0172853	0.0514269	0.045383	0.136358	-0.0823379	0.08443	0.0244975	-0.0201762	0.0211239	-0.00500679	0.100917	-0.0737429	0.273681	-0.0644386	0.171083	0.153673	0.236243	-0.161988	0.118905	0.0966787	0.213116	0.0520468	-0.0833392	0.0809729	0.0378013	0.16045	0.149703	0.0535369	0.15772	0.0448406	0.0760138	0.0516653	0.10308	0.0166714	-0.036484	0.0164807	-0.0371456	0.100809	0.0574589	0.0603974	0.204885	0.00910163	0.299513	0.0374854	0.077498	-0.0402629	0.0849545	0.118119
2.56322	0.0122249	0.0537515	0.0342607	0.1436	-0.0819564	0.0878751	0.0198185	-0.0197411	0.029242	-0.0064373	0.111705	-0.0883222	0.271112	-0.0515044	0.178641	0.161117	0.2307	-0.174266	0.12725	0.0997245	0.215161	0.0477672	-0.0801325	0.0740886	0.049746	0.147897	0.149727	0.0392914	0.176865	0.0608325	0.0894189	0.046283	0.11887	0.0250399	-0.0421464	0.0121951	-0.0476599	0.0986159	0.0432909	0.0685513	0.20991	0.0148833	0.302875	0.04915	0.0789583	-0.0281155	0.0908852	0.120193
2.57042	0.00625849	0.0561178	0.0234783	0.150222	-0.0819147	0.0884295	0.0149488	-0.0167608	0.0402212	-0.00551939	0.124687	-0.0979781	0.265664	-0.0341415	0.183392	0.16247	0.224954	-0.184411	0.136197	0.0996828	0.213104	0.0443637	-0.0795007	0.0689924	0.0611782	0.134242	0.142348	0.0206113	0.194675	0.079447	0.0991762	0.0376225	0.130916	0.0341356	-0.0470877	0.00534058	-0.0543296	0.0967681	0.0281572	0.078398	0.21773	0.0187576	0.3048	0.0590682	0.0831306	-0.0135362	0.0966787	0.123757
2.57762	0.000911951	0.0584662	0.0141084	0.155419	-0.0828207	0.0860035	0.0110745	-0.0109792	0.0525892	-0.00157952	0.137812	-0.10125	0.257063	-0.0151813	0.185025	0.158352	0.219804	-0.192702	0.144827	0.0965238	0.208491	0.0419796	-0.0827849	0.0666559	0.0712216	0.121051	0.129753	0.000172853	0.209993	0.0992775	0.102901	0.0272334	0.138551	0.04282	-0.0515103	-0.00481009	-0.0561833	0.0944972	0.0137925	0.0894487	0.227213	0.0202358	0.303793	0.0669003	0.0900805	0.00223517	0.101763	0.12908
2.58482	-0.00283122	0.0606775	0.00734329	0.158453	-0.0852168	0.0810266	0.00919104	-0.00311732	0.0647068	0.00559688	0.149018	-0.0978529	0.245643	0.00250936	0.183415	0.149685	0.215888	-0.199848	0.152582	0.0903726	0.203443	0.0414014	-0.0904322	0.0677109	0.0785351	0.109935	0.115299	-0.019294	0.221884	0.11878	0.0997424	0.0167549	0.141901	0.0499249	-0.0556052	-0.0181198	-0.0530064	0.0913501	0.00172257	0.101131	0.237298	0.0187516	0.299722	0.0724018	0.0994384	0.0179887	0.105339	0.136149
2.59202	-0.00437498	0.0624359	0.00409484	0.158858	-0.0892401	0.074029	0.00988841	0.00562668	0.0751972	0.0154376	0.156564	-0.0883818	0.232327	0.016284	0.178766	0.13777	0.213987	-0.206488	0.159472	0.0816286	0.200146	0.0438571	-0.102115	0.0722647	0.0816941	0.10221	0.102615	-0.0353754	0.229794	0.136369	0.090754	0.0074327	0.141782	0.054276	-0.059551	-0.0335872	-0.0458419	0.0874758	-0.00694394	0.112832	0.247025	0.0141859	0.293678	0.0757694	0.110817	0.0321329	0.106561	0.144631
2.59922	-0.00322461	0.0634372	0.00470877	0.156826	-0.0944614	0.0654936	0.0133634	0.0140667	0.0832021	0.0266314	0.159407	-0.0740349	0.218076	0.0243664	0.171542	0.124454	0.214934	-0.212532	0.166047	0.0709534	0.200236	0.050813	-0.117016	0.0797331	0.0799298	0.0988662	0.0945449	-0.0461519	0.233567	0.150847	0.0784636	0.000101328	0.139683	0.0549972	-0.0633538	-0.049752	-0.0367522	0.0833333	-0.0115454	0.123572	0.255561	0.00722408	0.287217	0.0778794	0.123453	0.0426471	0.104845	0.153655
2.60642	0.00109076	0.0636101	0.00902414	0.153339	-0.0999391	0.0559628	0.0193357	0.0211	0.0883698	0.0374019	0.157559	-0.0564933	0.203472	0.0265419	0.162578	0.11183	0.219226	-0.217026	0.173062	0.0590622	0.204319	0.0635684	-0.134009	0.088799	0.0737667	0.100368	0.0925004	-0.0504851	0.233501	0.161761	0.0656962	-0.00459552	0.137717	0.0519395	-0.066644	-0.0651777	-0.028038	0.0792444	-0.0121117	0.131881	0.262153	-0.000780821	0.28156	0.0801086	0.135887	0.047642	0.100428	0.161743
2.61362	0.00849366	0.0631809	0.0165701	0.149745	-0.1046	0.0463009	0.0268281	0.0257969	0.090903	0.0460446	0.151974	-0.0377953	0.188893	0.0243068	0.153166	0.101799	0.22648	-0.218815	0.181198	0.0467718	0.21196	0.0826538	-0.15139	0.0977635	0.0649154	0.106436	0.0965655	-0.0484109	0.230443	0.169569	0.0546396	-0.00618696	0.138038	0.0457823	-0.0685334	-0.0785768	-0.021553	0.0753582	-0.00951886	0.135934	0.266147	-0.00818968	0.277042	0.0837862	0.146288	0.0460386	0.0944257	0.167155
2.62082	0.0180483	0.0626028	0.0267029	0.146949	-0.107509	0.0374019	0.0342429	0.0277102	0.0916183	0.0513613	0.144297	-0.0200093	0.175011	0.0202537	0.144941	0.095737	0.235516	-0.217283	0.191033	0.0350475	0.222009	0.107259	-0.166899	0.105107	0.0556231	0.11608	0.105995	-0.0413477	0.225711	0.175071	0.0464797	-0.00461936	0.142014	0.0378251	-0.0677586	-0.0888884	-0.018537	0.0721693	-0.00534654	0.13414	0.267071	-0.013417	0.273347	0.0896633	0.153416	0.0379205	0.0884473	0.168586
2.62802	0.0282586	0.0623286	0.0384688	0.145078	-0.108027	0.0295401	0.0396252	0.0272095	0.0920475	0.052923	0.136149	-0.00470877	0.16315	0.0169873	0.139558	0.0941932	0.244963	-0.212628	0.203168	0.0250697	0.232923	0.135303	-0.178361	0.109929	0.0481009	0.127912	0.119323	-0.0316024	0.220871	0.178796	0.0415683	-0.0007689	0.14962	0.0294864	-0.0629842	-0.0956118	-0.0197232	0.0706851	-0.00103116	0.125873	0.264728	-0.01508	0.269878	0.0976861	0.157297	0.0241339	0.0839591	0.165594
2.63522	0.0378728	0.0627458	0.0506401	0.14376	-0.10584	0.0221431	0.041157	0.0255823	0.0940859	0.0511587	0.128716	0.00732541	0.154942	0.0165582	0.138152	0.0967801	0.253719	-0.205541	0.218028	0.0181794	0.24299	0.163984	-0.184333	0.112128	0.0441432	0.140589	0.134432	-0.0216663	0.217575	0.180835	0.0397205	0.00371933	0.159776	0.0220597	-0.0532985	-0.0992	-0.0251591	0.0719488	0.00278354	0.111777	0.259292	-0.0121295	0.265855	0.107199	0.158912	0.00590682	0.0818312	0.158376
2.64242	0.046289	0.0642002	0.0617325	0.142843	-0.101042	0.0144124	0.037539	0.0244021	0.0991523	0.0471711	0.12275	0.0159621	0.151855	0.0204027	0.140887	0.102359	0.260985	-0.196737	0.235415	0.015527	0.250566	0.190657	-0.18453	0.112325	0.0448525	0.153023	0.149	-0.013715	0.21739	0.18099	0.0403345	0.0072062	0.171167	0.0167012	-0.0385404	-0.101209	-0.0337124	0.0762463	0.00651479	0.0935674	0.251204	-0.00430346	0.260401	0.117093	0.159508	-0.0147521	0.0823736	0.147361
2.64962	0.0534952	0.066793	0.0703156	0.142664	-0.0942588	0.00637174	0.0284016	0.0246227	0.107586	0.0424862	0.118738	0.0215828	0.154835	0.0291526	0.146979	0.109434	0.266224	-0.186849	0.254059	0.0176489	0.254327	0.213391	-0.179517	0.111556	0.0502646	0.164497	0.161034	-0.00938177	0.221336	0.179249	0.0425577	0.00898242	0.182801	0.0146568	-0.0194192	-0.103581	-0.0427842	0.0829816	0.0111103	0.0735581	0.241148	0.00745654	0.252759	0.125974	0.159985	-0.034827	0.085628	0.133157
2.65682	0.0595748	0.0702381	0.0752211	0.143504	-0.0866592	-0.000810623	0.0145197	0.0261128	0.118583	0.0387192	0.116879	0.0248313	0.164407	0.0422239	0.155222	0.11642	0.269097	-0.176418	0.271714	0.02442	0.253612	0.231099	-0.170118	0.111085	0.0592887	0.174642	0.169307	-0.00972748	0.229412	0.176072	0.0455856	0.00942945	0.193918	0.017184	0.00262856	-0.107652	-0.0489354	0.0911951	0.0173807	0.0540674	0.23002	0.0213563	0.242603	0.132304	0.16073	-0.0508368	0.091362	0.117004
2.66402	0.0646532	0.0738859	0.0757277	0.144958	-0.0796258	-0.00538826	-0.00217557	0.0278175	0.130564	0.0371754	0.116855	0.0265419	0.180674	0.0577569	0.164354	0.121939	0.269687	-0.165892	0.285977	0.0351071	0.248522	0.243324	-0.157249	0.11223	0.0699162	0.183463	0.173336	-0.0151396	0.240344	0.172371	0.0490725	0.0094533	0.203574	0.0251055	0.0255942	-0.113451	-0.0492275	0.100124	0.0256598	0.0370145	0.219065	0.0355303	0.230432	0.134724	0.161862	-0.0599623	0.0987768	0.101006
2.67122	0.0691831	0.076741	0.0715971	0.14599	-0.0740469	-0.00600815	-0.0189722	0.028336	0.141555	0.0384986	0.11766	0.0276327	0.203055	0.0731647	0.173265	0.124842	0.268805	-0.155306	0.295031	0.0486374	0.239819	0.250149	-0.14205	0.115997	0.0798285	0.19123	0.17305	-0.0251234	0.251973	0.16923	0.0532568	0.00966787	0.210458	0.0383139	0.0470817	-0.11974	-0.0422835	0.109297	0.0358224	0.0237465	0.209683	0.048697	0.21767	0.132489	0.163364	-0.0609577	0.106448	0.0874698
2.67842	0.0741601	0.0775814	0.0632703	0.14565	-0.0698984	-0.00182986	-0.0333428	0.0264049	0.149512	0.0423968	0.118035	0.0289679	0.229943	0.0860929	0.18118	0.124443	0.267553	-0.144213	0.298023	0.0640094	0.228715	0.252068	-0.125915	0.122863	0.0870764	0.19815	0.168616	-0.0384927	0.262243	0.167727	0.0587165	0.0104547	0.213516	0.0555873	0.0645578	-0.124705	-0.0285268	0.118339	0.0473082	0.0148535	0.202942	0.0602484	0.206256	0.125742	0.165045	-0.0542462	0.112855	0.0778556
2.68562	0.080806	0.0750721	0.0519156	0.143862	-0.0664771	0.00790358	-0.0434875	0.0211596	0.152647	0.0476003	0.117207	0.031215	0.258785	0.094974	0.187701	0.12086	0.266939	-0.131947	0.294822	0.0803649	0.216633	0.249696	-0.110304	0.13268	0.090462	0.204045	0.160784	-0.0537634	0.269848	0.168645	0.0659168	0.0121951	0.212646	0.0749707	0.0758529	-0.126499	-0.00967979	0.126809	0.0590622	0.0100195	0.198996	0.069809	0.198019	0.115454	0.166714	-0.0413001	0.117075	0.07236
2.69282	0.0898361	0.067997	0.0392556	0.141263	-0.0630021	0.0238836	-0.0485063	0.0122368	0.150067	0.0522614	0.115359	0.034982	0.286633	0.098902	0.193059	0.115073	0.267547	-0.118041	0.28587	0.0970304	0.204962	0.243509	-0.0963807	0.144768	0.0899553	0.208467	0.15083	-0.069356	0.274241	0.172293	0.0747859	0.0153482	0.208706	0.0945747	0.0798345	-0.123519	0.0118494	0.134432	0.0695705	0.00810623	0.197202	0.0769794	0.19421	0.103033	0.168288	-0.0242054	0.119221	0.0703573
2.70002	0.10103	0.0557482	0.0273466	0.138557	-0.0591695	0.0460625	-0.0484228	2.98023e-05	0.142312	0.0546455	0.113314	0.0408232	0.310814	0.0975251	0.198048	0.108445	0.269663	-0.102425	0.27222	0.113529	0.19486	0.23365	-0.0849009	0.158358	0.086844	0.211078	0.140256	-0.0837564	0.275159	0.178272	0.084722	0.0200033	0.203097	0.113034	0.076741	-0.114584	0.0332177	0.141197	0.0771403	0.00773072	0.19666	0.0817299	0.195134	0.0898778	0.169957	-0.00561476	0.120115	0.0713468
2.70722	0.113451	0.0388384	0.0181854	0.136024	-0.0550032	0.0728965	-0.0441313	-0.0141799	0.131226	0.0538766	0.111777	0.0491679	0.329357	0.0912786	0.20355	0.102067	0.273365	-0.0853837	0.255585	0.129449	0.187314	0.220251	-0.0763237	0.172925	0.0833631	0.211817	0.130355	-0.0956535	0.272465	0.185388	0.0947297	0.0253499	0.19722	0.129521	0.0678778	-0.0993431	0.0514805	0.147158	0.0803828	0.00796318	0.196773	0.0847876	0.200182	0.0770211	0.172424	0.0116229	0.120556	0.0752568
2.71442	0.126034	0.019002	0.0134528	0.133693	-0.0502646	0.101399	-0.0373185	-0.0282228	0.119501	0.0504792	0.111037	0.0601709	0.341147	0.0816822	0.209951	0.0965655	0.278658	-0.0675678	0.238228	0.144422	0.183219	0.203902	-0.0709295	0.188059	0.0818193	0.210899	0.122064	-0.104231	0.266397	0.192016	0.103676	0.0298381	0.192356	0.143415	0.0550687	-0.0788212	0.0645161	0.152254	0.0787556	0.00880957	0.197333	0.0872016	0.208116	0.0649095	0.17671	0.0252426	0.120991	0.082022
2.72162	0.137991	-0.0012815	0.0142574	0.132	-0.0443995	0.128174	-0.0299692	-0.039506	0.109857	0.0461757	0.111163	0.0736237	0.346011	0.0711024	0.216848	0.0923216	0.285256	-0.0499845	0.222307	0.158143	0.183433	0.185847	-0.0685215	0.20321	0.083673	0.20864	0.116104	-0.109595	0.257927	0.196606	0.1104	0.0320852	0.189847	0.154185	0.0402093	-0.0555873	0.0718892	0.1562	0.0727415	0.0108838	0.198227	0.0894904	0.217479	0.0534415	0.183856	0.0343323	0.121617	0.0911713
2.72882	0.148839	-0.0195384	0.0207365	0.131828	-0.0369668	0.150371	-0.0234485	-0.0457525	0.104541	0.0431776	0.112349	0.0888884	0.344807	0.0619769	0.22316	0.0897229	0.292623	-0.0338018	0.209397	0.170219	0.188589	0.167686	-0.0681281	0.217527	0.0891507	0.20538	0.113118	-0.1127	0.248528	0.198203	0.113803	0.0314951	0.191104	0.161588	0.0252485	-0.0330269	0.0750721	0.158638	0.0636399	0.0146508	0.199252	0.0910401	0.226969	0.0420988	0.194395	0.0396788	0.122499	0.102037
2.73602	0.158274	-0.033778	0.0318766	0.134015	-0.0280559	0.166094	-0.0178576	-0.0457466	0.105113	0.0433087	0.114805	0.105304	0.339329	0.0559986	0.227702	0.0890434	0.300199	-0.019908	0.200379	0.180215	0.198597	0.151014	-0.0680447	0.2298	0.0975907	0.201583	0.113386	-0.11481	0.239509	0.196636	0.113052	0.0283718	0.197113	0.166106	0.0121236	-0.014174	0.0766277	0.159389	0.0531614	0.0201702	0.200516	0.0905156	0.235623	0.030148	0.207841	0.0430644	0.123608	0.114238
2.74322	0.166285	-0.0425279	0.0456393	0.138658	-0.0180721	0.174481	-0.012368	-0.0395656	0.112158	0.0472963	0.118285	0.122231	0.331861	0.0537932	0.229651	0.0900865	0.30753	-0.00838041	0.19539	0.187534	0.212383	0.13721	-0.06634	0.238806	0.107932	0.197881	0.116509	-0.116885	0.231481	0.192434	0.107849	0.0235379	0.207782	0.168771	0.00238419	-0.000846386	0.0788391	0.158554	0.0429094	0.0273228	0.20262	0.0870407	0.242782	0.0171602	0.222653	0.0463545	0.124842	0.127804
2.75042	0.173336	-0.0448525	0.0596106	0.145137	-0.00711679	0.175864	-0.00613332	-0.0284195	0.124955	0.054729	0.121886	0.139141	0.324631	0.0551283	0.228697	0.0922263	0.314301	0.00151992	0.193942	0.191349	0.22825	0.12747	-0.061518	0.243533	0.118798	0.194842	0.121671	-0.11946	0.22462	0.186586	0.0985026	0.0177979	0.221848	0.170535	-0.00317693	0.00652671	0.0830054	0.156558	0.0341952	0.0362515	0.206274	0.0808597	0.248033	0.00324249	0.23669	0.0509024	0.125998	0.142759
2.75762	0.180328	-0.0405014	0.0716507	0.152582	0.00540018	0.171858	0.00112653	-0.0142574	0.141579	0.0643015	0.124407	0.155431	0.319505	0.0591218	0.224859	0.0947297	0.320256	0.0108957	0.195116	0.190735	0.244552	0.122625	-0.0529826	0.243157	0.128406	0.192726	0.128162	-0.122654	0.219524	0.180393	0.0856936	0.0117302	0.237167	0.171757	-0.00464916	0.00855327	0.0892758	0.154018	0.0281334	0.0474751	0.211579	0.0729024	0.251275	-0.0107586	0.247794	0.0575125	0.127137	0.158602
2.76482	0.188035	-0.0302553	0.0803173	0.160503	0.0200272	0.164884	0.00912547	0.000596046	0.159329	0.0739813	0.125158	0.170285	0.317919	0.0646055	0.218195	0.0970721	0.325012	0.0207245	0.19781	0.185066	0.260156	0.122744	-0.0410616	0.237274	0.135052	0.191563	0.135684	-0.126106	0.217605	0.174952	0.0702679	0.00597835	0.25146	0.172162	-0.00253916	0.0064671	0.0968814	0.151515	0.0256896	0.0614166	0.2177	0.0637591	0.252914	-0.0234604	0.254565	0.0665009	0.128728	0.174308
2.77202	0.196654	-0.0159323	0.0849247	0.168771	0.0363529	0.15738	0.0172496	0.0137925	0.175619	0.0813067	0.124472	0.182664	0.321001	0.0704467	0.20889	0.0990033	0.327975	0.0316858	0.201219	0.174302	0.274473	0.126928	-0.0270784	0.226307	0.137842	0.191319	0.144047	-0.128818	0.220567	0.170696	0.0531197	0.00120997	0.263023	0.171441	0.00240803	0.00193119	0.104392	0.149333	0.0274956	0.0780582	0.223303	0.0532925	0.253624	-0.0334918	0.256664	0.0775933	0.13153	0.188833
2.77922	0.205648	0.000220537	0.0854611	0.177163	0.0529468	0.151056	0.024575	0.0233591	0.188506	0.0840425	0.123501	0.191587	0.329345	0.0758588	0.197524	0.100362	0.328398	0.0439644	0.205064	0.159186	0.287169	0.133729	-0.0132322	0.211769	0.137252	0.191993	0.152773	-0.12899	0.229418	0.167251	0.0354171	-0.00190139	0.271064	0.169671	0.00931025	-0.0031054	0.110137	0.147438	0.0336826	0.0970244	0.227433	0.0412166	0.253928	-0.0397921	0.254822	0.0897944	0.136316	0.201625
2.78642	0.213963	0.0162065	0.0827074	0.185192	0.0680864	0.146955	0.0294685	0.0283003	0.196928	0.0811636	0.123602	0.196278	0.342751	0.0806391	0.185239	0.101036	0.325608	0.0570357	0.209558	0.141084	0.298101	0.141817	-0.00228882	0.196058	0.134903	0.193679	0.160933	-0.124538	0.243783	0.16377	0.0185251	-0.00277162	0.275707	0.16731	0.0170231	-0.00695586	0.112951	0.145602	0.0436068	0.11788	0.229865	0.0281036	0.253874	-0.0417173	0.250691	0.10156	0.143677	0.212562
2.79362	0.220317	0.0305295	0.078094	0.192344	0.0806212	0.145507	0.0299156	0.02895	0.200629	0.0733793	0.125635	0.196087	0.360113	0.0852048	0.173396	0.100917	0.319338	0.0695229	0.215173	0.121617	0.307596	0.150365	0.00296831	0.181812	0.132656	0.196505	0.16759	-0.113916	0.262266	0.15958	0.00367165	-0.00106692	0.277901	0.16498	0.0243664	-0.00872612	0.112838	0.143367	0.0561416	0.140256	0.230831	0.0155151	0.253195	-0.0391066	0.246394	0.111419	0.15384	0.221586
2.80082	0.223261	0.0420332	0.0732243	0.198269	0.0902295	0.146449	0.0244498	0.0267923	0.200146	0.0630498	0.129604	0.190496	0.379699	0.0905097	0.162947	0.0998437	0.309831	0.0792086	0.222301	0.10252	0.316572	0.1589	0.000625849	0.171089	0.131869	0.20054	0.172204	-0.0966847	0.283295	0.154537	-0.00844002	0.00345111	0.279093	0.163412	0.0304878	-0.00859499	0.111198	0.140178	0.0699699	0.16346	0.230742	0.00506043	0.251824	-0.0324488	0.243932	0.118476	0.166607	0.228399
2.80802	0.221473	0.0496447	0.06935	0.202781	0.0969887	0.1486	0.013119	0.0237763	0.196844	0.0533044	0.134975	0.179261	0.399607	0.0978351	0.154203	0.0974774	0.297743	0.0836253	0.23101	0.0856042	0.326151	0.166982	-0.00967979	0.164902	0.133175	0.205827	0.174552	-0.07357	0.305474	0.149083	-0.0177741	0.011158	0.280899	0.163531	0.0350952	-0.00767708	0.110286	0.135458	0.0837922	0.186175	0.230247	-0.00247955	0.250405	-0.0231504	0.244635	0.122344	0.181109	0.232399
2.81522	0.21413	0.0526786	0.0669956	0.2056	0.100869	0.150216	-0.00240207	0.0216424	0.192624	0.0473559	0.140953	0.162703	0.418019	0.108415	0.147367	0.0934482	0.284004	0.0807047	0.240958	0.0726342	0.3371	0.174171	-0.0267386	0.163299	0.136757	0.212139	0.174534	-0.0461996	0.327384	0.143892	-0.0245333	0.0223935	0.284702	0.16641	0.0383437	-0.00735521	0.112444	0.129086	0.0963926	0.206536	0.230342	-0.00712872	0.250065	-0.013423	0.248641	0.122911	0.195587	0.23303
2.82242	0.201422	0.0512242	0.0660777	0.206196	0.102037	0.149941	-0.0195265	0.0214815	0.189394	0.0479698	0.146562	0.141931	0.433075	0.122797	0.143176	0.087595	0.269866	0.0693142	0.25152	0.0649989	0.349402	0.180382	-0.048095	0.165546	0.142437	0.21888	0.172192	-0.0169694	0.347334	0.139731	-0.02895	0.0369489	0.291193	0.172776	0.0406682	-0.00859499	0.119448	0.121838	0.10668	0.222659	0.232255	-0.00874996	0.251848	-0.00556707	0.254762	0.120038	0.207686	0.230104
2.82962	0.184417	0.0462115	0.0661314	0.204128	0.101006	0.147706	-0.0356674	0.0236452	0.188529	0.0570595	0.150526	0.118649	0.442958	0.140536	0.142705	0.0802159	0.256956	0.0496149	0.261843	0.0632942	0.362319	0.185919	-0.0706971	0.170189	0.149822	0.225121	0.167966	0.0111818	0.363606	0.137281	-0.0313044	0.053668	0.299942	0.182468	0.0427127	-0.0114799	0.132048	0.115252	0.113982	0.233275	0.236779	-0.00650287	0.256288	-0.00112653	0.26083	0.113773	0.215018	0.223905
2.83682	0.164771	0.0391066	0.0663936	0.19936	0.0984728	0.144619	-0.0486076	0.0278294	0.190693	0.0749707	0.15142	0.0948727	0.44623	0.160313	0.146532	0.0719786	0.247121	0.0233114	0.271004	0.0671923	0.374842	0.191116	-0.0914693	0.175267	0.15831	0.229859	0.16287	0.0353396	0.375146	0.136876	-0.0320971	0.070405	0.309527	0.194442	0.0450492	-0.015074	0.149703	0.111073	0.11813	0.238037	0.243825	0.000685453	0.263411	-0.000458956	0.264299	0.104743	0.215954	0.215197
2.84402	0.144315	0.0313997	0.0658751	0.19241	0.0948548	0.142097	-0.0565469	0.0330508	0.196087	0.0999987	0.14829	0.0726461	0.44241	0.180501	0.153995	0.0637352	0.241983	-0.00652671	0.278056	0.0757337	0.38597	0.196064	-0.107831	0.178629	0.16709	0.232267	0.158238	0.0531852	0.38197	0.138271	-0.0319779	0.0846326	0.318027	0.207162	0.0479162	-0.0177622	0.170666	0.110626	0.1194	0.237459	0.25264	0.0130773	0.272876	-0.00305176	0.263089	0.0942886	0.210053	0.205225
2.85122	0.124925	0.0244081	0.0637829	0.184137	0.0899732	0.141132	-0.0582635	0.0377774	0.204712	0.128692	0.141484	0.0539184	0.432211	0.199598	0.16349	0.0564635	0.242525	-0.0360608	0.282311	0.0878334	0.394726	0.200683	-0.118017	0.178427	0.175399	0.231814	0.15521	0.0635087	0.38501	0.14078	-0.0316024	0.0943005	0.323516	0.219148	0.050956	-0.0179231	0.192422	0.114578	0.118178	0.232679	0.26238	0.0295877	0.284016	-0.00798702	0.256419	0.0841141	0.197864	0.195605
2.85842	0.108457	0.0193596	0.0599205	0.175548	0.0832319	0.142336	-0.053519	0.0405014	0.216162	0.156808	0.132835	0.0401795	0.417209	0.216311	0.173444	0.0511825	0.249028	-0.0615001	0.283796	0.10246	0.400257	0.205076	-0.121385	0.173688	0.182784	0.22825	0.154239	0.0662982	0.385493	0.143564	-0.0314176	0.0982285	0.324565	0.229317	0.0534773	-0.0144362	0.212526	0.123066	0.114763	0.22521	0.272489	0.0483274	0.295746	-0.0140786	0.245124	0.0760317	0.180572	0.188178
2.86562	0.0963807	0.0173748	0.0548005	0.167596	0.0742674	0.146121	-0.043112	0.0402749	0.229335	0.18034	0.124812	0.0322461	0.399137	0.229532	0.182939	0.0489533	0.261158	-0.0799656	0.283343	0.118607	0.402009	0.209743	-0.118405	0.164449	0.189191	0.221723	0.155073	0.0624537	0.384504	0.145996	-0.0317216	0.0962377	0.320441	0.237072	0.0548899	-0.00702739	0.229228	0.135821	0.109535	0.216734	0.282806	0.0674307	0.306511	-0.0197291	0.231564	0.0716329	0.159895	0.184596
2.87282	0.0893652	0.0191748	0.0492692	0.161135	0.0634491	0.152731	-0.0284851	0.0370622	0.242484	0.196129	0.119531	0.0301003	0.379604	0.238395	0.19148	0.0506639	0.277841	-0.0899017	0.28218	0.135231	0.399804	0.215226	-0.110304	0.151485	0.195056	0.212872	0.156903	0.0536561	0.38293	0.147885	-0.0327289	0.0891387	0.311142	0.242358	0.0549972	0.00374317	0.241631	0.152093	0.103176	0.208718	0.293368	0.0855148	0.314683	-0.0230312	0.219166	0.0721872	0.138104	0.185782
2.88002	0.0871301	0.0248611	0.0439942	0.156808	0.0517488	0.161809	-0.0110865	0.0315547	0.253779	0.202096	0.118262	0.0330508	0.360048	0.242597	0.198382	0.0567496	0.29723	-0.091207	0.281227	0.151277	0.393969	0.221604	-0.0986993	0.135911	0.200975	0.202692	0.158662	0.042069	0.381565	0.149429	-0.034368	0.0786602	0.297558	0.245643	0.0539064	0.0165164	0.249469	0.170481	0.0964403	0.202161	0.304258	0.101578	0.31904	-0.0222683	0.211334	0.0785232	0.118029	0.19176
2.88722	0.0887275	0.0339448	0.039506	0.154781	0.0404119	0.172138	0.00802279	0.0246346	0.261909	0.197607	0.121582	0.0400245	0.341898	0.242442	0.202811	0.0669897	0.316888	-0.0851452	0.280613	0.16585	0.385225	0.228411	-0.0853837	0.119072	0.207204	0.192207	0.159222	0.0298679	0.381058	0.151116	-0.0361681	0.0670016	0.281155	0.247723	0.0519991	0.0291526	0.252807	0.189114	0.0898838	0.197542	0.315499	0.114727	0.319266	-0.0165761	0.210595	0.0907302	0.102574	0.201714
2.89442	0.0929356	0.0455618	0.0364304	0.154614	0.0304639	0.182092	0.0280321	0.0172138	0.266284	0.183839	0.129521	0.0496924	0.326443	0.238639	0.204378	0.0805199	0.334507	-0.0739753	0.280023	0.178105	0.374502	0.234956	-0.0721395	0.102633	0.213438	0.182199	0.157577	0.0186801	0.381833	0.153768	-0.0373721	0.0562966	0.263518	0.249338	0.0501812	0.0389636	0.251985	0.206184	0.0837624	0.194812	0.326842	0.124174	0.316048	-0.00622272	0.218099	0.108004	0.0937223	0.214183
2.90162	0.0986695	0.058794	0.0357211	0.1553	0.0226319	0.190264	0.0482023	0.0101984	0.266582	0.163567	0.141382	0.0604808	0.314444	0.231838	0.203705	0.0961721	0.348455	-0.0603199	0.279272	0.187284	0.363022	0.240707	-0.0606537	0.0886023	0.218856	0.17311	0.153083	0.00943542	0.383872	0.158149	-0.0372291	0.0479102	0.246078	0.250757	0.0500262	0.0434458	0.247616	0.220495	0.0783503	0.193644	0.337732	0.129426	0.310868	0.00774264	0.233591	0.128806	0.0920892	0.227523
2.90882	0.105155	0.0727475	0.0383794	0.155646	0.0176013	0.195849	0.0677884	0.00457168	0.262392	0.140488	0.155497	0.0707507	0.305957	0.222522	0.202054	0.112951	0.357872	-0.0463367	0.278431	0.192606	0.352138	0.245368	-0.0522494	0.0789225	0.222433	0.16526	0.145727	0.00241399	0.38681	0.164521	-0.0352621	0.0422955	0.23005	0.251627	0.0534892	0.0411749	0.240427	0.231552	0.0742495	0.193399	0.347382	0.130469	0.305545	0.0240624	0.255746	0.151289	0.0970483	0.240171
2.91602	0.112057	0.0865102	0.0449121	0.154895	0.0160277	0.198525	0.0860453	0.00113249	0.253654	0.118279	0.169468	0.0792623	0.300574	0.211203	0.200522	0.130326	0.362325	-0.0331283	0.277549	0.193524	0.342929	0.248784	-0.0474751	0.0748575	0.223303	0.158995	0.136185	-0.00262856	0.390166	0.172299	-0.0312626	0.0391841	0.21652	0.251067	0.0620484	0.0324368	0.230956	0.239199	0.0721633	0.193173	0.354874	0.127894	0.301772	0.041461	0.282443	0.173646	0.107247	0.250912
2.92322	0.119573	0.0991583	0.055182	0.15313	0.0182509	0.198227	0.102121	0.000309944	0.241292	0.0997961	0.180942	0.0854909	0.297791	0.198662	0.199527	0.14804	0.361663	-0.0205994	0.276476	0.189984	0.335914	0.250924	-0.0459254	0.0766575	0.220889	0.154608	0.125581	-0.00621676	0.393522	0.180084	-0.0252783	0.0378311	0.206286	0.248039	0.0760496	0.0191092	0.219488	0.243151	0.0721693	0.19207	0.359261	0.122821	0.300914	0.058651	0.310826	0.194454	0.121099	0.259203
2.93042	0.128013	0.109923	0.0686049	0.150985	0.0239253	0.195086	0.115019	0.00186563	0.227243	0.0867188	0.188196	0.0897765	0.297374	0.185883	0.198936	0.165564	0.35615	-0.00782609	0.274897	0.182521	0.330853	0.252193	-0.0463486	0.0837982	0.21497	0.15229	0.115186	-0.00906587	0.396591	0.186247	-0.0178516	0.0372231	0.19955	0.241822	0.0947416	0.00385046	0.206453	0.242829	0.0735104	0.189441	0.359809	0.116658	0.303853	0.074172	0.33772	0.212681	0.136858	0.265008
2.93762	0.137401	0.118142	0.0844836	0.149208	0.0321746	0.189418	0.123751	0.00512004	0.213867	0.0793993	0.190216	0.0929177	0.29934	0.173706	0.198478	0.181836	0.346661	0.00628829	0.272691	0.172305	0.326937	0.253558	-0.0469744	0.095278	0.205898	0.152218	0.106299	-0.0116765	0.399184	0.189728	-0.0103235	0.0366688	0.196004	0.232387	0.116765	-0.0105917	0.192797	0.237799	0.0752687	0.18515	0.356412	0.110775	0.310999	0.0864387	0.360322	0.227714	0.152528	0.268555
2.94482	0.147492	0.12337	0.102043	0.148338	0.0422895	0.181723	0.127685	0.00923872	0.202912	0.0770211	0.186712	0.0959098	0.303602	0.162691	0.197971	0.195646	0.33443	0.022465	0.270015	0.161046	0.323331	0.25633	-0.0458539	0.109595	0.194782	0.154543	0.100243	-0.0139594	0.401264	0.1903	-0.00456572	0.0361621	0.195235	0.220579	0.140595	-0.0218332	0.179994	0.22825	0.0770807	0.179529	0.349873	0.106102	0.322092	0.0941336	0.377023	0.239158	0.166243	0.270003
2.95202	0.157845	0.125301	0.120229	0.148898	0.0541985	0.172645	0.126719	0.0134766	0.195098	0.0782907	0.178158	0.0996232	0.309765	0.153196	0.197256	0.206149	0.320536	0.0406682	0.266892	0.150818	0.319463	0.261521	-0.0413477	0.124538	0.183386	0.159401	0.0982523	-0.0155509	0.402915	0.188422	-0.00228882	0.0364006	0.197065	0.2078	0.164503	-0.0280619	0.169408	0.215107	0.0792503	0.173104	0.341713	0.102949	0.336105	0.0967205	0.387561	0.246745	0.176942	0.269282
2.95922	0.167924	0.123781	0.137532	0.151592	0.0680685	0.163007	0.121248	0.0171721	0.190645	0.0822484	0.165927	0.104725	0.317192	0.145429	0.196069	0.213152	0.305605	0.0599205	0.262958	0.143677	0.315064	0.269318	-0.0325263	0.137424	0.173783	0.166678	0.101131	-0.0161946	0.404322	0.184864	-0.00447631	0.0381172	0.201285	0.195622	0.186574	-0.028199	0.16185	0.199819	0.0820756	0.166386	0.333393	0.101197	0.351435	0.0945687	0.392455	0.250125	0.184804	0.26592
2.96642	0.177026	0.119048	0.152284	0.157082	0.0835419	0.154001	0.112051	0.019604	0.189757	0.0887215	0.152194	0.111616	0.325352	0.139326	0.194269	0.21674	0.289947	0.0784576	0.257617	0.141126	0.310194	0.278872	-0.0195205	0.145864	0.167799	0.175822	0.108832	-0.0159264	0.40549	0.180554	-0.0112116	0.0413239	0.207233	0.185412	0.204933	-0.0222266	0.157499	0.184059	0.0853837	0.160003	0.325704	0.100517	0.366193	0.08865	0.392234	0.248885	0.191087	0.259292
2.97362	0.183994	0.111836	0.163162	0.165355	0.0993907	0.146961	0.100273	0.0198841	0.192517	0.0981569	0.139368	0.12024	0.333947	0.134295	0.191915	0.21683	0.273931	0.0941634	0.250524	0.143772	0.305301	0.288558	-0.00385642	0.148731	0.166541	0.185961	0.12055	-0.0149071	0.405979	0.176769	-0.0219285	0.0452101	0.213873	0.178283	0.218266	-0.011307	0.156331	0.169718	0.0888944	0.154823	0.31873	0.100517	0.37843	0.0801861	0.387567	0.242788	0.197393	0.248784
2.98082	0.187576	0.103128	0.169486	0.175589	0.114089	0.142974	0.0872552	0.0172198	0.198442	0.111037	0.129414	0.129956	0.342852	0.129443	0.189257	0.213253	0.258368	0.105113	0.242049	0.151229	0.301266	0.296324	0.0118852	0.146508	0.170314	0.196111	0.135195	-0.0130892	0.405014	0.175261	-0.0356913	0.0487328	0.220299	0.175035	0.226206	0.00254512	0.158381	0.158972	0.0930548	0.151986	0.31212	0.100815	0.386405	0.0703275	0.379813	0.231963	0.204915	0.234252
2.98802	0.187087	0.0939131	0.171113	0.186628	0.126678	0.142574	0.0743389	0.0114143	0.206137	0.127524	0.123537	0.139767	0.35181	0.124109	0.186652	0.206363	0.244451	0.11009	0.233322	0.162262	0.299293	0.300097	0.024724	0.140816	0.178611	0.205255	0.151682	-0.0103712	0.402057	0.177735	-0.0509501	0.050962	0.226301	0.175792	0.229192	0.0169992	0.163519	0.153857	0.0990629	0.152427	0.305402	0.101018	0.388879	0.0603139	0.3712	0.217026	0.214088	0.216359
2.99522	0.182629	0.0849843	0.168204	0.197703	0.136948	0.145811	0.0624001	0.0030458	0.213742	0.147378	0.122052	0.148594	0.360411	0.118226	0.184464	0.197333	0.2334	0.108749	0.225723	0.175065	0.300407	0.29828	0.031966	0.133842	0.190127	0.212443	0.168806	-0.00705719	0.397038	0.184864	-0.0655949	0.050962	0.232202	0.17975	0.228006	0.0301361	0.171149	0.155652	0.108051	0.156349	0.297958	0.10078	0.385523	0.0515461	0.364298	0.19908	0.22462	0.196379
3.00242	0.174803	0.0770271	0.161213	0.208855	0.144821	0.152415	0.0518739	-0.00677705	0.219774	0.169873	0.12427	0.155765	0.368452	0.112259	0.182945	0.187945	0.226021	0.101471	0.22049	0.187528	0.304914	0.290173	0.0320375	0.128073	0.202954	0.217021	0.185215	-0.00373721	0.39044	0.19576	-0.0773847	0.0476182	0.238341	0.185382	0.223416	0.0407338	0.180429	0.164449	0.120389	0.163072	0.289249	0.100148	0.377291	0.0452518	0.360799	0.179708	0.235629	0.175953
3.00962	0.164151	0.0706494	0.151086	0.220597	0.1499	0.161701	0.0430167	-0.01688	0.223672	0.193506	0.128508	0.161284	0.376046	0.106871	0.18217	0.179863	0.222504	0.0893772	0.218439	0.197589	0.312275	0.276381	0.0249445	0.126022	0.215143	0.21885	0.199604	-0.000733137	0.383037	0.20839	-0.0846922	0.0400364	0.244933	0.191164	0.216079	0.0482023	0.190729	0.1791	0.135845	0.171393	0.279331	0.0997007	0.366175	0.0420749	0.360978	0.160891	0.245768	0.156981
3.01682	0.150949	0.0663459	0.139546	0.233388	0.15173	0.172257	0.0360548	-0.026387	0.225395	0.215864	0.132453	0.165623	0.383401	0.102776	0.181925	0.174123	0.222659	0.0743389	0.219876	0.203764	0.321537	0.258815	0.012356	0.129819	0.225329	0.218582	0.211382	0.00231266	0.375593	0.220639	-0.0870287	0.0284255	0.252455	0.196129	0.206685	0.0523567	0.201941	0.197726	0.154203	0.180167	0.269151	0.100392	0.354618	0.042069	0.364006	0.144672	0.253475	0.141603
3.02402	0.135636	0.0641644	0.128746	0.247574	0.150466	0.181925	0.0309885	-0.0346184	0.225073	0.234056	0.13395	0.169253	0.390404	0.10078	0.181752	0.171369	0.226283	0.0588298	0.224614	0.205427	0.331718	0.240368	-0.00278354	0.140488	0.233036	0.217348	0.220859	0.00634193	0.368935	0.230992	-0.0850797	0.0146806	0.261927	0.19992	0.196064	0.0533938	0.214148	0.218272	0.175494	0.188524	0.260484	0.103068	0.345075	0.0451982	0.368392	0.132734	0.257486	0.131935
3.03122	0.119323	0.0638366	0.120705	0.263321	0.147212	0.188476	0.0273883	-0.0410795	0.222808	0.245684	0.131959	0.172156	0.39655	0.101662	0.18118	0.172144	0.233334	0.0454485	0.231928	0.202787	0.341833	0.224251	-0.0170231	0.157487	0.238401	0.216472	0.228816	0.0121236	0.364101	0.238341	-0.0802338	0.00185966	0.274593	0.202465	0.185192	0.0520706	0.22707	0.238693	0.199419	0.195783	0.255406	0.10792	0.339699	0.0519156	0.372213	0.125951	0.257391	0.129521
3.03842	0.103557	0.06513	0.116879	0.280583	0.143468	0.190407	0.0244498	-0.0455976	0.219071	0.249803	0.126934	0.17364	0.40136	0.105703	0.180125	0.176984	0.243551	0.0362813	0.240594	0.196594	0.350791	0.213355	-0.0273228	0.178909	0.241596	0.217187	0.235921	0.0197351	0.362122	0.241572	-0.0741839	-0.00692606	0.291073	0.20386	0.175071	0.049746	0.239956	0.257212	0.224727	0.201207	0.255823	0.114375	0.340062	0.0631332	0.373131	0.124389	0.253975	0.134689
3.04562	0.0898898	0.068295	0.117934	0.298989	0.140333	0.187445	0.0214696	-0.0484645	0.215036	0.247192	0.120509	0.172549	0.404996	0.11211	0.179225	0.186086	0.25627	0.0325084	0.24941	0.187922	0.357449	0.209647	-0.0316203	0.202245	0.242609	0.220555	0.242501	0.0287235	0.363678	0.239903	-0.0686228	-0.00935197	0.310874	0.20476	0.16669	0.0481546	0.251979	0.27265	0.249475	0.204134	0.263166	0.121647	0.346738	0.0796199	0.368845	0.12728	0.249034	0.146502
3.05282	0.0797629	0.0740051	0.123888	0.317854	0.138336	0.18037	0.0183225	-0.0502288	0.212246	0.239927	0.115007	0.167733	0.408173	0.11912	0.179851	0.198835	0.270611	0.0345647	0.257671	0.178045	0.360972	0.213891	-0.0290751	0.225145	0.241524	0.22735	0.248665	0.0383079	0.368822	0.233781	-0.0649869	-0.00410676	0.332594	0.206661	0.160891	0.0488102	0.262707	0.284725	0.271738	0.20448	0.278223	0.129342	0.359082	0.101596	0.358057	0.133306	0.244975	0.163496
3.06002	0.0746012	0.0829875	0.134289	0.336331	0.137991	0.170583	0.0155091	-0.0510633	0.211728	0.230497	0.113124	0.158489	0.411779	0.124598	0.183928	0.213772	0.286043	0.042361	0.265294	0.168532	0.361294	0.225449	-0.0199676	0.245947	0.238609	0.237894	0.254422	0.0476182	0.37697	0.225592	-0.064081	0.0092268	0.354475	0.211549	0.158429	0.0527024	0.272191	0.294369	0.290233	0.203049	0.300843	0.137746	0.375456	0.128704	0.341314	0.140923	0.244325	0.184304
3.06722	0.0759363	0.0955343	0.148189	0.353694	0.140393	0.159955	0.0139356	-0.0502527	0.213701	0.221133	0.117594	0.144863	0.416553	0.126761	0.193393	0.229067	0.302774	0.0552833	0.272661	0.16098	0.359017	0.242394	-0.00535846	0.263858	0.234252	0.252002	0.25956	0.0559032	0.387323	0.218922	-0.065589	0.0302076	0.374776	0.22108	0.160044	0.0603855	0.280565	0.303406	0.304258	0.201517	0.329977	0.147671	0.393987	0.160211	0.321037	0.14891	0.249428	0.207883
3.07442	0.0850797	0.111657	0.164282	0.369453	0.147182	0.150782	0.0148416	-0.0462949	0.217837	0.213522	0.130683	0.128055	0.423211	0.124782	0.209749	0.243115	0.321215	0.0720739	0.280267	0.156593	0.35488	0.262123	0.013268	0.278807	0.228488	0.269228	0.263739	0.0627935	0.399315	0.217241	-0.0679314	0.0572503	0.391757	0.236017	0.166374	0.0721753	0.287813	0.313753	0.313425	0.201827	0.364059	0.159991	0.413352	0.195068	0.300848	0.156808	0.261986	0.233519
3.08162	0.102371	0.131381	0.181413	0.383568	0.159591	0.145501	0.0197828	-0.0373006	0.224137	0.208884	0.153446	0.110495	0.43273	0.119013	0.233853	0.254834	0.341141	0.0907958	0.288677	0.15614	0.349492	0.282156	0.03438	0.291371	0.220996	0.289142	0.266874	0.0685692	0.412571	0.222808	-0.0684083	0.0876069	0.403744	0.256121	0.177836	0.0881433	0.293934	0.326794	0.317806	0.205642	0.401407	0.175416	0.43298	0.231719	0.284749	0.165009	0.282556	0.260752
3.08882	0.126863	0.15474	0.198984	0.396621	0.17755	0.146157	0.0306129	-0.0212729	0.233287	0.208175	0.185204	0.0957549	0.446308	0.110966	0.265813	0.263816	0.361449	0.109249	0.298649	0.160146	0.343567	0.301069	0.0567675	0.302571	0.21174	0.311571	0.269556	0.0743687	0.426775	0.236595	-0.06392	0.117826	0.409603	0.280547	0.194293	0.107974	0.299305	0.343168	0.318408	0.214189	0.440347	0.194484	0.453007	0.268173	0.276452	0.174427	0.310367	0.289458
3.09602	0.156897	0.181597	0.217289	0.409877	0.199825	0.153828	0.0491261	0.00372529	0.246233	0.212032	0.223905	0.0879586	0.46469	0.103039	0.304872	0.270295	0.380844	0.125629	0.310987	0.169212	0.338227	0.318843	0.0798523	0.313544	0.201696	0.336611	0.27315	0.0818431	0.44148	0.258768	-0.0518501	0.145	0.409579	0.308013	0.214905	0.130886	0.304759	0.362962	0.317359	0.228471	0.479084	0.217623	0.474066	0.302565	0.27895	0.186241	0.343549	0.31994
3.10322	0.190693	0.211388	0.23734	0.42479	0.224745	0.168586	0.0765324	0.0392199	0.263625	0.220692	0.266969	0.0909448	0.487745	0.0980258	0.349373	0.275332	0.398642	0.139081	0.326103	0.183851	0.33505	0.336564	0.103867	0.325334	0.193036	0.364488	0.279534	0.0929177	0.456142	0.288826	-0.0307858	0.167763	0.405562	0.336784	0.238627	0.15583	0.311309	0.386059	0.317389	0.249296	0.515848	0.245053	0.496954	0.333852	0.293976	0.201726	0.379759	0.352633
3.11042	0.226772	0.243407	0.260222	0.442338	0.25093	0.189793	0.112879	0.0855505	0.285852	0.234067	0.312042	0.107324	0.514573	0.0985324	0.396657	0.280792	0.415057	0.149935	0.34399	0.204176	0.335652	0.355864	0.129664	0.338578	0.188512	0.395447	0.290495	0.109744	0.470245	0.32534	-0.000661612	0.186664	0.400716	0.364828	0.26468	0.181907	0.319886	0.412017	0.321066	0.276905	0.549275	0.276589	0.522405	0.362033	0.321639	0.222141	0.416839	0.387818
3.11762	0.26384	0.277406	0.28668	0.462669	0.277233	0.21646	0.157028	0.141364	0.313359	0.252086	0.357211	0.137985	0.544125	0.106585	0.443554	0.289041	0.430727	0.159603	0.36453	0.229597	0.341141	0.378621	0.158066	0.353444	0.190479	0.429523	0.307226	0.134397	0.483495	0.36602	0.0372708	0.203776	0.398695	0.390434	0.29279	0.208521	0.33114	0.439912	0.330299	0.31054	0.57894	0.311691	0.550812	0.387943	0.360441	0.248432	0.453144	0.425404
3.12482	0.300729	0.313777	0.317055	0.485384	0.302416	0.247478	0.2069	0.203723	0.346643	0.27498	0.401062	0.181854	0.575715	0.123298	0.487393	0.302172	0.446481	0.170231	0.387973	0.259191	0.352126	0.406778	0.189418	0.369847	0.200313	0.466245	0.329924	0.168383	0.495803	0.408345	0.0808716	0.221664	0.402647	0.412983	0.322843	0.235337	0.345528	0.468665	0.34641	0.348443	0.605178	0.349736	0.582039	0.412703	0.407869	0.280732	0.487661	0.464904
3.13202	0.336528	0.352949	0.351226	0.510073	0.325179	0.281763	0.260121	0.269091	0.385618	0.30328	0.442743	0.236201	0.608987	0.148475	0.526804	0.321537	0.463706	0.184196	0.414872	0.292218	0.368923	0.44198	0.223601	0.38777	0.218552	0.504637	0.357693	0.212115	0.507426	0.450367	0.127709	0.242704	0.414813	0.433201	0.354385	0.262249	0.363404	0.497752	0.370306	0.388467	0.628585	0.390333	0.615561	0.437433	0.460923	0.318271	0.520134	0.505441
3.13922	0.371039	0.394773	0.388712	0.536418	0.344867	0.318497	0.314623	0.334311	0.428975	0.337195	0.482279	0.297427	0.643581	0.180763	0.561917	0.34759	0.484765	0.203681	0.445664	0.328368	0.391698	0.484926	0.260478	0.407648	0.245202	0.543505	0.388902	0.264752	0.519127	0.491196	0.175571	0.268912	0.43633	0.452834	0.386477	0.289178	0.384808	0.527585	0.402361	0.428796	0.649685	0.433379	0.650752	0.463194	0.516564	0.359845	0.551099	0.546032
3.14642	0.404727	0.438285	0.428796	0.563949	0.362074	0.357425	0.368863	0.396991	0.47437	0.376219	0.520712	0.361961	0.678807	0.218272	0.594008	0.379992	0.512564	0.230199	0.480431	0.367427	0.420403	0.534731	0.300169	0.43053	0.279886	0.581771	0.421929	0.324583	0.532073	0.530857	0.222898	0.301671	0.46702	0.473928	0.41827	0.316107	0.409287	0.559241	0.442094	0.468278	0.669116	0.478792	0.687087	0.490785	0.571805	0.404304	0.581712	0.585985
3.15362	0.438207	0.482041	0.470638	0.591904	0.378466	0.398785	0.421923	0.45566	0.519472	0.419211	0.559694	0.426853	0.713706	0.259387	0.624728	0.417793	0.549358	0.264364	0.519204	0.409091	0.454724	0.588942	0.342649	0.457799	0.321651	0.618714	0.455612	0.38954	0.547683	0.569677	0.269091	0.341332	0.505376	0.498241	0.449419	0.343215	0.435919	0.593585	0.48815	0.506204	0.687993	0.526226	0.724471	0.520444	0.623912	0.450826	0.613403	0.625217
3.16082	0.471914	0.524527	0.513577	0.619656	0.396073	0.442797	0.473416	0.509691	0.562781	0.464952	0.600922	0.489879	0.747478	0.303364	0.655955	0.459445	0.595504	0.30567	0.562173	0.453031	0.494134	0.64441	0.387216	0.490665	0.368786	0.654095	0.489503	0.457418	0.567502	0.607997	0.314438	0.386781	0.548798	0.527018	0.479895	0.371009	0.463647	0.630742	0.538677	0.542206	0.707847	0.574994	0.763369	0.551766	0.670773	0.498742	0.647444	0.664216
3.16802	0.505871	0.56417	0.557446	0.647205	0.416493	0.489426	0.523424	0.55939	0.603598	0.512505	0.645763	0.549489	0.7797	0.350177	0.689769	0.503033	0.649357	0.352585	0.609404	0.499117	0.538033	0.698316	0.432444	0.529623	0.419211	0.688142	0.523835	0.525761	0.59306	0.646025	0.359911	0.435525	0.594252	0.560683	0.509638	0.400329	0.491625	0.670308	0.59194	0.576323	0.730115	0.624025	0.804532	0.583911	0.71134	0.547183	0.684649	0.703514
3.17522	0.539958	0.599396	0.6024	0.675184	0.440609	0.538385	0.572211	0.605977	0.641698	0.561064	0.695086	0.604868	0.810558	0.399995	0.72816	0.547016	0.708258	0.402874	0.660133	0.547463	0.585765	0.748891	0.476843	0.574255	0.471222	0.721681	0.559342	0.592119	0.625712	0.683779	0.406784	0.484729	0.639153	0.598627	0.538361	0.432116	0.519562	0.711733	0.646538	0.609154	0.755525	0.672048	0.848562	0.616187	0.745857	0.595093	0.725269	0.743067
3.18242	0.574303	0.629181	0.648874	0.704378	0.468802	0.589383	0.620008	0.651079	0.677001	0.609553	0.749224	0.65608	0.840735	0.452983	0.772345	0.590843	0.769615	0.454283	0.7128	0.597882	0.636381	0.795704	0.519377	0.623494	0.523823	0.756001	0.597101	0.654334	0.666225	0.721186	0.455922	0.532508	0.682127	0.639194	0.565958	0.466901	0.547826	0.754261	0.701314	0.641692	0.784272	0.717813	0.895655	0.648469	0.775659	0.641537	0.768769	0.782305
3.18962	0.609368	0.653785	0.697541	0.735259	0.501174	0.642139	0.66672	0.69595	0.709921	0.656742	0.807947	0.703901	0.871187	0.509256	0.822186	0.634903	0.831246	0.505048	0.765681	0.649422	0.688761	0.839418	0.559574	0.676179	0.576657	0.792372	0.638193	0.710887	0.714219	0.758088	0.507295	0.578296	0.723028	0.680089	0.593215	0.504768	0.577319	0.796604	0.755244	0.674903	0.816554	0.760418	0.945562	0.681198	0.802803	0.685966	0.813782	0.820547
3.19682	0.645733	0.674939	0.749111	0.768119	0.53758	0.695974	0.711924	0.741017	0.741541	0.70188	0.870204	0.749224	0.903124	0.568616	0.876272	0.679839	0.891382	0.554144	0.817531	0.700426	0.742012	0.881577	0.597286	0.731301	0.629586	0.831592	0.683123	0.760943	0.767976	0.794345	0.560057	0.622445	0.762606	0.719345	0.621718	0.545812	0.609213	0.837046	0.807464	0.709361	0.853175	0.799608	0.997829	0.715202	0.82978	0.728399	0.858343	0.857449
3.20402	0.683898	0.695264	0.804013	0.803447	0.577408	0.749457	0.755131	0.785822	0.77309	0.745082	0.93435	0.792426	0.938135	0.630248	0.932777	0.725961	0.948858	0.601119	0.867599	0.749218	0.795722	0.924426	0.632674	0.788009	0.68242	0.873768	0.731426	0.804257	0.82491	0.830144	0.613034	0.665432	0.802028	0.756055	0.653321	0.590199	0.644571	0.874186	0.85746	0.745255	0.895292	0.83583	1.05172	0.751477	0.859183	0.769162	0.900394	0.892943
3.21122	0.724113	0.717396	0.861925	0.842035	0.619501	0.800759	0.79596	0.8295	0.805295	0.787187	0.998473	0.833476	0.978118	0.692666	0.990421	0.773156	1.00371	0.645834	0.915235	0.794619	0.849843	0.970292	0.666457	0.845522	0.735009	0.918454	0.781822	0.841206	0.882351	0.866073	0.66539	0.707525	0.842506	0.790584	0.689387	0.637889	0.684148	0.907719	0.905186	0.782633	0.94353	0.869977	1.10609	0.790972	0.893402	0.808674	0.938433	0.926954
3.21842	0.766385	0.74352	0.92175	0.884551	0.662392	0.84818	0.834399	0.87136	0.838339	0.829095	1.06082	0.872439	1.0248	0.75407	1.04862	0.821251	1.05758	0.688398	0.959796	0.836062	0.904298	1.02072	0.699836	0.903225	0.787359	0.964868	0.83257	0.872868	0.938082	0.902921	0.716764	0.748998	0.885141	0.824296	0.730371	0.688314	0.72825	0.938475	0.950825	0.82159	0.997311	0.903094	1.15938	0.834405	0.933999	0.847512	0.971848	0.959337
3.22562	0.810754	0.775236	0.982094	0.931162	0.704914	0.890553	0.870919	0.911278	0.87229	0.871462	1.12006	0.909871	1.07876	0.813079	1.10708	0.870115	1.11305	0.729185	1.0013	0.873435	0.95861	1.07562	0.734085	0.960857	0.83937	1.01212	0.882095	0.900805	0.990498	0.94142	0.76704	0.790215	0.930655	0.859201	0.775927	0.740272	0.776768	0.967664	0.994527	0.862354	1.055	0.936222	1.21011	0.881875	0.981164	0.886703	1.00102	0.990355
3.23282	0.857288	0.813287	1.0419	0.981504	0.746703	0.927097	0.906682	0.949574	0.907654	0.914943	1.17548	0.946456	1.13878	0.868976	1.16536	0.919259	1.17208	0.768721	1.04082	0.907052	1.01202	1.13301	0.770122	1.01838	0.890666	1.05932	0.929272	0.926685	1.0384	0.981855	0.816172	0.831228	0.979078	0.897509	0.825059	0.792599	0.829077	0.996298	1.03632	0.905198	1.11464	0.970161	1.25726	0.932527	1.03362	0.92755	1.02717	1.02095
3.24002	0.905699	0.857192	1.10043	1.03493	0.78814	0.957149	0.9435	0.986814	0.945312	0.960344	1.227	0.982559	1.20211	0.921518	1.22273	0.967622	1.23467	0.807512	1.07999	0.93807	1.06369	1.18961	0.8084	1.07557	0.940645	1.10588	0.973463	0.952005	1.08113	1.02394	0.864273	0.871539	1.02965	0.941145	0.87623	0.844795	0.88408	1.02533	1.07593	0.950444	1.17437	1.0051	1.30044	0.984848	1.08913	0.971073	1.0522	1.0525
3.24722	0.955039	0.90518	1.15682	1.09069	0.829959	0.980347	0.983495	1.02335	0.985974	1.00811	1.27532	1.0181	1.26553	0.970817	1.27851	1.01382	1.29879	0.845867	1.12012	0.968647	1.11278	1.24191	0.849003	1.13177	0.988609	1.15157	1.01432	0.978094	1.11886	1.06701	0.911623	0.910425	1.08111	0.991178	0.927633	0.8968	0.940484	1.05602	1.1131	0.99842	1.2323	1.04054	1.33946	1.03704	1.1452	1.01716	1.07838	1.08593
3.25442	1.00366	0.95486	1.20978	1.14769	0.872791	0.997287	1.02845	1.05925	1.02983	1.05765	1.32162	1.05285	1.32626	1.01727	1.33209	1.05679	1.36137	0.883925	1.16177	1.00145	1.15832	1.28711	0.89165	1.18592	1.03397	1.19637	1.05153	1.00616	1.15267	1.11029	0.958222	0.947595	1.13212	1.04712	0.977552	0.948453	0.997257	1.08984	1.14776	1.04923	1.28627	1.07558	1.37431	1.08743	1.1998	1.06425	1.10791	1.12134
3.26162	1.04988	1.00403	1.25795	1.20428	0.917047	1.00997	1.0791	1.09438	1.07672	1.10711	1.36719	1.08666	1.38229	1.0614	1.38271	1.09624	1.41941	0.921828	1.20484	1.03889	1.19938	1.32363	0.935584	1.23694	1.07619	1.24009	1.08485	1.03703	1.1842	1.15293	1.0034	0.983578	1.18176	1.10694	1.02466	0.999296	1.05389	1.12771	1.18027	1.10252	1.33418	1.10944	1.40529	1.13468	1.25151	1.11	1.14236	1.15812
3.26882	1.09283	1.05115	1.30049	1.25833	0.963092	1.0215	1.13502	1.12855	1.12622	1.15394	1.41296	1.11913	1.43224	1.10357	1.42925	1.13258	1.47039	0.959885	1.2492	1.08219	1.23532	1.3512	0.979835	1.28409	1.11489	1.28211	1.11437	1.07082	1.21507	1.1942	1.04588	1.01931	1.22962	1.16761	1.06824	1.04865	1.11019	1.16942	1.21124	1.15731	1.375	1.14186	1.43322	1.17798	1.2996	1.15216	1.18229	1.19538
3.27602	1.13268	1.09533	1.33736	1.30791	1.01118	1.03527	1.19488	1.16138	1.17763	1.19591	1.45937	1.14954	1.47541	1.14356	1.47043	1.16645	1.51238	0.998557	1.29467	1.13136	1.26628	1.37103	1.02365	1.32694	1.15011	1.32131	1.14088	1.10672	1.24645	1.23345	1.08442	1.05535	1.27553	1.22587	1.10815	1.09594	1.16605	1.21396	1.24128	1.21205	1.40939	1.17289	1.45927	1.21712	1.34411	1.18908	1.22711	1.23208
3.28322	1.17025	1.13623	1.36902	1.35168	1.06107	1.05422	1.25671	1.19208	1.22979	1.23157	1.50645	1.17717	1.51215	1.18061	1.50539	1.19837	1.54442	1.03818	1.34055	1.18538	1.29328	1.38559	1.06674	1.36548	1.18245	1.35649	1.16572	1.1434	1.2791	1.27016	1.11838	1.09186	1.31937	1.27904	1.14483	1.14082	1.2212	1.26027	1.27072	1.26499	1.43929	1.20241	1.48445	1.25265	1.38596	1.2198	1.27537	1.26706
3.29042	1.20631	1.17386	1.39598	1.38906	1.1117	1.08036	1.31791	1.21942	1.28125	1.26034	1.55391	1.20175	1.54389	1.21392	1.53406	1.2287	1.56744	1.07876	1.38546	1.24253	1.31811	1.39816	1.1089	1.40005	1.21288	1.38674	1.19032	1.17952	1.3138	1.30408	1.14787	1.12888	1.36108	1.32529	1.17927	1.18272	1.27527	1.30754	1.29974	1.31431	1.46708	1.23024	1.50923	1.28565	1.42676	1.24407	1.32513	1.29942
3.29762	1.24162	1.20833	1.41881	1.42002	1.16124	1.11461	1.37531	1.24226	1.33058	1.2825	1.60108	1.22366	1.57258	1.24319	1.55736	1.25779	1.58437	1.11992	1.42768	1.30039	1.34283	1.41183	1.14956	1.43124	1.24235	1.41178	1.21564	1.21408	1.35137	1.33513	1.17344	1.16661	1.4008	1.36378	1.21262	1.22101	1.3276	1.3548	1.32856	1.35843	1.49475	1.25654	1.53347	1.3171	1.46812	1.26271	1.37433	1.32917
3.30482	1.27711	1.23942	1.4383	1.4448	1.20756	1.15672	1.42555	1.26005	1.37685	1.29924	1.64682	1.24357	1.59987	1.26888	1.57683	1.28623	1.59906	1.16093	1.46579	1.35591	1.36914	1.42876	1.1876	1.45955	1.27147	1.43203	1.24238	1.24627	1.39247	1.36317	1.19596	1.20519	1.43889	1.39474	1.24585	1.25527	1.37702	1.40045	1.35741	1.39625	1.52357	1.28185	1.55675	1.34748	1.51119	1.27788	1.42108	1.35742
3.31202	1.3136	1.26652	1.45547	1.46399	1.24902	1.20507	1.46622	1.27297	1.4196	1.31277	1.68972	1.26208	1.62663	1.29201	1.59442	1.31476	1.61456	1.20096	1.49909	1.40569	1.39794	1.44987	1.2219	1.48497	1.30053	1.44854	1.27121	1.2751	1.43712	1.388	1.21681	1.24441	1.47561	1.4192	1.27941	1.28556	1.42194	1.44253	1.38614	1.42747	1.55401	1.30658	1.57865	1.37675	1.55635	1.29282	1.46387	1.38575
3.31922	1.35087	1.28921	1.47118	1.47854	1.28465	1.25677	1.49679	1.28155	1.45869	1.32586	1.72858	1.27988	1.65318	1.3139	1.61223	1.34389	1.63214	1.23931	1.5275	1.44679	1.42916	1.4751	1.25187	1.50706	1.32942	1.46304	1.30265	1.29927	1.48422	1.4093	1.23779	1.28371	1.51079	1.43856	1.31322	1.31264	1.46083	1.47935	1.41397	1.45265	1.5856	1.33014	1.59898	1.40422	1.60318	1.31075	1.50161	1.41516
3.32642	1.38705	1.30772	1.48578	1.4897	1.3141	1.30827	1.51854	1.28625	1.49417	1.34099	1.76263	1.29793	1.67964	1.33575	1.6322	1.37365	1.65157	1.27535	1.55122	1.47755	1.46199	1.50374	1.27744	1.52553	1.35747	1.47781	1.33641	1.31764	1.53182	1.42696	1.26048	1.32257	1.54369	1.45418	1.34677	1.33771	1.49276	1.51007	1.43959	1.47296	1.61701	1.3509	1.61797	1.42885	1.65064	1.33368	1.53341	1.4459
3.33362	1.41901	1.32291	1.49903	1.49864	1.33729	1.35597	1.53387	1.28755	1.52637	1.35963	1.79171	1.31732	1.70608	1.35843	1.65571	1.4038	1.67199	1.30842	1.57076	1.49783	1.49546	1.53464	1.29877	1.54061	1.38338	1.49521	1.37081	1.32991	1.5776	1.44143	1.28544	1.36058	1.57337	1.46704	1.37938	1.36201	1.51756	1.53447	1.46166	1.48975	1.64651	1.36698	1.63634	1.4493	1.69711	1.36206	1.55832	1.47766
3.34082	1.44381	1.33585	1.51029	1.50611	1.35455	1.39694	1.54533	1.28638	1.55585	1.3819	1.81586	1.33877	1.73227	1.38231	1.68335	1.43424	1.69232	1.33786	1.58694	1.50873	1.52853	1.56642	1.31603	1.55298	1.40557	1.51688	1.40318	1.33699	1.61943	1.4535	1.31183	1.39707	1.59917	1.47783	1.41008	1.38641	1.53551	1.55261	1.47913	1.50415	1.67253	1.37733	1.65513	1.46449	1.74051	1.3949	1.57551	1.50981
3.34802	1.45999	1.34754	1.519	1.5124	1.36683	1.42934	1.55504	1.28449	1.58316	1.40663	1.83518	1.36218	1.75779	1.40712	1.71484	1.46534	1.71105	1.36314	1.60099	1.51203	1.56012	1.59752	1.32962	1.56304	1.42278	1.5431	1.43121	1.34062	1.65557	1.46409	1.33787	1.43095	1.62092	1.48711	1.43767	1.41091	1.54728	1.5646	1.49154	1.51699	1.69424	1.38197	1.67521	1.47419	1.77873	1.43032	1.58452	1.54102
3.35522	1.46766	1.35922	1.52484	1.51738	1.37577	1.45246	1.56451	1.28404	1.60867	1.43187	1.84987	1.38685	1.7821	1.43191	1.74904	1.49761	1.72635	1.38419	1.61419	1.50955	1.58924	1.62632	1.34056	1.57057	1.43462	1.57239	1.45386	1.34274	1.68467	1.47387	1.36179	1.46083	1.63889	1.49536	1.46089	1.43451	1.55414	1.5708	1.49912	1.52862	1.7116	1.38167	1.69688	1.47936	1.81015	1.46584	1.58554	1.5689
3.36242	1.46803	1.37265	1.52795	1.52085	1.38336	1.46669	1.57459	1.28704	1.63238	1.4555	1.8603	1.412	1.80466	1.4551	1.78396	1.53114	1.73677	1.40144	1.62745	1.50314	1.61518	1.65136	1.34998	1.57516	1.44156	1.60202	1.47135	1.34483	1.70594	1.48329	1.38239	1.48549	1.6535	1.50315	1.47872	1.45557	1.55801	1.57195	1.50291	1.53881	1.72533	1.37752	1.71959	1.48176	1.83395	1.49854	1.57933	1.59044
3.36962	1.46312	1.38938	1.52891	1.52251	1.39128	1.47324	1.58503	1.29483	1.65417	1.47562	1.86713	1.43697	1.82512	1.47486	1.81674	1.5653	1.74197	1.41531	1.64084	1.49459	1.63773	1.67144	1.35828	1.57691	1.44467	1.6289	1.4845	1.34804	1.71967	1.49285	1.399	1.50419	1.66532	1.51104	1.4908	1.47238	1.56115	1.56894	1.50458	1.54681	1.73672	1.37096	1.74197	1.48349	1.85018	1.52549	1.56682	1.60327
3.37682	1.4557	1.40988	1.52851	1.52188	1.40055	1.4739	1.59457	1.30783	1.67391	1.49077	1.87131	1.46105	1.84329	1.48958	1.84411	1.59888	1.74271	1.42571	1.65355	1.48557	1.65715	1.68595	1.36471	1.57654	1.44534	1.65026	1.49428	1.35336	1.72747	1.50314	1.41113	1.51648	1.67512	1.51973	1.49766	1.4837	1.56531	1.56267	1.50607	1.55159	1.7474	1.36424	1.76219	1.48664	1.85962	1.54458	1.54932	1.60659
3.38402	1.44917	1.43315	1.52759	1.51826	1.41177	1.47071	1.60131	1.32568	1.69147	1.50015	1.87388	1.48325	1.8591	1.4985	1.86312	1.63054	1.74016	1.43209	1.66407	1.47727	1.67373	1.69514	1.36776	1.57472	1.44522	1.66415	1.50173	1.36144	1.73178	1.51445	1.41848	1.52231	1.68377	1.52981	1.50055	1.48883	1.57157	1.55419	1.50921	1.55228	1.75872	1.36033	1.7783	1.49319	1.86346	1.55513	1.52885	1.60119
3.39122	1.44656	1.45748	1.52686	1.51097	1.4253	1.46562	1.60339	1.34724	1.70652	1.50375	1.87585	1.50241	1.87269	1.50189	1.87189	1.65896	1.73513	1.43391	1.67066	1.47015	1.6874	1.69995	1.36608	1.57127	1.44607	1.66983	1.50801	1.3722	1.7351	1.5265	1.4214	1.52243	1.69184	1.54141	1.50103	1.48756	1.58048	1.54476	1.51538	1.54849	1.7711	1.36188	1.7888	1.5045	1.86311	1.55785	1.50821	1.58883
3.39842	1.44935	1.4814	1.52683	1.49962	1.44119	1.46025	1.5998	1.37053	1.71862	1.5025	1.87804	1.5177	1.88434	1.50089	1.86983	1.68273	1.72818	1.43157	1.67183	1.46396	1.69778	1.7015	1.35928	1.56546	1.44937	1.66789	1.51374	1.38454	1.73923	1.53855	1.4213	1.51848	1.69933	1.55392	1.50055	1.48031	1.59235	1.53582	1.52536	1.54032	1.78366	1.37016	1.79319	1.52066	1.86005	1.55442	1.49037	1.57164
3.40562	1.45715	1.50412	1.52764	1.48435	1.45878	1.45589	1.59076	1.39294	1.72745	1.49788	1.88091	1.52905	1.89443	1.49695	1.8574	1.70028	1.72011	1.42639	1.66685	1.45824	1.70448	1.7008	1.34771	1.55694	1.45589	1.66026	1.51854	1.39651	1.74496	1.54995	1.42032	1.51236	1.70557	1.56623	1.50025	1.46839	1.60719	1.52859	1.53903	1.52834	1.79448	1.38445	1.79214	1.53995	1.85558	1.54678	1.47734	1.55209
3.41282	1.46848	1.52504	1.52889	1.46584	1.47648	1.45345	1.57772	1.41183	1.73317	1.49119	1.88457	1.53691	1.90358	1.49164	1.83601	1.71006	1.71224	1.41999	1.65587	1.45282	1.70727	1.69874	1.33206	1.54644	1.46552	1.64962	1.52118	1.40628	1.75238	1.56051	1.42038	1.50547	1.70941	1.57711	1.50117	1.45395	1.62432	1.52389	1.55498	1.51349	1.80147	1.40265	1.78738	1.55929	1.85047	1.53669	1.46974	1.53303
3.42002	1.48147	1.54334	1.52966	1.44504	1.49219	1.4537	1.563	1.42511	1.73633	1.48304	1.88873	1.54197	1.9125	1.48644	1.80809	1.71103	1.70628	1.41358	1.63986	1.4477	1.70618	1.69613	1.31365	1.53529	1.47752	1.63833	1.52035	1.41274	1.76085	1.57018	1.42239	1.49832	1.70963	1.58556	1.50405	1.43939	1.64229	1.52221	1.57068	1.49676	1.80306	1.42232	1.78089	1.57545	1.84475	1.52569	1.46713	1.51718
3.42722	1.4945	1.55815	1.52903	1.42333	1.50392	1.45715	1.54914	1.4318	1.73758	1.47352	1.89248	1.5449	1.92182	1.48271	1.77715	1.70313	1.70379	1.40797	1.62051	1.44275	1.70119	1.69334	1.29474	1.52448	1.49089	1.6275	1.51551	1.41559	1.76889	1.57859	1.42614	1.49103	1.70534	1.59087	1.50903	1.42646	1.65921	1.52371	1.58347	1.47892	1.7986	1.44132	1.77426	1.58586	1.83784	1.51496	1.46878	1.50638
3.43442	1.50622	1.56905	1.52664	1.40255	1.51022	1.46387	1.53826	1.43223	1.73716	1.46273	1.89437	1.54643	1.93172	1.4813	1.74697	1.68725	1.70577	1.404	1.59995	1.43735	1.69213	1.68971	1.27832	1.5142	1.50474	1.6168	1.50703	1.41485	1.77445	1.58495	1.43105	1.48398	1.6963	1.59248	1.51535	1.41585	1.67331	1.5281	1.59153	1.46044	1.78826	1.45792	1.76837	1.58875	1.82913	1.50507	1.47386	1.50097
3.44162	1.51544	1.57602	1.52287	1.38494	1.51035	1.47336	1.53198	1.42766	1.73482	1.45118	1.89275	1.54749	1.94181	1.48237	1.72048	1.66493	1.71251	1.40269	1.58055	1.43054	1.67902	1.68358	1.26698	1.50418	1.51826	1.60489	1.49613	1.41043	1.77561	1.58858	1.43677	1.47761	1.68313	1.59006	1.52141	1.40728	1.68312	1.5345	1.59426	1.44171	1.77302	1.47059	1.76321	1.58295	1.81853	1.49599	1.48101	1.50022
3.44882	1.52153	1.57916	1.51854	1.3728	1.50405	1.48434	1.5314	1.41962	1.73008	1.43955	1.8863	1.54895	1.95133	1.48528	1.69911	1.63801	1.72347	1.40471	1.56436	1.42171	1.66225	1.67328	1.26165	1.49436	1.53047	1.59036	1.4846	1.40215	1.77113	1.58939	1.4431	1.47182	1.66728	1.58387	1.52544	1.40005	1.68741	1.5416	1.59203	1.42324	1.75445	1.47814	1.75796	1.56805	1.80633	1.48708	1.48821	1.50291
3.45602	1.52443	1.57824	1.51428	1.36785	1.49157	1.49498	1.53692	1.40962	1.72263	1.42844	1.87455	1.55106	1.9596	1.4891	1.68314	1.60822	1.73712	1.40945	1.55241	1.41093	1.64273	1.65832	1.26134	1.48484	1.54015	1.57233	1.47456	1.3902	1.76069	1.58777	1.44948	1.46587	1.65073	1.57473	1.52611	1.39354	1.6853	1.54814	1.58538	1.40563	1.73466	1.48013	1.75112	1.54491	1.79259	1.47746	1.4933	1.50793
3.46322	1.52431	1.57274	1.51044	1.3708	1.47383	1.50323	1.54808	1.39876	1.71251	1.41829	1.85798	1.55319	1.96629	1.49286	1.67219	1.57709	1.75098	1.415	1.54439	1.39887	1.62181	1.63966	1.26398	1.47558	1.54587	1.55076	1.46788	1.37555	1.74454	1.58378	1.45471	1.45877	1.63541	1.56372	1.52252	1.38732	1.67637	1.5533	1.57494	1.38945	1.71579	1.47709	1.74121	1.51578	1.77699	1.4665	1.49499	1.51421
3.47042	1.52103	1.5621	1.50718	1.38131	1.45244	1.50712	1.56323	1.38767	1.69995	1.40982	1.83775	1.55397	1.97124	1.49565	1.66551	1.54608	1.76207	1.41904	1.53904	1.38651	1.6008	1.61909	1.26736	1.46605	1.54649	1.52653	1.46536	1.35968	1.72318	1.57688	1.45732	1.45001	1.62312	1.55165	1.51404	1.38092	1.66112	1.55671	1.56172	1.37529	1.69958	1.47021	1.72745	1.4836	1.75923	1.45404	1.49309	1.52048
3.47762	1.51388	1.54604	1.50453	1.39831	1.42947	1.50501	1.57967	1.37649	1.68533	1.40402	1.81561	1.55183	1.97429	1.49648	1.66186	1.51657	1.76758	1.41996	1.5349	1.3747	1.58085	1.59815	1.26936	1.45527	1.54145	1.50152	1.46641	1.34421	1.6975	1.5662	1.45646	1.43974	1.61519	1.53878	1.50023	1.37381	1.6411	1.55808	1.54715	1.364	1.68714	1.46061	1.71031	1.45093	1.73942	1.44034	1.48814	1.52526
3.48482	1.50189	1.5246	1.50194	1.42021	1.40681	1.49587	1.59436	1.36482	1.66901	1.40151	1.7936	1.54548	1.97521	1.49432	1.65947	1.48974	1.76564	1.41719	1.53077	1.36415	1.56289	1.57772	1.26804	1.44234	1.53056	1.47835	1.46934	1.33055	1.66894	1.55136	1.45212	1.42806	1.6124	1.52527	1.48109	1.36551	1.61851	1.55698	1.53246	1.35675	1.6786	1.44901	1.69119	1.41938	1.71822	1.42605	1.48067	1.52727
3.49202	1.48447	1.49815	1.49799	1.445	1.38549	1.47942	1.60452	1.35186	1.65149	1.40181	1.77372	1.53404	1.97373	1.48837	1.65668	1.46653	1.75565	1.41078	1.52556	1.35546	1.54762	1.55823	1.26187	1.42679	1.51374	1.45982	1.47217	1.31981	1.63921	1.5326	1.44451	1.41466	1.61475	1.51153	1.45723	1.3558	1.59564	1.55284	1.51808	1.35449	1.67319	1.43597	1.67165	1.3897	1.69622	1.41183	1.47105	1.52571
3.49922	1.46179	1.46745	1.49056	1.4701	1.36557	1.45649	1.60783	1.33683	1.63336	1.40316	1.75748	1.51705	1.96965	1.47823	1.65256	1.44744	1.73826	1.40071	1.51801	1.34891	1.5354	1.53981	1.25039	1.40875	1.49111	1.44784	1.47298	1.31282	1.60996	1.51036	1.43324	1.39921	1.62122	1.49798	1.42967	1.34495	1.57433	1.54521	1.50326	1.3571	1.66942	1.42238	1.6528	1.36252	1.67378	1.39837	1.46	1.52013
3.50642	1.4345	1.43342	1.47773	1.49271	1.34656	1.42912	1.60244	1.31941	1.61505	1.40295	1.74548	1.49457	1.9628	1.46379	1.64688	1.43254	1.71512	1.38682	1.50684	1.34419	1.52611	1.52202	1.23454	1.38886	1.46331	1.44252	1.47025	1.30988	1.5823	1.48484	1.41708	1.38166	1.62971	1.48445	1.39939	1.33334	1.55573	1.53408	1.48672	1.3631	1.66561	1.40963	1.63517	1.33861	1.65143	1.38648	1.44878	1.51023
3.51362	1.40342	1.39683	1.45881	1.51033	1.32791	1.3999	1.58699	1.29985	1.59655	1.3985	1.7374	1.46738	1.95293	1.44507	1.63961	1.42166	1.68861	1.36921	1.49167	1.34036	1.51905	1.50376	1.2162	1.36805	1.43186	1.4421	1.46299	1.3104	1.55687	1.45624	1.39481	1.36255	1.63776	1.46984	1.36709	1.32101	1.54021	1.51984	1.4676	1.37011	1.66038	1.3989	1.61881	1.31865	1.63016	1.37699	1.43865	1.4957
3.52082	1.36962	1.35818	1.43455	1.52141	1.30917	1.37122	1.56105	1.27884	1.57738	1.38782	1.73211	1.43676	1.93984	1.42222	1.6305	1.41437	1.6616	1.34847	1.47345	1.33593	1.51309	1.4837	1.19731	1.34724	1.39899	1.44368	1.45103	1.31267	1.5343	1.42543	1.36622	1.34257	1.64309	1.45278	1.3334	1.30751	1.5274	1.50325	1.44576	1.37563	1.65282	1.3906	1.6032	1.30281	1.61132	1.37044	1.43026	1.47647
3.52802	1.33471	1.3177	1.40669	1.52533	1.28985	1.34487	1.52557	1.25719	1.55687	1.36989	1.72783	1.40429	1.92345	1.3958	1.6192	1.40992	1.63696	1.32543	1.4542	1.32943	1.50717	1.46108	1.17925	1.32727	1.36679	1.44422	1.43518	1.3141	1.5152	1.39416	1.33231	1.322	1.64402	1.4326	1.29899	1.29231	1.5162	1.48528	1.42157	1.3773	1.6422	1.38428	1.58706	1.29066	1.596	1.36671	1.42322	1.45306
3.53522	1.30095	1.27588	1.37725	1.52201	1.26932	1.32183	1.48289	1.23547	1.53477	1.34506	1.7223	1.37125	1.90387	1.36682	1.60569	1.407	1.61686	1.30072	1.43592	1.31974	1.50073	1.43657	1.1627	1.30896	1.33678	1.44125	1.41674	1.31176	1.49984	1.36449	1.29477	1.30079	1.63928	1.40979	1.26463	1.27516	1.50504	1.46693	1.39541	1.37291	1.62778	1.37913	1.56852	1.28157	1.58457	1.36489	1.41655	1.42639
3.54242	1.27081	1.23358	1.34804	1.51147	1.24708	1.30266	1.43616	1.2141	1.5115	1.31498	1.71323	1.33854	1.88124	1.33667	1.59042	1.40366	1.60221	1.27453	1.41985	1.30597	1.49374	1.41223	1.14766	1.29302	1.31004	1.43307	1.39685	1.30312	1.48775	1.33785	1.25541	1.27903	1.62776	1.38538	1.23119	1.25647	1.49232	1.4492	1.36754	1.36048	1.60913	1.37435	1.54568	1.27518	1.57672	1.3635	1.40927	1.3975
3.54962	1.24618	1.19204	1.32064	1.49391	1.22331	1.28755	1.38873	1.19349	1.48805	1.28224	1.69897	1.30682	1.85568	1.30678	1.57382	1.39771	1.59277	1.2468	1.40653	1.28743	1.48674	1.39073	1.13361	1.27994	1.28758	1.41877	1.37601	1.28679	1.47777	1.31455	1.21622	1.25715	1.6086	1.36034	1.19963	1.23686	1.47684	1.43288	1.33849	1.339	1.58683	1.36901	1.51755	1.27147	1.57164	1.36098	1.40073	1.36724
3.55682	1.22802	1.15244	1.29638	1.46994	1.19885	1.27602	1.34364	1.17394	1.46549	1.24983	1.67885	1.27675	1.82742	1.27857	1.55606	1.38749	1.58754	1.21791	1.39616	1.26364	1.48037	1.37431	1.11974	1.26978	1.27037	1.39841	1.35404	1.26288	1.46855	1.29395	1.17972	1.23591	1.58176	1.33551	1.17103	1.21676	1.45801	1.41818	1.3093	1.30917	1.5626	1.36181	1.4845	1.27006	1.56809	1.35588	1.39039	1.33614
3.56402	1.21654	1.11591	1.27618	1.44073	1.17494	1.26696	1.30343	1.15559	1.44452	1.22055	1.65327	1.24907	1.79688	1.25365	1.53717	1.37229	1.58512	1.1889	1.38856	1.23463	1.47515	1.36409	1.10548	1.26208	1.25908	1.37322	1.33035	1.23277	1.45917	1.27489	1.14886	1.21619	1.54827	1.31207	1.14646	1.19638	1.4358	1.40437	1.28121	1.27351	1.5387	1.35148	1.44801	1.26977	1.56443	1.34686	1.37777	1.30463
3.57122	1.21156	1.08353	1.26026	1.40775	1.15263	1.25897	1.26991	1.13857	1.42536	1.19647	1.62316	1.22457	1.76446	1.23352	1.51747	1.35233	1.58378	1.16131	1.38274	1.20122	1.47147	1.35978	1.09082	1.25598	1.25356	1.3454	1.30424	1.19865	1.44915	1.25614	1.12602	1.19872	1.50986	1.29162	1.12669	1.17593	1.41058	1.38993	1.25514	1.2356	1.51688	1.33744	1.41016	1.26876	1.55886	1.33296	1.36276	1.27321
3.57842	1.21242	1.05637	1.2481	1.37225	1.13251	1.25067	1.24388	1.12299	1.40774	1.17863	1.58986	1.20394	1.73038	1.21926	1.49774	1.32841	1.58136	1.13654	1.37666	1.16498	1.46958	1.35979	1.07628	1.25052	1.25273	1.31732	1.27518	1.16303	1.43805	1.23656	1.11212	1.1842	1.46815	1.2754	1.11194	1.15574	1.38312	1.3729	1.23146	1.19897	1.49783	1.32015	1.3732	1.26527	1.54973	1.31406	1.34589	1.24258
3.58562	1.21756	1.03514	1.23861	1.33519	1.11479	1.24093	1.22478	1.10915	1.39096	1.16693	1.55509	1.18766	1.69476	1.2108	1.47895	1.30152	1.57552	1.11538	1.36791	1.12776	1.46945	1.36157	1.06241	1.2448	1.25499	1.29063	1.24312	1.12836	1.42534	1.21525	1.10636	1.17322	1.42416	1.26319	1.10188	1.13624	1.35446	1.35152	1.21017	1.16652	1.48153	1.30048	1.33922	1.25847	1.53584	1.29119	1.32842	1.21346
3.59282	1.22428	1.01971	1.23042	1.29749	1.09972	1.22898	1.21077	1.0974	1.37378	1.16017	1.52079	1.17593	1.65823	1.20668	1.46168	1.27286	1.56437	1.09802	1.35465	1.0916	1.47057	1.36199	1.04942	1.23819	1.25836	1.26584	1.20866	1.09677	1.41053	1.19178	1.1068	1.16591	1.37869	1.25307	1.09592	1.1178	1.32582	1.32464	1.19116	1.14038	1.46776	1.27904	1.31009	1.2483	1.51631	1.26638	1.31181	1.18666
3.60002	1.22914	1.00898	1.22218	1.26026	1.08762	1.2141	1.19906	1.0878	1.35466	1.15645	1.4888	1.16833	1.62225	1.20429	1.4459	1.24385	1.54698	1.0845	1.33643	1.0587	1.47175	1.35788	1.03713	1.23038	1.26037	1.24252	1.17302	1.06964	1.39351	1.16636	1.11117	1.16166	1.33317	1.24239	1.09318	1.10055	1.29836	1.29198	1.1744	1.12205	1.45606	1.25603	1.28715	1.23465	1.49067	1.24178	1.29697	1.16293
3.60722	1.22885	1.00149	1.21276	1.22476	1.07864	1.19587	1.18663	1.08008	1.33239	1.15362	1.46022	1.16377	1.58867	1.20065	1.43095	1.21585	1.52343	1.07483	1.314	1.03113	1.4712	1.34663	1.0251	1.22113	1.2581	1.22004	1.13796	1.04724	1.3748	1.13988	1.11697	1.15911	1.28982	1.22877	1.09254	1.08457	1.27297	1.25431	1.15954	1.11192	1.44535	1.23166	1.27077	1.21707	1.45886	1.21907	1.28385	1.14297
3.61442	1.22097	0.995922	1.20152	1.19213	1.07237	1.17437	1.17081	1.07367	1.3068	1.14957	1.43523	1.16075	1.55894	1.19292	1.41577	1.18966	1.49457	1.06878	1.28867	1.0104	1.46696	1.32679	1.01262	1.21005	1.24837	1.19786	1.10552	1.02866	1.35509	1.11385	1.12167	1.15635	1.25095	1.21078	1.09277	1.06983	1.2502	1.21331	1.1458	1.10881	1.43381	1.20655	1.26026	1.1952	1.42133	1.19938	1.2716	1.12743
3.62162	1.20424	0.991255	1.18838	1.16313	1.068	1.15008	1.1498	1.06791	1.27906	1.14254	1.41336	1.15764	1.53373	1.17895	1.39925	1.16535	1.46172	1.0654	1.26177	0.996971	1.4573	1.29838	0.998801	1.19662	1.22858	1.17559	1.07778	1.01221	1.33489	1.09013	1.12292	1.15147	1.21798	1.18796	1.09278	1.05613	1.23021	1.17128	1.13226	1.10989	1.41925	1.18138	1.25406	1.16963	1.37917	1.1833	1.25893	1.11666
3.62882	1.17852	0.986606	1.17359	1.13815	1.06448	1.12387	1.12297	1.06207	1.25118	1.13109	1.39371	1.15291	1.51303	1.1576	1.3806	1.14241	1.42652	1.06285	1.23445	0.990087	1.44106	1.26308	0.98272	1.18043	1.19777	1.15286	1.05643	0.995898	1.31438	1.07032	1.11906	1.14291	1.19123	1.16047	1.09184	1.04316	1.21261	1.13052	1.11828	1.11147	1.39998	1.15656	1.25018	1.14201	1.33401	1.17084	1.24446	1.11042
3.63602	1.14476	0.981003	1.15754	1.11726	1.06098	1.09676	1.09087	1.05525	1.22521	1.11409	1.37506	1.14518	1.4965	1.12893	1.35965	1.12025	1.39089	1.05894	1.2077	0.988245	1.41766	1.22375	0.963867	1.16149	1.1568	1.12955	1.04225	0.978005	1.29371	1.05531	1.1095	1.12957	1.17052	1.12935	1.08974	1.03059	1.1964	1.09293	1.10355	1.11021	1.37543	1.13241	1.24675	1.11418	1.28767	1.16112	1.22669	1.1077
3.64322	1.10491	0.973558	1.14077	1.10012	1.05683	1.06968	1.05505	1.04659	1.2025	1.09087	1.35583	1.13341	1.48327	1.09444	1.33701	1.09851	1.35673	1.05174	1.18223	0.98955	1.38701	1.18374	0.942534	1.14022	1.10831	1.10615	1.03498	0.957346	1.2734	1.04515	1.09451	1.11085	1.15556	1.09664	1.0865	1.01819	1.18011	1.06005	1.08786	1.10393	1.34599	1.10962	1.24261	1.08712	1.2421	1.15246	1.20409	1.10661
3.65042	1.06187	0.963706	1.12419	1.08592	1.05125	1.04339	1.01778	1.03552	1.18341	1.0615	1.33448	1.11727	1.47155	1.05696	1.31382	1.07707	1.32543	1.0399	1.1583	0.99194	1.34954	1.14608	0.919729	1.11731	1.05612	1.08405	1.03338	0.93345	1.25422	1.03933	1.07464	1.08679	1.1457	1.06499	1.08209	1.00591	1.16218	1.03309	1.07113	1.09165	1.31252	1.08941	1.23746	1.06103	1.19917	1.14301	1.17549	1.10494
3.65762	1.019	0.95104	1.10931	1.07351	1.04329	1.01853	0.981772	1.02208	1.16745	1.02721	1.31	1.09733	1.45879	1.02001	1.29137	1.05575	1.29766	1.02264	1.13563	0.993496	1.30643	1.11295	0.896764	1.09325	1.00456	1.06499	1.03546	0.906688	1.23695	1.03733	1.05047	1.05814	1.13935	1.03697	1.07612	0.993723	1.14149	1.0128	1.05353	1.07325	1.27615	1.07294	1.23181	1.03608	1.16053	1.13136	1.14076	1.10069
3.66482	0.979346	0.935227	1.09754	1.06151	1.03207	0.99557	0.949728	1.00677	1.15331	0.990492	1.28217	1.07478	1.44263	0.986856	1.27079	1.03419	1.27345	0.999522	1.1138	0.992727	1.2596	1.08573	0.874805	1.06841	0.958067	1.0505	1.03847	0.878239	1.22184	1.03867	1.02286	1.0264	1.1341	1.01428	1.06796	0.981498	1.11771	0.999206	1.03583	1.04936	1.23826	1.06056	1.22628	1.01291	1.12745	1.11687	1.10127	1.09248
3.67202	0.945091	0.916052	1.08902	1.04863	1.01687	0.974894	0.923771	0.990224	1.13912	0.954479	1.25132	1.05053	1.42167	0.959712	1.25279	1.01196	1.25249	0.97059	1.09265	0.988817	1.2113	1.06503	0.854594	1.04319	0.920397	1.04131	1.03905	0.849873	1.20877	1.04233	0.993073	0.993502	1.12752	0.997311	1.05712	0.969094	1.0913	0.991607	1.01908	1.0216	1.20066	1.05171	1.22111	0.992352	1.10039	1.09935	1.05977	1.07962
3.67922	0.917262	0.893885	1.08215	1.03389	0.997239	0.95678	0.904763	0.972867	1.12285	0.922096	1.218	1.02483	1.39564	0.939286	1.23724	0.988764	1.23426	0.936657	1.07243	0.981635	1.16354	1.0507	0.836229	1.01831	0.893861	1.03715	1.03366	0.823623	1.19745	1.04647	0.962722	0.961161	1.11814	0.985348	1.04364	0.956559	1.06329	0.988829	1.00403	0.992602	1.1653	1.04534	1.21608	0.974518	1.07891	1.07907	1.0196	1.06201
3.68642	0.895846	0.869691	1.07418	1.01669	0.972939	0.941426	0.89218	0.954902	1.10309	0.89556	1.18316	0.997603	1.36498	0.924855	1.22299	0.964683	1.21813	0.899374	1.0536	0.971287	1.11759	1.04167	0.819242	0.994623	0.878793	1.03689	1.01957	0.801295	1.18749	1.04867	0.933075	0.930518	1.10562	0.97689	1.02822	0.944126	1.03515	0.989616	0.990963	0.965488	1.13381	1.04045	1.21068	0.958395	1.06189	1.05694	0.983608	1.04006
3.69362	0.880188	0.844896	1.06257	0.996906	0.943977	0.928843	0.884479	0.936663	1.07958	0.876105	1.14856	0.969112	1.33046	0.914806	1.20806	0.94015	1.20343	0.860965	1.03639	0.957859	1.07431	1.03612	0.802869	0.972873	0.873679	1.03848	0.995767	0.783974	1.17807	1.04672	0.904745	0.902289	1.09029	0.969994	1.01198	0.932211	1.00843	0.992668	0.979877	0.942838	1.10711	1.0359	1.20432	0.942546	1.0481	1.03453	0.953764	1.015
3.70082	0.869095	0.820798	1.04589	0.975013	0.910872	0.918734	0.879741	0.918674	1.05344	0.863916	1.11666	0.940162	1.29353	0.906974	1.19045	0.91573	1.18952	0.823742	1.0206	0.941378	1.03461	1.032	0.78637	0.953269	0.875789	1.0393	0.963062	0.77188	1.16767	1.03939	0.877947	0.876951	1.07267	0.962824	0.99625	0.921059	0.984418	0.996405	0.970602	0.926018	1.08547	1.03018	1.19616	0.925982	1.03658	1.0137	0.931019	0.988793
3.70802	0.861084	0.798279	1.02372	0.951791	0.874853	0.910342	0.876129	0.901431	1.02665	0.857991	1.08981	0.911629	1.25639	0.899088	1.16917	0.892007	1.17573	0.789654	1.00555	0.922012	0.999475	1.02777	0.769484	0.935519	0.882071	1.03676	0.923735	0.76437	1.15424	1.02651	0.85299	0.854897	1.0533	0.954014	0.982314	0.910562	0.963801	0.998831	0.962609	0.915176	1.06869	1.02152	1.18489	0.908506	1.0268	0.995958	0.915438	0.96367
3.71522	0.854647	0.777894	0.99619	0.928086	0.83769	0.902492	0.87198	0.885087	1.00135	0.856048	1.06931	0.883967	1.22141	0.889063	1.14481	0.869608	1.16105	0.76009	0.990373	0.90009	0.969648	1.02274	0.752473	0.919259	0.889796	1.02903	0.880891	0.760001	1.13603	1.00839	0.830448	0.836176	1.03269	0.942701	0.971401	0.900251	0.946426	0.997794	0.954849	0.909519	1.05616	1.00854	1.16922	0.890201	1.01857	0.982052	0.906223	0.941479
3.72242	0.848681	0.759894	0.964093	0.904673	0.801408	0.893831	0.865644	0.869352	0.979203	0.855035	1.05519	0.857109	1.1903	0.87539	1.1192	0.84914	1.14412	0.735831	0.974375	0.876135	0.94521	1.01683	0.735778	0.904393	0.896722	1.01535	0.838178	0.756896	1.11234	0.985527	0.810814	0.820327	1.01121	0.928593	0.964415	0.889301	0.931412	0.991559	0.945902	0.90763	1.04689	0.990921	1.14886	0.870818	1.01199	0.972188	0.901496	0.92324
3.72962	0.842762	0.744045	0.92935	0.882173	0.768191	0.883341	0.855798	0.853819	0.961083	0.851953	1.04669	0.830907	1.16375	0.857443	1.09466	0.831181	1.12356	0.717133	0.957495	0.85085	0.925809	1.01005	0.719774	0.891185	0.90124	0.995946	0.799495	0.753015	1.08358	0.958717	0.794268	0.806725	0.989056	0.91185	0.961596	0.876522	0.917614	0.979298	0.93478	0.907594	1.03965	0.96938	1.12504	0.849938	1.0075	0.966126	0.898588	0.909191
3.73682	0.837064	0.729632	0.895047	0.86118	0.740182	0.87046	0.841975	0.838387	0.946772	0.844806	1.04261	0.80533	1.14176	0.835538	1.07329	0.816113	1.09864	0.703895	0.940472	0.825214	0.911325	1.00224	0.704622	0.879914	0.902355	0.971758	0.768226	0.746566	1.05091	0.929409	0.780684	0.794959	0.966376	0.89305	0.962365	0.860506	0.903904	0.961381	0.921595	0.907189	1.03363	0.945163	1.10016	0.827777	1.00555	0.962931	0.894994	0.899088
3.74402	0.83192	0.71559	0.864363	0.842243	0.719333	0.855261	0.824881	0.823361	0.935096	0.832868	1.04115	0.780135	1.12422	0.810778	1.05649	0.804073	1.06962	0.695735	0.924551	0.80049	0.901997	0.99315	0.690311	0.870466	0.899571	0.944465	0.746363	0.736368	1.01601	0.899845	0.77008	0.784874	0.943518	0.873119	0.965399	0.839883	0.88948	0.939161	0.907409	0.904489	1.02894	0.919509	1.0767	0.805801	1.00599	0.960833	0.889146	0.892383
3.75122	0.827473	0.700951	0.839138	0.825554	0.706953	0.838375	0.806117	0.80924	0.924194	0.816637	1.03969	0.754619	1.11085	0.784546	1.04478	0.794905	1.03758	0.691926	0.911051	0.778019	0.89789	0.982732	0.676686	0.86236	0.892836	0.916588	0.733966	0.721896	0.981158	0.872475	0.762731	0.776231	0.921142	0.852883	0.96885	0.81358	0.874007	0.914508	0.893706	0.898457	1.02648	0.893503	1.05643	0.786459	1.00775	0.957555	0.880879	0.888062
3.75842	0.823665	0.685263	0.81923	0.810874	0.703108	0.820798	0.787455	0.796425	0.912124	0.797307	1.03532	0.727904	1.10072	0.758386	1.03752	0.78817	1.00406	0.691247	0.901008	0.758809	0.898182	0.971055	0.663209	0.854933	0.882322	0.890881	0.729316	0.703168	0.94918	0.849068	0.758708	0.768387	0.900048	0.832713	0.970584	0.781065	0.85783	0.889474	0.88197	0.889379	1.02712	0.868255	1.04027	0.772178	1.00902	0.951046	0.871128	0.884891
3.76562	0.820351	0.668675	0.803012	0.79754	0.706458	0.803739	0.770026	0.785017	0.897503	0.77638	1.02583	0.699639	1.09231	0.733948	1.03279	0.783092	0.970888	0.692087	0.894976	0.743288	0.901139	0.958091	0.648707	0.847489	0.868213	0.869358	0.729716	0.68078	0.922853	0.830364	0.757396	0.760573	0.88098	0.812769	0.96848	0.742614	0.841814	0.866091	0.873417	0.878805	1.03126	0.844997	1.02871	0.764376	1.00777	0.940043	0.861239	0.88169
3.77282	0.817329	0.651687	0.788456	0.784761	0.714594	0.788325	0.754255	0.774884	0.879866	0.755292	1.01063	0.670648	1.0839	0.712967	1.02807	0.778747	0.940251	0.692803	0.89283	0.731283	0.904793	0.943381	0.631601	0.839335	0.850648	0.85265	0.732213	0.655973	0.903904	0.816298	0.757337	0.7523	0.864613	0.793475	0.960875	0.699437	0.82702	0.846159	0.868863	0.868982	1.03872	0.824738	1.02159	0.763333	1.00252	0.924063	0.852334	0.877881
3.78002	0.814188	0.634974	0.773847	0.771946	0.72462	0.775206	0.740236	0.765896	0.859588	0.73505	0.990742	0.64283	1.07427	0.697047	1.02131	0.7743	0.91458	0.692034	0.893521	0.722158	0.907797	0.926173	0.610411	0.82956	0.829822	0.840193	0.734192	0.630516	0.892454	0.806481	0.756657	0.743341	0.851673	0.775862	0.94685	0.653857	0.814068	0.831157	0.868428	0.862074	1.04894	0.807917	1.01768	0.768644	0.992411	0.902945	0.845122	0.873584
3.78722	0.810122	0.619125	0.757962	0.758886	0.733745	0.764459	0.72788	0.757903	0.83769	0.716019	0.967968	0.618368	1.06269	0.687271	1.01177	0.769156	0.895852	0.688738	0.894976	0.714922	0.909489	0.905854	0.584525	0.817096	0.80623	0.831008	0.733674	0.606436	0.887227	0.800598	0.753593	0.733453	0.842637	0.761461	0.926381	0.609046	0.802839	0.821811	0.871259	0.859272	1.06074	0.794232	1.01486	0.779581	0.977308	0.876856	0.839806	0.869453
3.79442	0.804025	0.604588	0.740051	0.745738	0.739616	0.755638	0.717008	0.750548	0.815535	0.697821	0.944203	0.599027	1.04861	0.683773	1.00011	0.762928	0.884902	0.682014	0.89488	0.708562	0.909442	0.882161	0.554466	0.801152	0.780898	0.824213	0.729561	0.585431	0.886297	0.798178	0.746638	0.722086	0.837195	0.751615	0.90003	0.568229	0.792831	0.817823	0.875592	0.860339	1.07185	0.782776	1.01082	0.794965	0.957954	0.846535	0.836021	0.866181
3.80162	0.794876	0.591725	0.720006	0.732881	0.740391	0.747865	0.706899	0.743067	0.794673	0.679535	0.921309	0.585783	1.03131	0.685745	0.987846	0.75534	0.881249	0.671047	0.89168	0.702232	0.907141	0.855166	0.521755	0.781637	0.755197	0.818843	0.721765	0.568569	0.88762	0.798219	0.734556	0.708705	0.834101	0.747019	0.86875	0.533825	0.783598	0.817919	0.879276	0.863731	1.07903	0.772542	1.00416	0.812763	0.936157	0.813442	0.832915	0.864184
3.80882	0.782067	0.580776	0.698572	0.720811	0.734901	0.74017	0.696123	0.734216	0.776517	0.660104	0.901008	0.578642	1.01022	0.69167	0.976408	0.746286	0.883538	0.655413	0.885177	0.695264	0.902128	0.825113	0.488359	0.759417	0.730491	0.813538	0.711221	0.556159	0.889266	0.799203	0.716448	0.693202	0.831431	0.747555	0.834018	0.507182	0.774914	0.820279	0.880307	0.867105	1.07911	0.762844	0.994742	0.83015	0.914532	0.77945	0.829154	0.863403
3.81602	0.765538	0.571769	0.677234	0.710082	0.722903	0.731772	0.683045	0.722587	0.761849	0.638843	0.8847	0.576609	0.985175	0.699496	0.96671	0.736177	0.890118	0.635272	0.876236	0.68711	0.894541	0.792491	0.456375	0.736147	0.707859	0.806731	0.699711	0.547802	0.889629	0.799459	0.692141	0.676084	0.82733	0.75227	0.798005	0.488877	0.766659	0.823009	0.877362	0.867945	1.07009	0.753343	0.98328	0.844401	0.895661	0.746161	0.823069	0.863296
3.82322	0.745606	0.564528	0.657725	0.701153	0.705135	0.722313	0.666451	0.707316	0.750577	0.615609	0.873035	0.57779	0.956595	0.706881	0.958931	0.725996	0.899279	0.611353	0.866103	0.677037	0.885195	0.75835	0.427854	0.713801	0.688195	0.797248	0.689465	0.54248	0.887668	0.797665	0.662518	0.658077	0.820565	0.759339	0.763321	0.479221	0.758547	0.824535	0.870186	0.863969	1.05187	0.743985	0.970691	0.853956	0.8811	0.714606	0.81315	0.86295
3.83042	0.722647	0.558549	0.641406	0.694174	0.683081	0.711977	0.646067	0.688398	0.741917	0.590885	0.865543	0.579655	0.925452	0.711465	0.952196	0.716871	0.909036	0.584728	0.856048	0.664061	0.875223	0.72453	0.404853	0.694215	0.67237	0.784904	0.682557	0.538784	0.883102	0.79307	0.629294	0.639868	0.810361	0.766134	0.73241	0.478196	0.75025	0.823635	0.859463	0.85336	1.02582	0.734818	0.958145	0.85876	0.870997	0.685602	0.798464	0.861132
3.83762	0.696993	0.55303	0.628847	0.688654	0.658393	0.701231	0.622517	0.66672	0.734967	0.565648	0.860989	0.579935	0.893277	0.71131	0.944757	0.70954	0.917214	0.556523	0.847423	0.647348	0.865501	0.693393	0.389242	0.678819	0.661242	0.77033	0.68025	0.53516	0.876188	0.785244	0.594318	0.622112	0.796169	0.769657	0.706828	0.484997	0.741643	0.819218	0.846457	0.835127	0.994092	0.725681	0.947011	0.859731	0.864452	0.659955	0.778919	0.856376
3.84482	0.669241	0.54692	0.620133	0.683391	0.632346	0.690436	0.596786	0.64376	0.729233	0.541198	0.858033	0.577402	0.862253	0.705504	0.934374	0.70408	0.921702	0.527978	0.84151	0.626588	0.856364	0.667334	0.382137	0.668442	0.655252	0.754482	0.682861	0.530297	0.867343	0.77396	0.559121	0.605625	0.777721	0.767267	0.687039	0.497866	0.732815	0.810301	0.83245	0.809556	0.959307	0.716275	0.938582	0.85783	0.860131	0.638556	0.755262	0.847232
3.85202	0.640363	0.539261	0.61506	0.676829	0.605762	0.67988	0.569898	0.621158	0.72459	0.519031	0.855595	0.572085	0.835162	0.694585	0.919151	0.700009	0.920963	0.500488	0.838751	0.602025	0.847775	0.648344	0.383425	0.663173	0.654191	0.738102	0.689912	0.523436	0.856817	0.759202	0.524807	0.59135	0.755364	0.757331	0.672877	0.514722	0.723791	0.7963	0.818229	0.778359	0.924426	0.706238	0.933516	0.853664	0.85656	0.622058	0.728619	0.832766
3.85922	0.611788	0.529408	0.613248	0.667697	0.579214	0.669873	0.543046	0.600505	0.720966	0.500828	0.852942	0.565046	0.814968	0.680101	0.89823	0.69654	0.914311	0.475419	0.838482	0.574243	0.839621	0.63768	0.391763	0.662261	0.657231	0.721627	0.700414	0.514466	0.844789	0.741446	0.492281	0.579959	0.730389	0.739413	0.663817	0.533903	0.714129	0.777322	0.804144	0.744289	0.892282	0.695294	0.931424	0.847661	0.852156	0.610584	0.700223	0.81293
3.86642	0.585103	0.517344	0.613987	0.655478	0.553185	0.660998	0.517935	0.58344	0.718105	0.48824	0.849545	0.557953	0.804013	0.663972	0.872123	0.692594	0.902045	0.453818	0.839245	0.54394	0.831729	0.63563	0.405097	0.664294	0.663227	0.70551	0.712997	0.503927	0.831538	0.721776	0.462401	0.571471	0.704879	0.714093	0.658995	0.554198	0.702876	0.754279	0.79028	0.710362	0.864959	0.683379	0.931281	0.840497	0.845307	0.603777	0.671297	0.788784
3.87362	0.561666	0.50357	0.616068	0.640583	0.527966	0.653982	0.496602	0.571442	0.715613	0.482625	0.845021	0.55266	0.803447	0.647932	0.842267	0.6868	0.885314	0.436252	0.839561	0.512177	0.823957	0.641394	0.421321	0.66762	0.670916	0.690675	0.725669	0.492674	0.817609	0.701684	0.435722	0.565183	0.681055	0.682729	0.657099	0.574213	0.688869	0.728714	0.776595	0.679022	0.843328	0.670612	0.932163	0.833124	0.834888	0.600928	0.643331	0.762272
3.88082	0.542444	0.48883	0.618142	0.624031	0.5036	0.649107	0.48089	0.565487	0.713056	0.48461	0.8394	0.550985	0.81284	0.633222	0.810611	0.677907	0.865841	0.42277	0.838315	0.480849	0.816137	0.653023	0.438482	0.670725	0.678784	0.678551	0.735939	0.481528	0.803816	0.682628	0.412351	0.560039	0.660914	0.647235	0.65642	0.591791	0.671357	0.702351	0.76279	0.651842	0.827134	0.656998	0.933439	0.826317	0.820613	0.601	0.618178	0.735801
3.88802	0.528198	0.473976	0.61928	0.607109	0.479943	0.645941	0.471574	0.565553	0.709903	0.493604	0.833267	0.55418	0.830072	0.620562	0.779378	0.665396	0.845581	0.412983	0.834638	0.452524	0.808197	0.667781	0.454468	0.672317	0.684959	0.670624	0.741416	0.470895	0.791228	0.665778	0.392336	0.554985	0.646031	0.609833	0.655258	0.604337	0.650316	0.676906	0.748289	0.629985	0.815719	0.642431	0.934583	0.820297	0.803018	0.60268	0.597686	0.711906
3.89522	0.519431	0.460124	0.619149	0.591111	0.456965	0.643563	0.468171	0.570202	0.705445	0.50779	0.827509	0.5624	0.85156	0.610209	0.750744	0.649828	0.826287	0.406212	0.827688	0.429577	0.800335	0.682718	0.467151	0.671268	0.687563	0.667846	0.740433	0.460839	0.781101	0.651956	0.376117	0.549167	0.637466	0.572819	0.652528	0.609785	0.626481	0.654161	0.732607	0.614524	0.808418	0.62691	0.935036	0.814676	0.782931	0.604767	0.583285	0.692773
3.90242	0.516301	0.448483	0.617695	0.577217	0.434852	0.64109	0.469285	0.577074	0.69899	0.524509	0.822818	0.57441	0.872892	0.601745	0.726467	0.632578	0.809395	0.401616	0.817025	0.413287	0.79307	0.695145	0.474799	0.666887	0.685227	0.670153	0.732452	0.451297	0.774717	0.641668	0.364614	0.542045	0.635654	0.53829	0.647813	0.607449	0.600982	0.635946	0.715739	0.606364	0.804555	0.610882	0.93419	0.808704	0.760919	0.606418	0.575382	0.679719
3.90963	0.51831	0.439966	0.614917	0.566429	0.41402	0.638056	0.473404	0.583702	0.690174	0.54096	0.819308	0.587988	0.889879	0.594163	0.707591	0.615144	0.795943	0.398433	0.803185	0.403619	0.787133	0.703001	0.476629	0.659227	0.677526	0.676739	0.718129	0.442302	0.772953	0.634986	0.359023	0.533354	0.640148	0.508171	0.641	0.597864	0.57525	0.623733	0.698376	0.605762	0.803351	0.595134	0.931758	0.801659	0.737309	0.607294	0.573325	0.672787
3.91683	0.524098	0.434601	0.610745	0.559413	0.394982	0.63445	0.479299	0.588179	0.679082	0.554729	0.816631	0.6006	0.899523	0.586408	0.694042	0.598776	0.786322	0.396317	0.787574	0.399786	0.783503	0.705123	0.472933	0.649309	0.665057	0.686425	0.699025	0.433916	0.775844	0.631434	0.360215	0.523371	0.64953	0.484347	0.631994	0.58229	0.550938	0.618243	0.681597	0.611603	0.804031	0.580472	0.927997	0.792825	0.712442	0.607449	0.575632	0.670791
3.92403	0.531799	0.431448	0.605398	0.556374	0.378275	0.630289	0.4861	0.589222	0.666171	0.563973	0.814247	0.609988	0.900614	0.577921	0.684965	0.584692	0.780094	0.395507	0.771862	0.400913	0.782984	0.701284	0.464684	0.638741	0.648981	0.697708	0.677371	0.425971	0.782394	0.630212	0.36847	0.512964	0.661767	0.468659	0.620645	0.562477	0.529897	0.619149	0.666302	0.621659	0.805974	0.567287	0.923347	0.781316	0.687003	0.607163	0.580364	0.67187
3.93123	0.539607	0.429195	0.599563	0.557083	0.364536	0.62542	0.493181	0.58589	0.652236	0.567281	0.811452	0.614423	0.893646	0.568968	0.679183	0.574112	0.776088	0.396723	0.757372	0.405985	0.785738	0.692242	0.453049	0.629002	0.630689	0.708616	0.6558	0.418121	0.790894	0.630462	0.383443	0.503367	0.674689	0.462359	0.607038	0.540811	0.51403	0.625366	0.652951	0.633365	0.808907	0.555664	0.918233	0.766015	0.661993	0.606942	0.585544	0.674081
3.93843	0.546193	0.426888	0.593853	0.56116	0.354475	0.619763	0.500035	0.577593	0.63836	0.563955	0.807136	0.6127	0.880384	0.560683	0.675589	0.567812	0.773019	0.400949	0.74507	0.413424	0.790906	0.679404	0.43928	0.62089	0.611722	0.71677	0.636792	0.410098	0.799316	0.631428	0.404131	0.495672	0.68633	0.465494	0.591749	0.520337	0.504899	0.635445	0.641739	0.644612	0.812608	0.545907	0.912911	0.745815	0.638521	0.607544	0.589645	0.675738
3.94563	0.551075	0.424165	0.588322	0.568169	0.348663	0.613505	0.506163	0.56451	0.625968	0.554395	0.799704	0.60432	0.863487	0.554401	0.673234	0.565577	0.770283	0.409031	0.735843	0.421005	0.796539	0.664318	0.424623	0.614721	0.593722	0.72003	0.622034	0.402051	0.805658	0.632364	0.428802	0.49035	0.695181	0.476694	0.575662	0.504071	0.503296	0.64792	0.632852	0.653785	0.816667	0.53882	0.907528	0.720167	0.61754	0.609612	0.59194	0.675607
3.95283	0.554448	0.420976	0.58229	0.577617	0.347334	0.607115	0.511056	0.547791	0.616384	0.540388	0.787485	0.589854	0.845921	0.551033	0.671291	0.566101	0.768071	0.421244	0.73058	0.426435	0.800097	0.648439	0.410032	0.61065	0.578088	0.717407	0.612038	0.394541	0.80815	0.632489	0.45526	0.48719	0.700408	0.493556	0.559574	0.493866	0.509226	0.661427	0.626487	0.659555	0.820535	0.535452	0.902319	0.689644	0.600094	0.613117	0.592589	0.673258
3.96003	0.556844	0.417393	0.574744	0.588691	0.350124	0.601107	0.51415	0.529087	0.610155	0.524622	0.769687	0.571042	0.830311	0.550765	0.669098	0.567663	0.766957	0.436997	0.729674	0.42817	0.799245	0.633049	0.395912	0.60879	0.565451	0.709522	0.605834	0.38805	0.805372	0.631177	0.481325	0.485605	0.70194	0.513351	0.544029	0.489765	0.521892	0.674844	0.622565	0.660694	0.823861	0.536484	0.897509	0.656134	0.587583	0.617331	0.592637	0.66933
3.96723	0.558972	0.413764	0.565004	0.600225	0.355995	0.595629	0.514549	0.509751	0.606859	0.50962	0.746858	0.550503	0.818038	0.552952	0.666386	0.569099	0.767243	0.454879	0.732589	0.42572	0.792325	0.619036	0.382113	0.608957	0.555372	0.698143	0.601286	0.382692	0.796485	0.62831	0.505257	0.484818	0.700587	0.533503	0.529361	0.490427	0.539863	0.687456	0.620592	0.656599	0.826615	0.541824	0.893003	0.622451	0.581688	0.621217	0.593781	0.665414
3.97443	0.561547	0.411004	0.553042	0.610906	0.363517	0.590545	0.511026	0.49057	0.605494	0.496882	0.720674	0.530952	0.808936	0.556427	0.66337	0.56985	0.768709	0.472748	0.737995	0.419283	0.778651	0.606596	0.368112	0.610352	0.546515	0.685447	0.595838	0.378329	0.78156	0.624156	0.525934	0.484002	0.697738	0.551754	0.515944	0.49383	0.561267	0.698847	0.619853	0.64798	0.828981	0.550705	0.888115	0.59163	0.583917	0.623971	0.597906	0.663257
3.98163	0.565118	0.410491	0.539178	0.619608	0.371176	0.5858	0.502008	0.472081	0.605065	0.486869	0.693202	0.514418	0.801826	0.559872	0.660598	0.569403	0.770772	0.488174	0.744408	0.40949	0.758761	0.595033	0.353467	0.611711	0.537425	0.673467	0.587291	0.375181	0.761586	0.618964	0.542599	0.482267	0.694817	0.566459	0.504279	0.497895	0.58378	0.708812	0.619924	0.636613	0.830978	0.562096	0.88163	0.566232	0.594914	0.625306	0.606585	0.663757
3.98883	0.569993	0.413293	0.523758	0.625527	0.377589	0.581783	0.486195	0.454956	0.604844	0.479722	0.66644	0.501972	0.795358	0.561875	0.658464	0.566953	0.772595	0.498873	0.750816	0.397325	0.73446	0.583041	0.338024	0.611985	0.52709	0.663739	0.57466	0.374126	0.738144	0.612789	0.554585	0.478989	0.692916	0.577068	0.494719	0.500739	0.604719	0.717217	0.620943	0.62452	0.832307	0.574845	0.872272	0.547856	0.614196	0.625175	0.620276	0.666505
3.99603	0.575894	0.419623	0.507241	0.628358	0.381517	0.579429	0.463426	0.439852	0.604028	0.475693	0.642115	0.493824	0.78876	0.561082	0.656956	0.5615	0.773096	0.503033	0.756913	0.384384	0.708616	0.569439	0.322151	0.610775	0.515127	0.657088	0.558555	0.376338	0.712925	0.605774	0.561386	0.474274	0.692797	0.584334	0.487369	0.500709	0.621283	0.72391	0.623417	0.613129	0.832492	0.587606	0.859368	0.537211	0.640547	0.623477	0.637913	0.670213
4.00323	0.581855	0.428742	0.49051	0.628561	0.382018	0.579655	0.435281	0.427032	0.601512	0.474888	0.621712	0.489491	0.781929	0.556791	0.655621	0.552547	0.771016	0.499833	0.762701	0.372851	0.684476	0.553781	0.30688	0.608277	0.501758	0.653398	0.54093	0.382328	0.687432	0.59849	0.562727	0.468904	0.694937	0.589997	0.482273	0.496793	0.630987	0.728703	0.627744	0.602913	0.831044	0.598693	0.843263	0.534213	0.672317	0.620264	0.657094	0.673443
4.01043	0.586641	0.439578	0.475085	0.627273	0.378811	0.582737	0.404865	0.416315	0.596249	0.476748	0.606102	0.488007	0.775111	0.549406	0.653869	0.54059	0.765282	0.489646	0.768214	0.364959	0.664783	0.536287	0.293636	0.604993	0.487506	0.651586	0.524682	0.391406	0.663018	0.591999	0.558472	0.463939	0.699562	0.596011	0.479698	0.489062	0.632185	0.731307	0.634044	0.593585	0.827533	0.606394	0.825232	0.537962	0.707465	0.61596	0.674808	0.675118
4.01763	0.589156	0.451106	0.462848	0.62598	0.372636	0.588024	0.376081	0.407505	0.587994	0.479966	0.595111	0.48793	0.768614	0.540614	0.651175	0.526792	0.755626	0.473988	0.773567	0.362206	0.651073	0.517666	0.283551	0.601351	0.473058	0.650018	0.512993	0.402099	0.640953	0.587308	0.548428	0.460303	0.706452	0.603688	0.480253	0.478685	0.624663	0.731397	0.642294	0.584418	0.82159	0.609583	0.807256	0.546759	0.743592	0.611424	0.688428	0.674665
4.02483	0.588739	0.462377	0.45532	0.625622	0.365138	0.594205	0.352591	0.400609	0.577587	0.483263	0.587589	0.48762	0.762624	0.532734	0.647116	0.512463	0.74293	0.455189	0.778931	0.364882	0.643647	0.499076	0.27687	0.597644	0.459176	0.647104	0.508565	0.412959	0.622153	0.584966	0.532317	0.458676	0.714797	0.613427	0.484484	0.467324	0.609648	0.728846	0.652355	0.574291	0.813043	0.608259	0.791717	0.558287	0.778061	0.607616	0.696248	0.671989
4.03203	0.585228	0.472349	0.453007	0.62601	0.358099	0.599724	0.33713	0.395566	0.566584	0.486135	0.581896	0.485897	0.75708	0.527585	0.641376	0.49876	0.728935	0.43593	0.784445	0.372034	0.64171	0.482249	0.272936	0.594246	0.446612	0.641668	0.51294	0.422931	0.606859	0.58502	0.510335	0.459546	0.723422	0.624985	0.492305	0.456542	0.589579	0.723869	0.663704	0.561935	0.802231	0.60358	0.781035	0.570023	0.808662	0.605178	0.697547	0.667703
4.03923	0.578701	0.480103	0.455505	0.625896	0.352782	0.603217	0.331241	0.392026	0.556529	0.488883	0.576669	0.482506	0.751662	0.526029	0.633645	0.486559	0.715673	0.418711	0.78975	0.381815	0.643617	0.469309	0.27079	0.591552	0.436002	0.633097	0.525981	0.43087	0.594592	0.58735	0.483841	0.4632	0.731242	0.637764	0.502944	0.447243	0.567788	0.716847	0.674915	0.546527	0.790197	0.597453	0.77709	0.580007	0.834262	0.604194	0.692558	0.663435
4.04643	0.56932	0.485307	0.461882	0.623745	0.349897	0.603622	0.335062	0.389475	0.548744	0.491863	0.571179	0.478107	0.745785	0.528187	0.62387	0.476646	0.704831	0.405544	0.793833	0.392109	0.647306	0.462002	0.269616	0.589901	0.427842	0.62139	0.545919	0.435096	0.584507	0.591779	0.455439	0.469315	0.737339	0.650895	0.515336	0.439632	0.548035	0.707972	0.683808	0.528187	0.778377	0.592101	0.780475	0.587207	0.854719	0.604522	0.682354	0.661445
4.05363	0.557441	0.488645	0.471026	0.618207	0.349826	0.600374	0.347239	0.387549	0.544566	0.494921	0.56532	0.473744	0.738704	0.533754	0.612521	0.469702	0.697374	0.397724	0.795245	0.400811	0.650942	0.460815	0.268877	0.589597	0.422305	0.607044	0.569832	0.433946	0.576127	0.5979	0.428391	0.476831	0.740945	0.663441	0.528413	0.433534	0.533986	0.697166	0.688344	0.508034	0.768262	0.589687	0.789958	0.591469	0.870591	0.606108	0.668901	0.663763
4.06083	0.54363	0.491428	0.48182	0.608444	0.352824	0.593811	0.365084	0.386196	0.545412	0.49752	0.559419	0.470155	0.729752	0.542104	0.600541	0.466013	0.693548	0.395674	0.792629	0.406104	0.653481	0.464892	0.268281	0.590891	0.419301	0.591022	0.594455	0.4269	0.569683	0.604874	0.405556	0.484306	0.741565	0.674415	0.541145	0.428623	0.52852	0.684446	0.687748	0.488001	0.761074	0.592005	0.802642	0.593215	0.882673	0.609046	0.654894	0.671285
4.06803	0.528634	0.494772	0.493145	0.594127	0.358576	0.585276	0.384986	0.385392	0.552136	0.499249	0.554007	0.467616	0.718611	0.551975	0.589144	0.465298	0.693071	0.399029	0.78519	0.406796	0.654894	0.472736	0.268143	0.593978	0.418776	0.574577	0.616693	0.415272	0.565952	0.611711	0.388712	0.490373	0.739092	0.682938	0.552183	0.424737	0.532877	0.670213	0.682789	0.470418	0.757605	0.600016	0.814736	0.593346	0.891763	0.613469	0.643158	0.683367
4.07523	0.513345	0.499099	0.503969	0.575805	0.365967	0.576621	0.403219	0.385028	0.564414	0.500154	0.549644	0.466323	0.705659	0.561345	0.579345	0.46677	0.69524	0.406545	0.772911	0.40254	0.655639	0.482923	0.269789	0.599086	0.421005	0.559086	0.634122	0.401771	0.565821	0.61779	0.378549	0.493908	0.734001	0.688434	0.559866	0.422049	0.546372	0.655144	0.675249	0.457704	0.758207	0.613439	0.822693	0.593144	0.898671	0.619161	0.63591	0.698173
4.08243	0.498664	0.504261	0.513637	0.555146	0.373393	0.569487	0.416988	0.385165	0.580686	0.500536	0.546622	0.466698	0.692195	0.568146	0.571799	0.469285	0.699174	0.416207	0.756651	0.393927	0.656062	0.494415	0.275326	0.606245	0.426608	0.54611	0.645357	0.389135	0.570047	0.623226	0.374836	0.493973	0.727189	0.690526	0.562632	0.421172	0.566816	0.639874	0.667048	0.451833	0.762576	0.630885	0.824225	0.594139	0.904024	0.625432	0.634229	0.713348
4.08963	0.485426	0.509834	0.522131	0.534654	0.379509	0.564724	0.424963	0.386369	0.598896	0.500542	0.544918	0.469238	0.680202	0.570899	0.566918	0.471807	0.703996	0.425607	0.738192	0.382382	0.65608	0.50655	0.286543	0.615287	0.435972	0.537401	0.650162	0.379246	0.579256	0.628752	0.376439	0.489753	0.719565	0.688946	0.559664	0.423008	0.591224	0.624967	0.660002	0.453621	0.769615	0.650322	0.818777	0.597656	0.908047	0.631458	0.637949	0.726527
4.09683	0.474429	0.515169	0.529999	0.516748	0.383776	0.56231	0.427419	0.389522	0.617081	0.500071	0.544226	0.474113	0.671697	0.568825	0.565153	0.473756	0.709009	0.432599	0.719917	0.369775	0.655347	0.519174	0.303721	0.625879	0.448507	0.534624	0.649315	0.373149	0.593984	0.635076	0.381404	0.480926	0.711924	0.683707	0.551134	0.42848	0.616467	0.611246	0.655806	0.46221	0.777733	0.669485	0.807405	0.604314	0.910419	0.636697	0.646162	0.7357
4.10403	0.466537	0.519222	0.538051	0.502962	0.386214	0.56169	0.425839	0.395405	0.633645	0.499111	0.544131	0.480944	0.66787	0.561702	0.567019	0.475025	0.713927	0.435996	0.704283	0.357866	0.653273	0.532871	0.325394	0.637394	0.462532	0.539112	0.644243	0.371361	0.614297	0.642478	0.387233	0.468028	0.705051	0.675213	0.537914	0.438255	0.639755	0.600135	0.655776	0.475347	0.785404	0.686371	0.792408	0.613827	0.910527	0.641155	0.657618	0.73961
4.11123	0.462615	0.520581	0.546855	0.493568	0.387007	0.562	0.422245	0.404346	0.647223	0.497836	0.544387	0.489122	0.668728	0.549573	0.572747	0.475824	0.718904	0.435829	0.693315	0.348097	0.649101	0.548929	0.349081	0.648928	0.475818	0.551587	0.636441	0.373876	0.639158	0.650877	0.391728	0.452471	0.699669	0.664282	0.521129	0.452518	0.658864	0.593245	0.66008	0.490195	0.791621	0.699383	0.77669	0.625193	0.907844	0.645244	0.670898	0.737935
4.11843	0.463283	0.518191	0.556272	0.4879	0.386351	0.562167	0.418824	0.416243	0.656921	0.496626	0.544894	0.498348	0.673509	0.532746	0.582153	0.47639	0.72431	0.43292	0.688088	0.341588	0.641996	0.568539	0.372177	0.659382	0.486261	0.572062	0.627369	0.379813	0.666112	0.660002	0.393713	0.436133	0.696117	0.651884	0.501847	0.470901	0.672513	0.591558	0.667357	0.504142	0.796074	0.707591	0.763154	0.637037	0.902152	0.649315	0.684303	0.73126
4.12563	0.468576	0.512064	0.565511	0.484747	0.384706	0.561392	0.417519	0.430697	0.662678	0.495815	0.54571	0.508624	0.68118	0.512052	0.594628	0.476843	0.730366	0.428474	0.688511	0.339341	0.63163	0.592107	0.392264	0.667632	0.492352	0.599539	0.618213	0.387144	0.691861	0.669539	0.393242	0.420952	0.694191	0.638747	0.481236	0.492293	0.68056	0.594997	0.675011	0.515342	0.799018	0.711131	0.754195	0.647795	0.893587	0.653577	0.695884	0.720859
4.13283	0.477803	0.503188	0.573593	0.482744	0.382978	0.559503	0.419503	0.446844	0.665212	0.495672	0.546914	0.519842	0.69074	0.48905	0.609291	0.477439	0.736773	0.424075	0.693232	0.342453	0.61869	0.618947	0.407112	0.672758	0.493312	0.631714	0.609875	0.39345	0.713354	0.679034	0.391287	0.408721	0.693393	0.625068	0.460845	0.514781	0.683784	0.602597	0.680429	0.523078	0.801069	0.711113	0.751054	0.656068	0.882572	0.658196	0.703967	0.708401
4.14003	0.489885	0.492913	0.579745	0.480735	0.382203	0.557113	0.424653	0.463182	0.665438	0.496542	0.548565	0.531369	0.701058	0.465876	0.625283	0.478721	0.742745	0.421697	0.699729	0.351852	0.605035	0.647467	0.414997	0.674295	0.489122	0.665015	0.602955	0.397009	0.728881	0.687659	0.389224	0.401121	0.693387	0.610554	0.4426	0.535798	0.683343	0.612885	0.681978	0.528067	0.803143	0.709027	0.753468	0.660998	0.870031	0.663501	0.707859	0.695729
4.14723	0.503743	0.482512	0.583506	0.478137	0.383037	0.555319	0.43152	0.477737	0.663894	0.498909	0.550562	0.542158	0.710762	0.445193	0.641805	0.481349	0.747371	0.423241	0.704825	0.367892	0.59306	0.675571	0.415373	0.672221	0.48092	0.695318	0.597912	0.397503	0.738311	0.694335	0.388438	0.399488	0.694227	0.594604	0.428391	0.552762	0.680101	0.624132	0.679398	0.532156	0.806266	0.706261	0.75987	0.662553	0.857395	0.66973	0.708127	0.684583
4.15443	0.518394	0.473189	0.584608	0.475174	0.385541	0.554985	0.438017	0.488597	0.660706	0.503194	0.552756	0.551474	0.718689	0.429684	0.658	0.485694	0.750047	0.429779	0.705642	0.38994	0.585014	0.70076	0.40918	0.666952	0.471145	0.719178	0.595051	0.395995	0.742555	0.698209	0.390244	0.404435	0.695974	0.576562	0.419629	0.563788	0.674307	0.634432	0.673503	0.537437	0.811243	0.703764	0.768095	0.66157	0.846398	0.676346	0.706178	0.67625
4.16163	0.532693	0.466257	0.582868	0.472701	0.389522	0.556254	0.442445	0.49451	0.655812	0.509578	0.554961	0.559294	0.72456	0.421375	0.672954	0.491679	0.750583	0.440788	0.70051	0.416565	0.582564	0.720549	0.398535	0.659317	0.462943	0.734586	0.594425	0.394249	0.742984	0.698781	0.395662	0.415576	0.698304	0.55567	0.417089	0.568217	0.665992	0.642073	0.665712	0.545257	0.81833	0.702035	0.776362	0.659209	0.838745	0.681782	0.703585	0.671244
4.16883	0.545257	0.462788	0.578529	0.47161	0.394988	0.558513	0.444049	0.495136	0.649464	0.518024	0.557131	0.566095	0.729036	0.421232	0.685835	0.499076	0.749171	0.45433	0.689334	0.44589	0.586677	0.733072	0.385779	0.650561	0.45923	0.741076	0.595737	0.393981	0.741386	0.696093	0.405204	0.431597	0.700724	0.531411	0.421154	0.566572	0.655484	0.646204	0.657552	0.555956	0.827241	0.701386	0.784123	0.656593	0.835705	0.684035	0.701612	0.669509
4.17603	0.554794	0.462902	0.572509	0.472534	0.402349	0.560397	0.442916	0.491065	0.642234	0.528336	0.559437	0.572157	0.733101	0.429052	0.695997	0.507796	0.746268	0.468069	0.673586	0.475961	0.597489	0.737685	0.372916	0.64224	0.461829	0.739419	0.59858	0.396544	0.740069	0.690556	0.4188	0.450629	0.702786	0.503963	0.432014	0.560254	0.643688	0.647229	0.650293	0.569177	0.837255	0.701886	0.792098	0.654775	0.838202	0.681871	0.701201	0.670743
4.18323	0.560665	0.465578	0.566268	0.475669	0.412089	0.560129	0.439745	0.483859	0.634962	0.540173	0.56228	0.577086	0.737262	0.443757	0.703162	0.517827	0.74268	0.479865	0.655907	0.504643	0.614089	0.735039	0.36152	0.635844	0.470996	0.731283	0.602895	0.402784	0.741637	0.682688	0.435859	0.470698	0.704277	0.474811	0.449443	0.551158	0.632042	0.646502	0.644916	0.58434	0.847566	0.703311	0.801808	0.654805	0.846738	0.675565	0.703132	0.674629
4.19043	0.563067	0.469381	0.561178	0.48086	0.424474	0.556129	0.435746	0.475878	0.628704	0.552952	0.566286	0.580198	0.741214	0.463694	0.707239	0.528961	0.739616	0.488019	0.639349	0.529557	0.634491	0.726652	0.352877	0.632381	0.485575	0.719148	0.609022	0.412846	0.747985	0.673217	0.455564	0.489992	0.705004	0.446892	0.472277	0.541478	0.622135	0.645763	0.642031	0.600362	0.857401	0.705451	0.814891	0.657552	0.861013	0.666565	0.707835	0.680876
4.19763	0.56262	0.473297	0.558227	0.487769	0.439376	0.547558	0.432587	0.469929	0.624532	0.56572	0.572354	0.581157	0.74417	0.486779	0.708067	0.54062	0.738454	0.491256	0.626832	0.548464	0.656176	0.714344	0.347906	0.632256	0.50332	0.70591	0.616896	0.425988	0.759345	0.663161	0.477004	0.506926	0.704753	0.423974	0.498354	0.53339	0.615495	0.646716	0.64193	0.615627	0.866157	0.708312	0.832516	0.663257	0.879794	0.656694	0.715166	0.689167
4.20483	0.560027	0.476909	0.557989	0.495875	0.456291	0.53466	0.431937	0.46863	0.623083	0.577402	0.58139	0.580299	0.745612	0.510633	0.705498	0.552225	0.740325	0.488913	0.620377	0.560081	0.676924	0.700259	0.346899	0.635296	0.521356	0.693995	0.625378	0.440496	0.77427	0.653839	0.499111	0.520277	0.703669	0.409478	0.525045	0.528628	0.613642	0.650799	0.644535	0.628608	0.873703	0.712234	0.855076	0.671321	0.901228	0.647908	0.724536	0.699121
4.21203	0.555843	0.479919	0.560898	0.504595	0.474149	0.518763	0.434661	0.473773	0.624371	0.587213	0.594014	0.578195	0.745535	0.533152	0.6998	0.563502	0.745684	0.48151	0.620592	0.564516	0.695419	0.687021	0.349498	0.640982	0.536996	0.684625	0.632548	0.453925	0.79065	0.646687	0.520515	0.529212	0.702626	0.405663	0.54996	0.528085	0.617915	0.659013	0.649327	0.638735	0.880444	0.717819	0.882202	0.680739	0.923491	0.64258	0.735158	0.710511
4.21923	0.550848	0.481987	0.567132	0.513518	0.491321	0.501943	0.440395	0.485998	0.627685	0.59464	0.610185	0.575233	0.74448	0.55297	0.691849	0.574386	0.754207	0.471044	0.626522	0.56302	0.711244	0.677359	0.354791	0.648558	0.548434	0.677806	0.636834	0.46373	0.80688	0.642926	0.53972	0.533414	0.703144	0.41337	0.571293	0.531703	0.629014	0.671393	0.655514	0.646687	0.887078	0.725561	0.912708	0.690693	0.945431	0.643522	0.746447	0.723332
4.22643	0.546122	0.483114	0.576264	0.522727	0.505704	0.486946	0.447959	0.504565	0.631773	0.59936	0.629097	0.571674	0.743389	0.56951	0.683111	0.584745	0.765002	0.46044	0.635833	0.557226	0.724578	0.673318	0.361538	0.656945	0.555038	0.672841	0.6378	0.467962	0.822371	0.643206	0.555575	0.533098	0.706917	0.432342	0.587666	0.538623	0.646311	0.686646	0.662494	0.653678	0.894177	0.735605	0.944507	0.70079	0.966412	0.653058	0.758052	0.737667
4.23363	0.542754	0.484169	0.587046	0.532663	0.515318	0.476927	0.45622	0.527292	0.635165	0.601292	0.649381	0.568151	0.74333	0.582713	0.675124	0.594252	0.776953	0.452471	0.645471	0.548667	0.735837	0.675607	0.368315	0.664836	0.557142	0.669163	0.63588	0.465876	0.837147	0.647694	0.567472	0.529045	0.715452	0.461358	0.598079	0.547761	0.667715	0.702596	0.669968	0.660342	0.90189	0.747752	0.974852	0.71072	0.985998	0.671715	0.769627	0.753659
4.24083	0.541478	0.486559	0.597781	0.543875	0.518948	0.474811	0.464773	0.550932	0.636446	0.600803	0.669581	0.56591	0.745392	0.592667	0.668865	0.602674	0.788999	0.448924	0.652677	0.538892	0.745511	0.683582	0.373685	0.671118	0.555676	0.666684	0.631505	0.458139	0.851434	0.656188	0.575316	0.522417	0.729775	0.498104	0.602281	0.558275	0.690246	0.717258	0.677848	0.666535	0.910145	0.761461	1.00094	0.719959	1.00417	0.697917	0.780857	0.771302
4.24803	0.542474	0.491285	0.607002	0.556403	0.516582	0.482434	0.473708	0.572026	0.634688	0.599015	0.688338	0.566298	0.7505	0.599563	0.664759	0.61003	0.800335	0.450295	0.655979	0.529802	0.75407	0.695914	0.37663	0.675166	0.551933	0.665629	0.624937	0.44663	0.865602	0.668061	0.579065	0.514698	0.750077	0.539088	0.601029	0.569785	0.711042	0.729543	0.686103	0.671893	0.919133	0.775892	1.02072	0.727993	1.02179	0.728947	0.791657	0.790298
4.25523	0.545615	0.498426	0.613874	0.569546	0.509477	0.500017	0.482965	0.587904	0.630063	0.597668	0.704437	0.569874	0.75919	0.603676	0.662923	0.616395	0.810528	0.456136	0.655496	0.523353	0.761837	0.711137	0.377101	0.676978	0.547618	0.666493	0.617206	0.43388	0.880414	0.682265	0.578654	0.507528	0.775188	0.580299	0.595862	0.582474	0.728101	0.739318	0.694782	0.676399	0.929362	0.790107	1.03379	0.734967	1.04058	0.762171	0.802201	0.810039
4.26243	0.550914	0.507462	0.618172	0.582063	0.500065	0.526178	0.492233	0.597316	0.623953	0.598633	0.716734	0.576079	0.771385	0.605214	0.663328	0.621569	0.819439	0.465459	0.652593	0.520951	0.76887	0.727665	0.376064	0.67693	0.544727	0.670058	0.610805	0.422615	0.896853	0.697291	0.574332	0.50264	0.8026	0.618356	0.588536	0.596833	0.740409	0.747043	0.704288	0.68022	0.941271	0.803274	1.04153	0.741881	1.06229	0.795454	0.812709	0.829828
4.26963	0.558716	0.51778	0.620121	0.592709	0.491488	0.558555	0.501215	0.600207	0.618511	0.603354	0.724226	0.583482	0.786287	0.604385	0.665891	0.625229	0.82705	0.476944	0.649196	0.523019	0.775111	0.743699	0.375021	0.675488	0.545031	0.677294	0.608885	0.415391	0.915462	0.711477	0.566983	0.501764	0.829107	0.651383	0.580472	0.613248	0.747824	0.75348	0.715691	0.683498	0.95486	0.814956	1.04622	0.750005	1.0875	0.826961	0.823236	0.849092
4.27683	0.569397	0.528854	0.620294	0.600564	0.486904	0.594276	0.509888	0.59728	0.615919	0.612611	0.726408	0.590324	0.802398	0.601733	0.670534	0.627369	0.833333	0.489038	0.647151	0.529265	0.780672	0.757527	0.375563	0.673121	0.549614	0.689065	0.613576	0.414467	0.935715	0.723523	0.557888	0.506264	0.851911	0.679022	0.572813	0.631744	0.75103	0.759989	0.730401	0.68621	0.969708	0.825238	1.05025	0.760317	1.11521	0.855124	0.833702	0.867629
4.28403	0.58291	0.539863	0.619614	0.605226	0.488693	0.630164	0.518358	0.590038	0.617778	0.626159	0.723493	0.595051	0.81805	0.598425	0.677216	0.628656	0.838238	0.500309	0.64804	0.539166	0.786042	0.768274	0.379127	0.670576	0.558907	0.705576	0.624865	0.421524	0.956029	0.73278	0.548255	0.516772	0.869262	0.701773	0.566703	0.651813	0.751615	0.768584	0.749511	0.688493	0.985479	0.834548	1.0555	0.773263	1.1434	0.879246	0.844359	0.885594
4.29123	0.598645	0.549561	0.619143	0.606716	0.497884	0.663227	0.526327	0.580883	0.62474	0.642598	0.716347	0.596553	0.832117	0.596148	0.686252	0.630283	0.841784	0.510025	0.653046	0.552237	0.792211	0.776386	0.386947	0.668949	0.57292	0.726014	0.641084	0.43714	0.974357	0.739336	0.538874	0.532901	0.880474	0.720459	0.563329	0.672472	0.751817	0.781214	0.773412	0.690889	1.00219	0.843573	1.06332	0.789112	1.16999	0.899935	0.855994	0.903332
4.29843	0.615615	0.556809	0.61965	0.605661	0.514108	0.691354	0.532871	0.572866	0.636709	0.659621	0.706136	0.594437	0.844359	0.596553	0.698346	0.633311	0.844133	0.518608	0.66269	0.567746	0.800502	0.783342	0.399852	0.669599	0.591487	0.748712	0.660205	0.460428	0.988817	0.743961	0.530457	0.553435	0.885749	0.736147	0.563782	0.692493	0.753933	0.798917	0.801426	0.694126	1.01978	0.85308	1.07477	0.808024	1.19309	0.918639	0.869673	0.921267
4.30563	0.632876	0.561315	0.621247	0.60336	0.535983	0.713885	0.53705	0.568742	0.652868	0.674689	0.694126	0.589293	0.855446	0.600725	0.714314	0.638288	0.845486	0.527555	0.676572	0.584584	0.812411	0.790769	0.417602	0.673729	0.613976	0.771576	0.680542	0.489116	0.998282	0.748092	0.524104	0.576544	0.886345	0.750208	0.568932	0.710565	0.759608	0.8214	0.831854	0.698882	1.03768	0.863951	1.09041	0.829655	1.21084	0.936717	0.886106	0.939739
4.31283	0.649554	0.563747	0.62356	0.601578	0.561446	0.731713	0.538677	0.569737	0.671858	0.685763	0.681758	0.582713	0.866532	0.609207	0.734699	0.645167	0.845957	0.53879	0.693548	0.601727	0.829268	0.799716	0.438672	0.682038	0.638974	0.792438	0.700366	0.520343	1.00245	0.753582	0.521296	0.600171	0.884652	0.764179	0.579405	0.72543	0.769532	0.84722	0.86236	0.705802	1.05478	0.877118	1.10986	0.852841	1.22144	0.95492	0.905228	0.958711
4.32003	0.664669	0.565273	0.625896	0.602019	0.588149	0.746572	0.538534	0.575447	0.692165	0.691789	0.670791	0.577015	0.87887	0.622213	0.759321	0.653505	0.845832	0.553769	0.712276	0.618649	0.851637	0.810432	0.460881	0.694758	0.664377	0.809449	0.71758	0.551677	1.00181	0.762421	0.523293	0.622344	0.883651	0.779289	0.595623	0.736147	0.783604	0.874478	0.890392	0.715387	1.07015	0.893313	1.1318	0.875801	1.22373	0.973451	0.926238	0.977731
4.32723	0.677031	0.567043	0.627607	0.605708	0.613773	0.760293	0.537962	0.584501	0.712329	0.69288	0.663161	0.57478	0.893587	0.639337	0.787067	0.662518	0.845951	0.572926	0.731963	0.63554	0.878954	0.822651	0.482416	0.71196	0.688088	0.821394	0.730318	0.58164	0.997555	0.776368	0.530541	0.641525	0.885803	0.796044	0.617778	0.742441	0.801271	0.901264	0.913757	0.72794	1.08371	0.912875	1.15458	0.896883	1.218	0.992292	0.947875	0.995958
4.33443	0.685662	0.569862	0.628412	0.612825	0.636488	0.774366	0.538117	0.595379	0.731134	0.690371	0.660568	0.578254	0.911498	0.659299	0.816149	0.671059	0.847811	0.595641	0.75255	0.652832	0.909686	0.835925	0.502592	0.733852	0.708622	0.827885	0.737929	0.609463	0.991285	0.796521	0.542694	0.656974	0.89224	0.814307	0.645614	0.744838	0.821811	0.925612	0.931239	0.743407	1.09626	0.935656	1.17693	0.915211	1.20638	1.01105	0.968742	1.01241
4.34163	0.69052	0.574243	0.628608	0.622904	0.65527	0.789756	0.539595	0.606662	0.747764	0.686818	0.66399	0.588751	0.932914	0.679976	0.844336	0.677705	0.853074	0.620562	0.77433	0.670582	0.9417	0.849634	0.521684	0.760561	0.725317	0.829613	0.741506	0.634688	0.984734	0.823152	0.559098	0.669032	0.902838	0.833625	0.678295	0.744563	0.844532	0.945663	0.942641	0.761342	1.10893	0.961167	1.19834	0.930625	1.19224	1.02893	0.987381	1.02621
4.34883	0.692719	0.580531	0.629061	0.63501	0.669926	0.806516	0.542688	0.616872	0.7617	0.685447	0.673705	0.60637	0.957644	0.699115	0.869375	0.681156	0.862747	0.646144	0.797361	0.68841	0.972641	0.863105	0.540137	0.791568	0.738209	0.828165	0.743157	0.65698	0.979763	0.855476	0.579208	0.678957	0.916928	0.853407	0.714344	0.743085	0.868922	0.959998	0.948691	0.781178	1.12255	0.988853	1.21872	0.943571	1.17926	1.04508	1.00246	1.03669
4.35603	0.69409	0.588799	0.631005	0.647849	0.680846	0.823534	0.547767	0.624692	0.772649	0.688976	0.689465	0.629854	0.985062	0.715369	0.889486	0.680792	0.87676	0.670922	0.821197	0.705707	1.00029	0.875819	0.558233	0.825441	0.747937	0.825649	0.744921	0.676513	0.978231	0.891733	0.60243	0.688511	0.933826	0.873107	0.751817	0.741643	0.89469	0.968003	0.950909	0.802314	1.1377	1.01812	1.23793	0.955021	1.17071	1.0593	1.01333	1.04346
4.36323	0.696427	0.598854	0.635386	0.66011	0.68863	0.838661	0.555235	0.629663	0.780499	0.698471	0.710464	0.656986	1.0143	0.728405	0.903744	0.677037	0.894344	0.693607	0.84492	0.721729	1.02262	0.887412	0.576288	0.859922	0.755972	0.824231	0.748318	0.694132	0.981665	0.929505	0.627649	0.699526	0.952756	0.892258	0.788605	0.741225	0.921714	0.970125	0.951135	0.82382	1.15467	1.04815	1.25567	0.966525	1.16913	1.07214	1.02047	1.04684
4.37043	0.700891	0.610334	0.642627	0.67094	0.69387	0.849658	0.565147	0.632894	0.785249	0.713193	0.735325	0.68531	1.04434	0.738496	0.912309	0.671273	0.914723	0.713044	0.867403	0.735599	1.03844	0.897825	0.594896	0.892484	0.764495	0.825661	0.754488	0.710982	0.990862	0.966239	0.653088	0.713474	0.972795	0.910461	0.822747	0.742698	0.949931	0.967735	0.951022	0.844264	1.17362	1.07764	1.27172	0.979829	1.17625	1.08451	1.02572	1.048
4.37763	0.708121	0.622833	0.652719	0.680381	0.697082	0.85516	0.576794	0.636715	0.787103	0.731134	0.762105	0.712848	1.07408	0.746197	0.916445	0.66542	0.937492	0.728512	0.887424	0.74631	1.04786	0.907314	0.614601	0.92082	0.775689	0.830889	0.764239	0.727707	1.00557	0.999606	0.676727	0.731164	0.993216	0.927454	0.852573	0.746882	0.979245	0.962657	0.951678	0.861979	1.19435	1.10491	1.2859	0.996238	1.19291	1.09716	1.03194	1.04878
4.38483	0.718522	0.636238	0.66542	0.689435	0.698775	0.855136	0.588888	0.643593	0.786662	0.749952	0.788713	0.738436	1.10241	0.7523	0.918007	0.661308	0.96224	0.740176	0.90366	0.752902	1.05243	0.916302	0.635314	0.942999	0.790632	0.84008	0.777644	0.744027	1.02475	1.02783	0.696975	0.752538	1.01383	0.942963	0.876844	0.75444	1.00944	0.95672	0.953341	0.875753	1.21608	1.12841	1.29813	1.01602	1.21871	1.11063	1.04226	1.05101
4.39203	0.732154	0.650811	0.680423	0.699562	0.699735	0.850821	0.600243	0.655222	0.785053	0.767559	0.813532	0.761616	1.12858	0.757986	0.919181	0.660306	0.988257	0.749165	0.914991	0.755018	1.05456	0.92538	0.655907	0.95765	0.808996	0.852734	0.793672	0.759089	1.04717	1.04987	0.713074	0.77666	1.0352	0.95672	0.894922	0.76558	1.04004	0.95154	0.955856	0.885379	1.23777	1.14725	1.30817	1.03846	1.25171	1.12549	1.05926	1.05594
4.39923	0.748616	0.667119	0.697297	0.712299	0.701123	0.844336	0.610405	0.672114	0.783831	0.782281	0.835592	0.782323	1.15228	0.764573	0.922126	0.66334	1.0147	0.756967	0.921106	0.7532	1.05693	0.934958	0.67476	0.964212	0.829566	0.867975	0.810486	0.77222	1.07174	1.06558	0.724876	0.802022	1.05837	0.968581	0.907028	0.779951	1.07008	0.948328	0.959337	0.891536	1.25862	1.16155	1.31584	1.06226	1.28869	1.14219	1.08402	1.06418
4.40643	0.767124	0.685573	0.715464	0.729144	0.704384	0.838333	0.61965	0.69384	0.784856	0.793338	0.854391	0.800669	1.17328	0.772792	0.928646	0.671011	1.04136	0.764519	0.922829	0.748837	1.06186	0.945103	0.690752	0.963175	0.85122	0.884908	0.826311	0.783241	1.09739	1.07573	0.73247	0.827003	1.08433	0.978762	0.914258	0.796884	1.09807	0.947922	0.964719	0.895292	1.27864	1.17223	1.32126	1.08586	1.32591	1.16038	1.11572	1.07604
4.41363	0.786835	0.706005	0.73446	0.751412	0.710726	0.835669	0.628513	0.719243	0.789934	0.801313	0.869656	0.816959	1.19126	0.782311	0.939691	0.683564	1.06886	0.771743	0.922143	0.743973	1.07106	0.955617	0.703645	0.956345	0.873393	0.902838	0.84011	0.792193	1.12309	1.08176	0.736195	0.850087	1.11368	0.987786	0.918263	0.815701	1.12247	0.950795	0.973684	0.897872	1.29873	1.18086	1.32506	1.1077	1.36013	1.17861	1.15173	1.09174
4.42083	0.807327	0.727403	0.754142	0.779748	0.720763	0.838691	0.637347	0.74653	0.800312	0.808024	0.881302	0.831699	1.20569	0.792158	0.955075	0.700724	1.09809	0.778013	0.921535	0.740778	1.08537	0.966525	0.713938	0.946522	0.895774	0.921547	0.85156	0.798851	1.14797	1.08534	0.736976	0.870031	1.14659	0.996286	0.920695	0.83583	1.14221	0.956964	0.988221	0.900704	1.32024	1.18943	1.32818	1.12635	1.38957	1.19486	1.18832	1.11109
4.42803	0.828642	0.748241	0.774562	0.813663	0.734556	0.848562	0.646359	0.773478	0.816375	0.815749	0.889701	0.845462	1.21632	0.801551	0.973582	0.721592	1.1292	0.78305	0.923222	0.741202	1.10435	0.978434	0.72242	0.936884	0.917864	0.941402	0.860769	0.802898	1.17167	1.0882	0.736624	0.88591	1.18269	1.00486	0.923002	0.856721	1.15711	0.96609	1.00985	0.905299	1.34444	1.20006	1.33179	1.14093	1.41407	1.20757	1.22162	1.1332
4.43523	0.850785	0.76713	0.795704	0.851423	0.751871	0.865036	0.655979	0.797784	0.837582	0.826186	0.895816	0.858676	1.22368	0.810605	0.993681	0.745076	1.16116	0.787163	0.928801	0.746608	1.12627	0.992435	0.729907	0.930148	0.939214	0.963211	0.868219	0.804579	1.19472	1.09209	0.737751	0.89727	1.22123	1.01393	0.92631	0.877678	1.16788	0.97788	1.03917	0.912857	1.37215	1.21471	1.33731	1.15169	1.43477	1.21641	1.24838	1.15659
4.44243	0.873405	0.783283	0.817162	0.890535	0.772262	0.886673	0.666928	0.817716	0.862724	0.83977	0.901121	0.871742	1.22905	0.82041	1.01402	0.770527	1.19225	0.790948	0.939053	0.757527	1.14855	1.00954	0.737411	0.928098	0.959986	0.987637	0.875002	0.80505	1.21788	1.09849	0.742978	0.904292	1.2613	1.02389	0.931257	0.89798	1.17562	0.992399	1.07579	0.923669	1.40355	1.23463	1.34634	1.16007	1.45382	1.22225	1.26657	1.17971
4.44963	0.895858	0.796556	0.838131	0.928545	0.795001	0.911409	0.679862	0.832522	0.890517	0.855863	0.907201	0.885236	1.23388	0.832301	1.03347	0.797838	1.22103	0.794828	0.954008	0.773734	1.16858	1.03007	0.746197	0.931352	0.98117	1.0147	0.882864	0.805968	1.24159	1.10814	0.7541	0.907618	1.30183	1.03504	0.937891	0.917202	1.18149	1.01025	1.11817	0.936985	1.43822	1.25989	1.36055	1.16802	1.47409	1.22685	1.27578	1.20139
4.45683	0.917363	0.807315	0.857639	0.963277	0.818938	0.937265	0.694829	0.84244	0.919896	0.873381	0.915474	0.900096	1.23931	0.847381	1.05104	0.826997	1.24686	0.799036	0.972944	0.794387	1.18436	1.05368	0.757414	0.939614	1.0038	1.04367	0.893515	0.808775	1.26563	1.1209	0.771838	0.90813	1.34161	1.04751	0.945717	0.935525	1.18679	1.03223	1.16352	0.951576	1.47494	1.28951	1.38126	1.17738	1.49883	1.23264	1.27766	1.221
4.46403	0.937217	0.816411	0.874799	0.992799	0.842804	0.962776	0.711191	0.848508	0.950164	0.891203	0.927061	0.9175	1.24605	0.866485	1.06601	0.857568	1.26964	0.803959	0.994539	0.818187	1.19507	1.07979	0.771636	0.951993	1.02803	1.07334	0.907844	0.814301	1.28922	1.13602	0.796068	0.906819	1.37937	1.06142	0.954175	0.953251	1.19302	1.05885	1.20812	0.966376	1.51179	1.32177	1.40896	1.18911	1.53083	1.24254	1.27572	1.23836
4.47123	0.954837	0.82531	0.889093	1.0157	0.865835	0.987267	0.727946	0.852305	0.980985	0.908464	0.942689	0.938338	1.25473	0.890195	1.07826	0.888532	1.2893	0.810325	1.01733	0.843441	1.2012	1.10782	0.788671	0.9673	1.05277	1.10248	0.925553	0.823009	1.31165	1.15285	0.82621	0.904918	1.41381	1.077	0.963312	0.97031	1.20181	1.09003	1.24792	0.980902	1.54654	1.35472	1.44331	1.20338	1.57124	1.25964	1.27435	1.25381
4.47843	0.969934	0.836015	0.900531	1.03157	0.888181	1.01081	0.744396	0.855559	1.01259	0.924808	0.962692	0.962687	1.26618	0.918716	1.08845	0.918692	1.30578	0.818926	1.04039	0.868171	1.20445	1.13719	0.80778	0.984406	1.07648	1.13008	0.945646	0.835431	1.33247	1.17103	0.861114	0.90422	1.444	1.09453	0.973958	0.985962	1.2145	1.12534	1.27977	0.995266	1.5773	1.38676	1.48326	1.21991	1.61895	1.28629	1.27741	1.26827
4.48563	0.982988	0.850481	0.90974	1.04122	0.910652	1.03378	0.760585	0.859886	1.04565	0.940567	0.986922	0.989807	1.28105	0.951362	1.0976	0.947249	1.3194	0.830305	1.06366	0.890517	1.20717	1.16692	0.828081	1.0027	1.09817	1.15544	0.967139	0.852019	1.35151	1.19004	0.898683	0.906897	1.46962	1.1141	0.987417	0.999117	1.23157	1.16414	1.30223	1.00993	1.60313	1.41678	1.52726	1.23813	1.67086	1.32323	1.28739	1.28314
4.49283	0.995493	0.869858	0.917894	1.04633	0.934082	1.05644	0.777131	0.866526	1.08088	0.956905	1.01449	1.01821	1.29927	0.985956	1.10668	0.973725	1.33107	0.844395	1.08789	0.909263	1.21166	1.19552	0.849032	1.02217	1.11766	1.1783	0.989401	0.87266	1.36874	1.2089	0.935924	0.915098	1.49075	1.13552	1.00514	1.00916	1.25279	1.20555	1.31581	1.0256	1.62394	1.44415	1.57331	1.25721	1.72306	1.36918	1.30522	1.30001
4.50003	1.00965	0.894153	0.926399	1.04888	0.958794	1.07889	0.794852	0.876182	1.11834	0.975555	1.04371	1.04614	1.31973	1.01932	1.11647	0.997776	1.34204	0.860417	1.114	0.924152	1.21981	1.22159	0.870562	1.04341	1.13518	1.19917	1.01197	0.89643	1.38447	1.22647	0.969625	0.930351	1.50775	1.1585	1.02828	1.01625	1.27771	1.2483	1.32248	1.04329	1.64027	1.46865	1.61901	1.27621	1.77191	1.42122	1.33052	1.32029
4.50723	1.02755	0.922608	0.936723	1.05066	0.984645	1.10109	0.81439	0.889027	1.15701	0.998086	1.07226	1.072	1.34081	1.04836	1.12786	1.01923	1.35318	0.8771	1.14254	0.935733	1.23294	1.24431	0.892973	1.06717	1.1507	1.21937	1.03434	0.921762	1.39959	1.24215	0.997514	0.953275	1.52125	1.18288	1.05729	1.02113	1.30612	1.29085	1.32489	1.06426	1.65299	1.49019	1.66191	1.29441	1.8145	1.47538	1.36178	1.34476
4.51443	1.05047	0.954127	0.950319	1.05347	1.01126	1.12293	0.836033	0.904667	1.19494	1.02535	1.09785	1.09475	1.36114	1.07112	1.14182	1.03837	1.36454	0.893241	1.17357	0.94493	1.2518	1.26383	0.916749	1.09409	1.16414	1.24068	1.05602	0.947052	1.41545	1.25623	1.0189	0.983471	1.53226	1.20852	1.09153	1.02515	1.33812	1.33163	1.32589	1.08969	1.66333	1.50865	1.70012	1.31198	1.84902	1.52753	1.39652	1.37343
4.52163	1.07887	0.987637	0.968516	1.05911	1.03825	1.14419	0.859952	0.922233	1.22988	1.05725	1.11877	1.11411	1.38016	1.08719	1.15914	1.05625	1.37561	0.908178	1.20657	0.952929	1.27655	1.28081	0.942224	1.12438	1.17605	1.26457	1.07679	0.971138	1.43333	1.26948	1.03433	1.01945	1.5422	1.23487	1.1292	1.03016	1.3737	1.36953	1.32805	1.12012	1.67298	1.52395	1.73267	1.32998	1.87508	1.57414	1.43191	1.40551
4.52883	1.11263	1.02199	0.992268	1.06891	1.06516	1.16457	0.886095	0.940585	1.25989	1.09289	1.13443	1.13061	1.39798	1.09757	1.18019	1.07443	1.38603	0.922006	1.24059	0.961375	1.30642	1.29591	0.969577	1.15769	1.18771	1.29161	1.09671	0.993067	1.45381	1.28234	1.04493	1.05875	1.55255	1.26086	1.16766	1.03867	1.41233	1.40392	1.33326	1.15515	1.68395	1.53611	1.75942	1.34975	1.89407	1.61293	1.46568	1.43971
4.53603	1.15124	1.05587	1.02165	1.08337	1.09141	1.18389	0.913972	0.958729	1.28363	1.13098	1.14517	1.14545	1.41492	1.10428	1.20502	1.09414	1.39617	0.935161	1.2745	0.972402	1.34006	1.30956	0.998807	1.19302	1.2006	1.32113	1.11592	1.01188	1.47661	1.29498	1.05217	1.09832	1.56445	1.28559	1.20419	1.05324	1.45295	1.43445	1.34233	1.19347	1.698	1.54545	1.78063	1.37231	1.90907	1.64336	1.49654	1.47468
4.54323	1.19336	1.08801	1.05579	1.10205	1.11647	1.2023	0.942558	0.976026	1.30057	1.17006	1.1521	1.16014	1.43136	1.11009	1.23349	1.11568	1.40702	0.948113	1.3074	0.988227	1.37601	1.32241	1.02957	1.22896	1.21549	1.35157	1.13416	1.02677	1.50108	1.30765	1.05804	1.13515	1.57854	1.30869	1.23649	1.0756	1.49425	1.46089	1.35484	1.23329	1.7164	1.55294	1.79664	1.39822	1.92372	1.66672	1.52402	1.50957
4.55043	1.23671	1.11748	1.09316	1.12404	1.14021	1.22009	0.970596	0.992399	1.3112	1.20847	1.15688	1.17622	1.44784	1.11818	1.26537	1.13837	1.41973	0.961393	1.33898	1.01026	1.41315	1.33534	1.06089	1.26397	1.2322	1.38098	1.15095	1.0376	1.52685	1.32119	1.06527	1.16698	1.59506	1.33054	1.26289	1.10582	1.53489	1.48319	1.36945	1.27274	1.73997	1.56037	1.80784	1.42774	1.94077	1.68577	1.54811	1.5443
4.55763	1.27831	1.1439	1.13219	1.14852	1.16286	1.23726	0.99712	1.00824	1.3171	1.24456	1.16149	1.19485	1.46527	1.13133	1.29979	1.16097	1.43517	0.975889	1.36971	1.03862	1.45047	1.34938	1.091	1.29664	1.25027	1.40727	1.16594	1.04556	1.55399	1.3369	1.07679	1.19278	1.61389	1.35165	1.28283	1.14259	1.5738	1.50166	1.38462	1.31012	1.76935	1.57021	1.81466	1.46103	1.96119	1.70395	1.56921	1.57961
4.56483	1.31564	1.16724	1.17152	1.17471	1.18481	1.25347	1.02179	1.02438	1.32067	1.27698	1.16789	1.21639	1.48464	1.15119	1.33507	1.18205	1.45392	0.992733	1.40051	1.07241	1.48672	1.36533	1.1178	1.32583	1.26944	1.42828	1.1794	1.05308	1.58262	1.35598	1.09484	1.21288	1.63439	1.37227	1.29703	1.18355	1.61011	1.51708	1.39927	1.34395	1.80505	1.58532	1.81753	1.49794	1.98437	1.7244	1.58847	1.61678
4.57203	1.34729	1.18774	1.20975	1.2016	1.20634	1.2684	1.04466	1.0421	1.32456	1.30493	1.17791	1.24035	1.50672	1.17813	1.3691	1.20021	1.47638	1.01268	1.43217	1.11032	1.52022	1.38351	1.1395	1.3507	1.28957	1.44201	1.19234	1.06305	1.61248	1.37883	1.12035	1.22885	1.65551	1.39253	1.30741	1.2257	1.64317	1.53049	1.41315	1.37313	1.84716	1.60836	1.81689	1.53773	2.00889	1.74924	1.60795	1.65719
4.57923	1.37302	1.20584	1.24539	1.22795	1.22746	1.28208	1.06592	1.0629	1.33106	1.32829	1.19287	1.26558	1.5316	1.21132	1.39999	1.21428	1.50265	1.03554	1.4651	1.15083	1.54927	1.40402	1.15514	1.37095	1.31024	1.44717	1.20612	1.07792	1.64321	1.40505	1.15297	1.24298	1.67615	1.41303	1.31636	1.26588	1.67267	1.54306	1.42692	1.39727	1.89475	1.64107	1.81343	1.5793	2.03308	1.77926	1.62997	1.70197
4.58643	1.39332	1.22235	1.27719	1.25251	1.248	1.29501	1.08583	1.08823	1.34181	1.34737	1.21347	1.29067	1.55868	1.24903	1.4266	1.22372	1.53232	1.06024	1.49896	1.19232	1.57298	1.42679	1.16453	1.38702	1.33069	1.44385	1.22202	1.09921	1.67481	1.43379	1.19159	1.25753	1.6956	1.43493	1.32581	1.30144	1.69885	1.55598	1.44184	1.41689	1.94584	1.68384	1.80836	1.62164	2.05529	1.81405	1.65631	1.75159
4.59363	1.40898	1.23857	1.3048	1.27461	1.2679	1.30777	1.10481	1.11897	1.35773	1.36262	1.23957	1.31449	1.58705	1.28889	1.44874	1.22923	1.56435	1.08559	1.53248	1.23293	1.59163	1.45151	1.16815	1.40008	1.35061	1.43403	1.2409	1.12759	1.70768	1.46417	1.23439	1.27401	1.71387	1.45947	1.33681	1.331	1.72263	1.5705	1.45931	1.4335	1.99799	1.73538	1.80364	1.66406	2.07403	1.85235	1.68812	1.80553
4.60083	1.4212	1.25605	1.3288	1.2943	1.28726	1.32097	1.12321	1.1551	1.37904	1.37452	1.27013	1.33641	1.6159	1.32844	1.46692	1.23284	1.59732	1.11096	1.56347	1.271	1.60685	1.47763	1.16713	1.41171	1.37069	1.42097	1.2632	1.16301	1.74194	1.49553	1.27875	1.29277	1.73152	1.48721	1.34977	1.35503	1.74557	1.58769	1.48047	1.44929	2.04929	1.79268	1.80176	1.70594	2.08877	1.89239	1.72609	1.86236
4.60803	1.43192	1.27603	1.35029	1.31212	1.30649	1.33556	1.14112	1.19581	1.4052	1.38377	1.30351	1.35614	1.64477	1.36567	1.48211	1.23746	1.63	1.13643	1.58908	1.30571	1.62124	1.50452	1.16329	1.42351	1.39229	1.40839	1.28891	1.20448	1.77675	1.52721	1.32137	1.31319	1.74943	1.51771	1.36491	1.3753	1.76925	1.60831	1.50599	1.46654	2.0988	1.85167	1.80525	1.74644	2.1005	1.93227	1.77059	1.91983
4.61523	1.44351	1.29907	1.37016	1.32877	1.32641	1.35294	1.15833	1.23968	1.43498	1.39131	1.33794	1.37359	1.67338	1.39953	1.49574	1.24602	1.66167	1.16263	1.60676	1.33715	1.638	1.53167	1.15907	1.43691	1.4165	1.39986	1.31744	1.24972	1.81051	1.5584	1.359	1.33429	1.76858	1.54986	1.3825	1.39381	1.79462	1.63255	1.53592	1.48714	2.14635	1.90805	1.81617	1.7845	2.11165	1.97054	1.82121	1.97532
4.62243	1.45793	1.32498	1.38903	1.34487	1.34829	1.37452	1.17487	1.28512	1.46687	1.39824	1.37184	1.38872	1.70135	1.4299	1.50935	1.26077	1.69225	1.19055	1.61517	1.36588	1.66025	1.55862	1.15691	1.45286	1.44372	1.3985	1.34755	1.29532	1.84195	1.58855	1.3893	1.35521	1.78999	1.58258	1.40276	1.4123	1.82182	1.66019	1.56968	1.51234	2.19199	1.95845	1.83594	1.81921	2.12528	2.00665	1.87643	2.02646
4.62963	1.47609	1.35306	1.40749	1.36101	1.37367	1.40085	1.19131	1.33049	1.49982	1.40559	1.40378	1.4015	1.72789	1.45692	1.52409	1.28281	1.72207	1.22139	1.6148	1.39233	1.6903	1.58475	1.15869	1.47164	1.4739	1.40685	1.37761	1.33773	1.87083	1.61799	1.41127	1.3757	1.81448	1.61514	1.42588	1.43214	1.85044	1.69052	1.60607	1.54255	2.23609	2.0012	1.86505	1.85018	2.14408	2.04111	1.93368	2.07169
4.63683	1.49764	1.38227	1.42618	1.37791	1.40389	1.43103	1.20854	1.37423	1.53332	1.41417	1.43231	1.41203	1.7523	1.4806	1.54014	1.31207	1.75171	1.25632	1.60769	1.41662	1.72895	1.60927	1.16559	1.49276	1.5071	1.4267	1.40612	1.37445	1.89776	1.64796	1.42518	1.39626	1.84242	1.64696	1.452	1.45445	1.88	1.72257	1.64366	1.57738	2.27965	2.03646	1.90299	1.87761	2.16986	2.07499	1.99025	2.11055
4.64403	1.52152	1.41148	1.44562	1.39621	1.4395	1.46322	1.22725	1.41499	1.56717	1.42474	1.45621	1.42034	1.77435	1.50095	1.55628	1.34748	1.7819	1.29589	1.59695	1.43853	1.77541	1.63159	1.17809	1.51516	1.54348	1.45838	1.43218	1.40455	1.92344	1.67992	1.43239	1.41796	1.87359	1.67733	1.48117	1.47976	1.91013	1.75521	1.68126	1.61561	2.3244	2.06578	1.94828	1.90229	2.20338	2.10921	2.04386	2.14351
4.65123	1.54654	1.43945	1.46584	1.41606	1.47979	1.49559	1.24764	1.45196	1.60096	1.43827	1.47517	1.42637	1.79427	1.51821	1.57033	1.38722	1.81349	1.3394	1.58619	1.45797	1.82737	1.65179	1.19621	1.53763	1.58261	1.50058	1.45563	1.42843	1.94843	1.71453	1.43541	1.44206	1.90724	1.70541	1.51327	1.50763	1.94054	1.78756	1.71825	1.65536	2.37191	2.09142	1.99859	1.92558	2.24432	2.14424	2.09295	2.1716
4.65843	1.57163	1.46524	1.4864	1.43697	1.52293	1.52695	1.26953	1.48513	1.634	1.45587	1.49019	1.43003	1.81225	1.53296	1.58003	1.4291	1.84719	1.385	1.57912	1.47493	1.88143	1.67074	1.21962	1.55892	1.62317	1.55098	1.4768	1.44705	1.97345	1.75137	1.43766	1.46962	1.94249	1.73093	1.54788	1.53686	1.97087	1.81923	1.75462	1.6945	2.42252	2.11579	2.05108	1.9494	2.29118	2.18024	2.1368	2.19623
4.66563	1.5958	1.48851	1.50667	1.45804	1.56642	1.55642	1.29272	1.51532	1.66581	1.47862	1.50331	1.43172	1.82814	1.54579	1.58421	1.47111	1.88333	1.43011	1.57903	1.48968	1.93373	1.68968	1.24765	1.57795	1.66345	1.60692	1.49629	1.46167	1.99968	1.78925	1.44284	1.50108	1.97856	1.75467	1.58423	1.5663	2.00097	1.85039	1.79074	1.73123	2.4749	2.14097	2.10291	1.97582	2.34154	2.2174	2.1755	2.21922
4.67283	1.61827	1.50955	1.5262	1.47853	1.60765	1.583	1.31687	1.5439	1.69654	1.50707	1.51656	1.43262	1.84163	1.55697	1.58354	1.51191	1.92176	1.4721	1.58826	1.50289	1.98073	1.70996	1.27958	1.59397	1.70233	1.66605	1.51478	1.47385	2.02816	1.82673	1.45376	1.53611	2.01501	1.77827	1.62113	1.59549	2.03095	1.88157	1.82707	1.76438	2.52674	2.16814	2.15161	2.00663	2.39275	2.25578	2.21003	2.24262
4.68003	1.63891	1.52907	1.54489	1.49829	1.64432	1.60559	1.34113	1.57218	1.72665	1.54111	1.53127	1.43464	1.8531	1.5666	1.58053	1.55101	1.96189	1.50881	1.60768	1.51586	2.02007	1.73284	1.31498	1.60692	1.73959	1.72645	1.53302	1.48535	2.05935	1.86221	1.47162	1.5734	2.0518	1.80326	1.65727	1.62446	2.06106	1.91348	1.86399	1.79353	2.57558	2.19721	2.19551	2.04281	2.44262	2.29504	2.24192	2.26822
4.68723	1.65852	1.54805	1.56305	1.51743	1.6746	1.62379	1.364	1.60098	1.75607	1.5801	1.54818	1.43981	1.86394	1.57515	1.57881	1.58849	2.00298	1.53875	1.63658	1.53031	2.0512	1.75951	1.35365	1.61753	1.77557	1.78635	1.55184	1.49769	2.09308	1.8939	1.4961	1.61076	2.08911	1.83023	1.69159	1.6532	2.09146	1.9469	1.90163	1.81893	2.61913	2.22672	2.23383	2.08433	2.48982	2.33435	2.27253	2.29712
4.69443	1.67873	1.56747	1.58137	1.53582	1.69725	1.63854	1.38386	1.63057	1.78407	1.62308	1.56803	1.44976	1.87594	1.58374	1.58237	1.62436	2.04421	1.56152	1.67307	1.54808	2.07505	1.7909	1.39527	1.62681	1.81053	1.84422	1.57216	1.51151	2.12895	1.92022	1.52599	1.64574	2.12702	1.85876	1.7238	1.68131	2.12214	1.98259	1.93958	1.84122	2.65517	2.25447	2.26656	2.1301	2.53392	2.37291	2.30275	2.32961
4.70163	1.7013	1.5883	1.60059	1.55295	1.71193	1.6518	1.39973	1.66087	1.80961	1.66867	1.59165	1.46571	1.89049	1.59385	1.59494	1.6584	2.08479	1.5781	1.7147	1.57052	2.09329	1.82736	1.43914	1.63552	1.84442	1.89884	1.59464	1.52653	2.16675	1.94044	1.55966	1.6763	2.16519	1.88814	1.75434	1.70842	2.15306	2.02107	1.97688	1.86132	2.68182	2.27861	2.29438	2.17786	2.57531	2.41035	2.33305	2.36555
4.70883	1.72739	1.61135	1.62132	1.56838	1.71956	1.66543	1.41212	1.69156	1.83244	1.71486	1.61948	1.48866	1.90853	1.60686	1.6193	1.69033	2.12395	1.59087	1.75875	1.59822	2.1078	1.86825	1.48405	1.64417	1.87718	1.9492	1.61956	1.54225	2.20619	1.95515	1.59514	1.7015	2.20298	1.91781	1.78381	1.73472	2.18413	2.06225	2.01217	1.88028	2.6984	2.2983	2.31859	2.22441	2.6149	2.44664	2.36367	2.40471
4.71603	1.75723	1.63698	1.64381	1.58229	1.72236	1.68056	1.42298	1.72186	1.85331	1.75897	1.65099	1.5193	1.93095	1.62371	1.65654	1.71997	2.16096	1.60291	1.80245	1.63102	2.1203	1.91197	1.52846	1.65348	1.90883	1.99428	1.64675	1.55876	2.24662	1.9661	1.63023	1.72165	2.23975	1.94731	1.81224	1.76088	2.21514	2.10524	2.04413	1.89918	2.70624	2.31404	2.34106	2.26629	2.65381	2.48162	2.39457	2.4466
4.72323	1.79024	1.66497	1.66783	1.59532	1.72325	1.69771	1.43498	1.75056	1.87335	1.79829	1.68509	1.55753	1.95891	1.64495	1.70518	1.74724	2.19525	1.61706	1.84318	1.66804	2.13234	1.95621	1.5706	1.66462	1.9392	2.03288	1.67586	1.57695	2.28702	1.97555	1.66308	1.73803	2.27522	1.9759	1.83893	1.78751	2.24565	2.14843	2.07182	1.91939	2.70849	2.32741	2.36401	2.30079	2.69284	2.51476	2.42533	2.49017
4.73043	1.82537	1.69452	1.6929	1.60804	1.72517	1.71762	1.45075	1.77639	1.89345	1.83086	1.72069	1.60217	1.99335	1.67093	1.76134	1.77205	2.22647	1.63522	1.87893	1.70768	2.14512	1.99847	1.6087	1.67906	1.96784	2.06376	1.70659	1.59806	2.32627	1.98559	1.69281	1.75248	2.30929	2.00269	1.86295	1.81462	2.27518	2.18992	2.09485	1.94242	2.70913	2.34063	2.38947	2.32663	2.73223	2.54565	2.45535	2.53384
4.73763	1.86121	1.72425	1.71824	1.62069	1.73036	1.74146	1.47253	1.79881	1.91421	1.85593	1.75701	1.6511	2.03412	1.70175	1.81978	1.79447	2.25461	1.65823	1.90895	1.74787	2.15931	2.03655	1.64118	1.69789	1.99414	2.08614	1.73848	1.62304	2.363	1.99781	1.71977	1.76713	2.34175	2.02729	1.88372	1.84182	2.30342	2.22802	2.11344	1.96958	2.71185	2.356	2.41874	2.3439	2.77196	2.57429	2.48456	2.5758
4.74483	1.89602	1.75244	1.74278	1.6337	1.74022	1.77019	1.50203	1.81846	1.93654	1.87375	1.79325	1.70213	2.07978	1.73681	1.87566	1.81528	2.28004	1.68598	1.93384	1.78654	2.17528	2.06897	1.6673	1.72166	2.01792	2.10031	1.77055	1.65226	2.39559	2.01322	1.7449	1.7839	2.37243	2.05035	1.90117	1.86877	2.33033	2.26156	2.1284	2.00161	2.71955	2.37556	2.45242	2.35342	2.81188	2.60115	2.51371	2.61484
4.75203	1.92786	1.77755	1.76546	1.64833	1.75558	1.80365	1.5403	1.83676	1.96195	1.88523	1.82808	1.75337	2.12821	1.77473	1.9259	1.83616	2.30331	1.71742	1.95484	1.82211	2.19352	2.09512	1.68732	1.75053	2.03945	2.10758	1.80125	1.68565	2.4223	2.03226	1.76905	1.80405	2.40173	2.07339	1.91579	1.89533	2.356	2.28996	2.14104	2.03837	2.7343	2.40045	2.4906	2.3564	2.85179	2.62678	2.54402	2.65063
4.75923	1.95504	1.79853	1.78567	1.66651	1.77678	1.8404	1.58707	1.855	1.99183	1.89176	1.85994	1.80321	2.17729	1.81361	1.96943	1.85906	2.32493	1.75068	1.97318	1.85374	2.21476	2.11521	1.70245	1.78458	2.05938	2.11025	1.82894	1.72265	2.44195	2.05485	1.79271	1.82805	2.43074	2.09795	1.92854	1.92117	2.38062	2.31313	2.15291	2.07897	2.75707	2.43082	2.53291	2.35471	2.89136	2.6516	2.57629	2.68362
4.76643	1.97679	1.8149	1.80362	1.6898	1.8034	1.87832	1.64	1.87376	2.02655	1.89533	1.88774	1.85005	2.22521	1.85166	2.00667	1.88522	2.34514	1.78338	1.99	1.88114	2.2396	2.13023	1.71465	1.82348	2.07849	2.11111	1.85242	1.76213	2.45439	2.08042	1.81639	1.85561	2.46061	2.12499	1.94092	1.94554	2.40432	2.33127	2.16531	2.12218	2.78724	2.46571	2.57833	2.351	2.93036	2.67611	2.61052	2.71465
4.77363	1.99364	1.82683	1.8204	1.71838	1.83414	1.91556	1.69515	1.89288	2.06517	1.89846	1.91136	1.89227	2.27055	1.88756	2.03897	1.91479	2.36414	1.81351	2.00646	1.90419	2.26808	2.14201	1.72611	1.86604	2.0978	2.11317	1.87125	1.8022	2.46062	2.10802	1.84085	1.886	2.49153	2.15473	1.95486	1.9675	2.42717	2.345	2.17901	2.16644	2.82254	2.50329	2.62499	2.34839	2.96888	2.70107	2.64598	2.74483
4.78083	2.00734	1.83524	1.83747	1.75123	1.86701	1.95094	1.74845	1.91181	2.10604	1.90371	1.93164	1.92866	2.31234	1.92051	2.06829	1.94719	2.38232	1.84	2.024	1.92279	2.29955	2.15291	1.73901	1.91004	2.11875	2.11951	1.88566	1.84049	2.46256	2.13656	1.86701	1.91815	2.52246	2.187	1.97232	1.9866	2.4491	2.35529	2.19427	2.20984	2.85966	2.54116	2.6704	2.34952	3.00736	2.72734	2.6816	2.77546
4.78803	2.02017	1.84208	1.85617	1.78696	1.90008	1.98376	1.79703	1.92981	2.14763	1.91306	1.9501	1.95876	2.35038	1.94999	2.09678	1.98157	2.40019	1.8627	2.04376	1.93701	2.33303	2.16547	1.75514	1.95276	2.14293	2.13272	1.89658	1.87472	2.46274	2.16519	1.89556	1.95057	2.5518	2.22142	1.99468	2.00353	2.47013	2.3634	2.21096	2.25031	2.89556	2.57698	2.71221	2.35583	3.046	2.7555	2.71623	2.80802
4.79523	2.03453	1.85034	1.87755	1.8243	1.93227	2.01365	1.83964	1.94575	2.18852	1.9274	1.96869	1.98298	2.38523	1.97591	2.12616	2.01709	2.41801	1.88214	2.0658	1.94728	2.36756	2.18164	1.77563	1.9918	2.17144	2.15422	1.90558	1.90326	2.46396	2.19328	1.92665	1.98166	2.5782	2.25733	2.02217	2.01998	2.49058	2.37039	2.22862	2.28634	2.92833	2.60909	2.74888	2.36784	3.08434	2.78576	2.74848	2.84369
4.80243	2.05239	1.86323	1.90238	1.86173	1.96341	2.04049	1.87615	1.95818	2.22701	1.9465	1.98935	2.00227	2.41804	1.99894	2.15687	2.05259	2.43543	1.89917	2.08904	1.9546	2.4022	2.20232	1.80067	2.02572	2.20436	2.18382	1.91482	1.92545	2.46859	2.22033	1.95999	2.01026	2.60075	2.29346	2.05372	2.03785	2.51117	2.37692	2.24656	2.31777	2.95738	2.63699	2.77971	2.38592	3.12156	2.81818	2.77702	2.8826
4.80963	2.07517	1.88293	1.93107	1.89711	1.99383	2.06478	1.90699	1.96599	2.26097	1.96947	2.01355	2.01787	2.45007	2.02061	2.18786	2.08637	2.45166	1.9151	2.11203	1.96061	2.43589	2.22719	1.82967	2.05393	2.24075	2.21976	1.92659	1.94152	2.47799	2.24544	1.99484	2.03609	2.6186	2.32813	2.08726	2.05856	2.53264	2.38329	2.26414	2.34584	2.98287	2.66143	2.80471	2.41034	3.15699	2.85299	2.80101	2.9236
4.81683	2.10354	1.91002	1.96347	1.92798	2.02387	2.08778	1.93338	1.96898	2.28842	1.99515	2.04179	2.0309	2.48247	2.04304	2.21726	2.11684	2.46601	1.93165	2.13368	1.96727	2.46783	2.25493	1.86161	2.07645	2.27896	2.25934	1.94285	1.9524	2.49208	2.26716	2.03011	2.05982	2.63103	2.35972	2.12039	2.08268	2.55546	2.38988	2.28118	2.37236	3.00538	2.68372	2.82443	2.44091	3.19028	2.89062	2.82045	2.96445
4.82403	2.13695	1.94376	1.99889	1.95273	2.05362	2.1112	1.95755	1.96807	2.30818	2.02236	2.07347	2.04231	2.51591	2.06805	2.24323	2.14332	2.4783	1.95041	2.15355	1.97656	2.49785	2.28359	1.89551	2.09392	2.31709	2.29982	1.96478	1.95941	2.5096	2.2839	2.06426	2.08254	2.63802	2.38701	2.15121	2.11004	2.57995	2.39731	2.29833	2.39855	3.02573	2.70513	2.84007	2.47667	3.22115	2.93126	2.83635	3.00257
4.83123	2.17349	1.98271	2.03614	1.97121	2.083	2.13631	1.98202	1.9651	2.32005	2.04993	2.10711	2.05299	2.5499	2.09655	2.26458	2.16623	2.48876	1.97215	2.17146	1.99015	2.52641	2.31076	1.93065	2.10778	2.35324	2.3387	1.99273	1.96396	2.52861	2.29468	2.09569	2.10528	2.6408	2.40926	2.17875	2.13991	2.60636	2.40613	2.31692	2.4247	3.04491	2.72667	2.85352	2.51603	3.249	2.97448	2.85039	3.03567
4.83843	2.21017	2.02505	2.07395	1.98453	2.11179	2.16323	2.00842	1.96221	2.3243	2.07659	2.14073	2.06388	2.58288	2.12837	2.28086	2.18668	2.49774	1.99647	2.18724	2.00923	2.55406	2.33405	1.96638	2.12028	2.38566	2.37381	2.026	1.96741	2.54697	2.29973	2.12288	2.12892	2.64166	2.42608	2.20286	2.17125	2.63481	2.41641	2.33827	2.45051	3.06376	2.74913	2.86696	2.55755	3.27295	3.019	2.86438	3.06205
4.84563	2.24372	2.06832	2.11113	1.99404	2.13961	2.19079	2.03682	1.96139	2.32152	2.10114	2.17211	2.07594	2.61269	2.16247	2.29211	2.20551	2.50576	2.02219	2.20095	2.03447	2.58086	2.35156	2.00186	2.13391	2.41287	2.40331	2.06292	1.97116	2.56275	2.3006	2.14469	2.15433	2.6429	2.43745	2.22385	2.20269	2.66479	2.42779	2.36338	2.47544	3.08257	2.77293	2.88212	2.60022	3.29219	3.06299	2.87977	3.08086
4.85283	2.27155	2.10932	2.14655	2.00096	2.16573	2.2169	2.06579	1.96421	2.31292	2.12281	2.19939	2.08986	2.63758	2.19695	2.29881	2.22287	2.51389	2.0478	2.21345	2.06575	2.60637	2.36248	2.03612	2.15058	2.43384	2.42589	2.10126	1.97658	2.57499	2.29964	2.16047	2.18218	2.64611	2.44417	2.24217	2.23283	2.69473	2.43968	2.39263	2.49866	3.10099	2.7978	2.89996	2.6431	3.30611	3.10438	2.89714	3.09229
4.86003	2.29232	2.14504	2.17923	2.00675	2.18915	2.23936	2.09337	1.9716	2.30079	2.14154	2.22158	2.10576	2.65674	2.2291	2.30211	2.23877	2.52389	2.07166	2.22635	2.10179	2.63	2.3674	2.06848	2.17118	2.44803	2.44108	2.13878	1.98496	2.5841	2.29946	2.17046	2.21242	2.65221	2.44789	2.25837	2.26052	2.72229	2.45176	2.42609	2.51868	3.11823	2.82263	2.92047	2.68502	3.31403	3.14111	2.91618	3.09756
4.86723	2.30587	2.17363	2.20805	2.01334	2.20885	2.25655	2.11784	1.98377	2.28807	2.15782	2.23892	2.1232	2.67012	2.2558	2.30358	2.25365	2.53774	2.09198	2.24133	2.14013	2.65117	2.36819	2.09861	2.19577	2.45553	2.44946	2.1736	1.99713	2.59178	2.30254	2.17588	2.24374	2.66162	2.45073	2.27328	2.28519	2.74512	2.46394	2.46357	2.53368	3.1336	2.84587	2.9429	2.72474	3.31532	3.17105	2.936	3.09873
4.87443	2.31306	2.19505	2.23166	2.02289	2.22399	2.26771	2.13783	2.00043	2.27765	2.17233	2.25247	2.14158	2.67811	2.27433	2.3046	2.26835	2.55685	2.10713	2.25941	2.17773	2.66908	2.36725	2.12657	2.22379	2.457	2.45228	2.20432	2.01317	2.60038	2.31122	2.17875	2.27352	2.67434	2.45477	2.28785	2.30685	2.76136	2.47605	2.50432	2.54232	3.14678	2.8663	2.96596	2.76104	3.30966	3.19238	2.95572	3.09824
4.88163	2.31565	2.21052	2.2487	2.03708	2.23428	2.27329	2.15237	2.02095	2.27176	2.18551	2.26361	2.1604	2.68158	2.28333	2.30598	2.28343	2.58147	2.11627	2.28053	2.21173	2.68271	2.36693	2.15213	2.25409	2.45333	2.45104	2.22986	2.03244	2.61186	2.32744	2.18111	2.29856	2.6896	2.46161	2.30299	2.32593	2.76994	2.48775	2.5469	2.54459	3.15789	2.88348	2.98803	2.79285	3.29764	3.20418	2.97459	3.09851
4.88883	2.31596	2.22167	2.258	2.05659	2.23994	2.27491	2.16101	2.04443	2.27185	2.1976	2.27357	2.17922	2.68227	2.28327	2.30803	2.29856	2.61065	2.11976	2.30384	2.24016	2.69126	2.36907	2.17458	2.28484	2.4452	2.44725	2.24945	2.05391	2.6273	2.35202	2.18447	2.3162	2.70578	2.47232	2.31948	2.34276	2.77058	2.49892	2.5893	2.5418	3.16733	2.89742	3.00759	2.81898	3.28113	3.20702	2.99195	3.10164
4.89603	2.31643	2.22992	2.25913	2.08132	2.2417	2.27513	2.16402	2.06985	2.27894	2.20877	2.28332	2.1973	2.68238	2.27622	2.31097	2.31268	2.64245	2.11891	2.32821	2.26187	2.69477	2.37495	2.19305	2.31382	2.43295	2.4426	2.26279	2.07636	2.64668	2.38395	2.18989	2.32506	2.72096	2.48743	2.33797	2.35731	2.76403	2.50999	2.6296	2.53578	3.17543	2.90818	3.02375	2.83822	3.26309	3.20293	3.00744	3.1091
4.90323	2.31885	2.2364	2.25258	2.11093	2.24059	2.27705	2.16248	2.09619	2.29338	2.21909	2.29381	2.21345	2.68378	2.26547	2.31527	2.325	2.67429	2.11522	2.35225	2.27636	2.6941	2.38507	2.20702	2.33915	2.41687	2.43903	2.27014	2.09873	2.66901	2.42048	2.19827	2.32535	2.73368	2.50662	2.35919	2.36919	2.75216	2.52199	2.66649	2.52831	3.1822	2.91567	3.03641	2.85007	3.24706	3.19455	3.02128	3.12162
4.91043	2.32376	2.24217	2.23959	2.14484	2.23781	2.28364	2.15822	2.12261	2.31432	2.2283	2.3058	2.22664	2.68712	2.25515	2.32148	2.33542	2.70327	2.10986	2.37458	2.28382	2.69057	2.39889	2.21661	2.36	2.3976	2.43868	2.27211	2.12021	2.69248	2.45804	2.21032	2.3186	2.74302	2.52846	2.38372	2.37805	2.7377	2.53614	2.69927	2.52087	3.18732	2.92002	3.04629	2.85538	3.23658	3.18413	3.03464	3.13929
4.91763	2.33051	2.24828	2.22208	2.18205	2.23466	2.29703	2.15325	2.14874	2.33951	2.23576	2.31969	2.23676	2.69176	2.24969	2.3298	2.34419	2.72672	2.10372	2.394	2.28528	2.68542	2.41478	2.22225	2.37663	2.37645	2.44316	2.2697	2.14068	2.71474	2.49357	2.22605	2.30725	2.74845	2.55083	2.41146	2.38416	2.7236	2.55332	2.72738	2.51468	3.1903	2.92162	3.0547	2.85615	3.23434	3.17324	3.04928	3.16158
4.92483	2.33775	2.25534	2.20277	2.22096	2.23258	2.31788	2.14923	2.17444	2.36574	2.24051	2.3355	2.245	2.69647	2.25291	2.34014	2.35124	2.7428	2.09748	2.40988	2.28287	2.67985	2.43053	2.22436	2.3899	2.35517	2.45295	2.26444	2.16079	2.73351	2.52507	2.24431	2.29437	2.74968	2.57146	2.44111	2.38858	2.7124	2.574	2.75002	2.51076	3.19082	2.92098	3.06333	2.8548	3.24168	3.163	3.06641	3.18745
4.93203	2.34393	2.26312	2.18496	2.25949	2.23309	2.34516	2.14714	2.1996	2.38962	2.24174	2.35281	2.25349	2.70008	2.26681	2.35235	2.35618	2.75086	2.09131	2.42246	2.27959	2.6752	2.44427	2.22342	2.40084	2.33566	2.46704	2.25834	2.18179	2.74724	2.55142	2.26309	2.28328	2.74691	2.58861	2.47024	2.39287	2.70603	2.59846	2.76642	2.50965	3.18879	2.9184	3.07396	2.85355	3.25831	3.15443	3.08566	3.21542
4.93923	2.34781	2.27033	2.17208	2.29564	2.23755	2.37637	2.14735	2.22398	2.40842	2.23905	2.37084	2.26427	2.70172	2.291	2.36623	2.35884	2.75155	2.08474	2.43266	2.27857	2.67289	2.45524	2.22037	2.41054	2.31989	2.48334	2.25369	2.20489	2.7557	2.57211	2.28035	2.27697	2.74112	2.60128	2.49588	2.39844	2.70559	2.62685	2.77621	2.51148	3.18419	2.91398	3.08797	2.85431	3.28204	3.14825	3.10513	3.24371
4.94643	2.34884	2.27508	2.16683	2.32782	2.24671	2.40834	2.15015	2.24721	2.42029	2.23279	2.38839	2.27861	2.70069	2.32292	2.38165	2.35994	2.7464	2.07695	2.44139	2.28238	2.6738	2.46384	2.21684	2.4201	2.30996	2.49938	2.25257	2.23056	2.76002	2.58729	2.29464	2.27756	2.73381	2.60913	2.5155	2.40607	2.71134	2.65901	2.77972	2.51618	3.17694	2.90802	3.10577	2.85863	3.3089	3.1447	3.12224	3.27067
4.95363	2.34746	2.27581	2.17057	2.35481	2.26045	2.4381	2.15592	2.26886	2.42417	2.2242	2.404	2.2969	2.69673	2.35878	2.39823	2.36096	2.73745	2.06767	2.44933	2.29251	2.67802	2.47091	2.2148	2.43056	2.30778	2.51294	2.25656	2.25829	2.76217	2.59796	2.30505	2.28578	2.72638	2.6123	2.52742	2.41579	2.72241	2.69393	2.77783	2.52358	3.16718	2.90132	3.12651	2.86741	3.33392	3.14376	3.13473	3.29518
4.96083	2.34499	2.27191	2.18332	2.37551	2.27776	2.4633	2.16501	2.28859	2.41998	2.21516	2.41598	2.31876	2.69033	2.39452	2.41541	2.36341	2.72685	2.0579	2.45678	2.3092	2.6849	2.47716	2.21594	2.44253	2.31458	2.52222	2.26658	2.28652	2.76421	2.60575	2.31106	2.30086	2.71948	2.61147	2.53087	2.42677	2.73693	2.72966	2.77174	2.53345	3.15539	2.89505	3.14854	2.88014	3.35235	3.14581	3.14102	3.31657
4.96803	2.34286	2.26366	2.20407	2.38894	2.29701	2.48243	2.1772	2.30601	2.40877	2.20774	2.4229	2.34304	2.68279	2.42642	2.4325	2.3683	2.71662	2.04967	2.46365	2.33146	2.69358	2.48309	2.2211	2.45596	2.33045	2.52605	2.28256	2.31294	2.76741	2.61227	2.31255	2.32099	2.71313	2.60755	2.52594	2.43735	2.7527	2.7639	2.76279	2.54553	3.14249	2.89021	3.16981	2.89482	3.36098	3.15194	3.13994	3.33445
4.97523	2.34205	2.25173	2.23093	2.39442	2.31638	2.49466	2.19154	2.32066	2.39264	2.20378	2.4239	2.36768	2.67574	2.45149	2.44883	2.376	2.70851	2.04514	2.46933	2.35716	2.70319	2.4893	2.23008	2.47013	2.35429	2.52419	2.30322	2.33487	2.77196	2.61838	2.31001	2.34404	2.70719	2.60154	2.51392	2.44524	2.76796	2.79456	2.75247	2.5596	3.1294	2.88723	3.18833	2.90871	3.35875	3.16329	3.13089	3.34858
4.98243	2.34298	2.23693	2.26139	2.39208	2.33407	2.49997	2.20665	2.332	2.37466	2.20453	2.4191	2.38982	2.67043	2.46789	2.46407	2.38644	2.70371	2.04599	2.47262	2.38312	2.71279	2.49667	2.24203	2.48414	2.38398	2.5177	2.32619	2.34981	2.77696	2.62394	2.30471	2.36839	2.70159	2.59427	2.49747	2.44814	2.78157	2.82003	2.74222	2.57574	3.11662	2.88597	3.20213	2.91959	3.34635	3.18021	3.11471	3.35889
4.98963	2.34582	2.22048	2.2925	2.38302	2.34848	2.49912	2.22115	2.33946	2.35808	2.21063	2.40976	2.40664	2.6673	2.47539	2.47834	2.39906	2.70276	2.05319	2.47191	2.40563	2.72104	2.50603	2.25576	2.49725	2.41662	2.50869	2.34845	2.3562	2.78074	2.62796	2.29833	2.39318	2.69633	2.58625	2.48015	2.44473	2.79285	2.83887	2.73325	2.59441	3.10424	2.88602	3.20926	2.9264	3.32558	3.2015	3.09427	3.36558
4.99683	2.35041	2.20441	2.32132	2.36886	2.35838	2.49345	2.23368	2.34289	2.34559	2.22207	2.39806	2.41605	2.66617	2.4755	2.49192	2.41249	2.70557	2.06708	2.46621	2.42119	2.72651	2.51732	2.26986	2.50899	2.44882	2.4995	2.36721	2.3542	2.78128	2.62899	2.29241	2.41794	2.69126	2.57775	2.46533	2.43523	2.80116	2.84967	2.72629	2.6161	3.09224	2.88684	3.2083	2.92918	3.29931	3.2248	3.07388	3.36887
5.00403	2.35588	2.19131	2.34553	2.35143	2.36313	2.48447	2.24293	2.34283	2.33873	2.2379	2.38652	2.4173	2.6666	2.47096	2.50478	2.4245	2.71153	2.08706	2.45585	2.4276	2.72821	2.52934	2.28265	2.51903	2.47709	2.49175	2.38042	2.34565	2.77674	2.62564	2.28799	2.44194	2.68609	2.56896	2.45497	2.42136	2.80585	2.85138	2.72157	2.64111	3.08068	2.88767	3.19903	2.92873	3.27138	3.24736	3.05771	3.36847
5.01123	2.3607	2.18344	2.36388	2.33245	2.36281	2.4735	2.24764	2.34033	2.33774	2.25617	2.37761	2.41077	2.66831	2.46471	2.51639	2.4324	2.71976	2.11114	2.44238	2.42442	2.72582	2.5403	2.29217	2.52673	2.49869	2.486	2.38699	2.33343	2.76605	2.61706	2.28519	2.46381	2.68067	2.56022	2.44939	2.40578	2.80658	2.84405	2.71877	2.66936	3.06981	2.88744	3.18251	2.92622	3.24599	3.26666	3.04815	3.36366
5.01843	2.36332	2.18199	2.37637	2.31346	2.35825	2.46146	2.24695	2.33656	2.34179	2.27428	2.37328	2.39761	2.67112	2.45878	2.52591	2.43388	2.72915	2.1359	2.42797	2.41296	2.71966	2.5486	2.29656	2.53103	2.51201	2.48196	2.38693	2.32065	2.74926	2.60317	2.28341	2.48182	2.67518	2.55206	2.44792	2.39125	2.80325	2.82895	2.71715	2.70014	3.05979	2.88509	3.16058	2.9232	3.22651	3.28074	3.0455	3.35395
5.02563	2.36316	2.18685	2.38405	2.29595	2.35063	2.4491	2.241	2.33233	2.34942	2.28967	2.37477	2.37935	2.67482	2.45404	2.53274	2.42775	2.73846	2.15759	2.41457	2.39562	2.71026	2.55325	2.2947	2.53074	2.51662	2.47889	2.38125	2.30989	2.72768	2.58446	2.28174	2.49423	2.67	2.54499	2.44942	2.38016	2.79549	2.80804	2.71574	2.73212	3.05061	2.87994	3.13509	2.92132	3.21446	3.28854	3.04889	3.33955
5.03283	2.3607	2.19709	2.38843	2.28097	2.34104	2.43719	2.23107	2.32809	2.35871	2.30036	2.38236	2.35781	2.67905	2.45034	2.53679	2.41427	2.74658	2.17319	2.40359	2.37513	2.69817	2.55361	2.28652	2.52492	2.51282	2.47561	2.37166	2.30288	2.7035	2.56183	2.27957	2.49959	2.66518	2.53922	2.45233	2.37401	2.78246	2.78322	2.71364	2.76331	3.04223	2.872	3.10754	2.92176	3.20967	3.29027	3.05704	3.32166
5.04003	2.35666	2.21131	2.39087	2.26886	2.33011	2.42649	2.21944	2.32428	2.36743	2.30505	2.39518	2.3349	2.68318	2.44702	2.5378	2.39479	2.75267	2.181	2.39604	2.35421	2.68407	2.54887	2.27284	2.51345	2.50139	2.47051	2.36009	2.3003	2.6794	2.53652	2.2768	2.49674	2.6602	2.53451	2.45427	2.37325	2.76306	2.75618	2.71046	2.79107	3.03474	2.86174	3.07937	2.92479	3.21128	3.28752	3.06824	3.30212
5.04723	2.35144	2.22782	2.39232	2.25921	2.31803	2.41753	2.20891	2.32147	2.37342	2.30302	2.41143	2.31235	2.68644	2.44333	2.53532	2.37145	2.75645	2.18074	2.39254	2.33532	2.66886	2.53832	2.25478	2.49698	2.4835	2.46202	2.34832	2.30148	2.65805	2.51036	2.27364	2.48514	2.65402	2.53027	2.45235	2.3773	2.73666	2.72872	2.70633	2.81237	3.02841	2.84986	3.05226	2.92989	3.21836	3.28299	3.08027	3.28286
5.05443	2.34523	2.24462	2.39319	2.25128	2.30483	2.41042	2.20212	2.31994	2.37497	2.29408	2.42889	2.29167	2.68795	2.43837	2.52891	2.34694	2.75804	2.17311	2.39293	2.32026	2.65335	2.52218	2.23336	2.47695	2.46078	2.44957	2.33767	2.3042	2.6416	2.48573	2.27013	2.46531	2.6455	2.52603	2.44429	2.38482	2.70368	2.70283	2.70154	2.82432	3.02371	2.83717	3.02773	2.93602	3.2299	3.27944	3.09069	3.26593
5.06163	2.33846	2.25949	2.3934	2.24438	2.29084	2.40463	2.2007	2.31925	2.37139	2.27873	2.44567	2.27406	2.68667	2.43118	2.51889	2.32427	2.75787	2.15968	2.39602	2.30988	2.63789	2.50221	2.20965	2.45546	2.43493	2.4341	2.32885	2.30531	2.63128	2.46504	2.26594	2.43912	2.63398	2.5216	2.42979	2.39415	2.66548	2.68022	2.69621	2.8249	3.02112	2.82446	3.00667	2.94203	3.24449	3.27883	3.09798	3.25349
5.06883	2.3319	2.27042	2.39208	2.23813	2.27652	2.39936	2.20478	2.31835	2.36292	2.25832	2.46038	2.26046	2.68139	2.42121	2.50652	2.30621	2.75626	2.14283	2.39979	2.30392	2.62223	2.48132	2.18492	2.43493	2.40729	2.41761	2.32188	2.30157	2.6271	2.44987	2.26063	2.4093	2.61934	2.51716	2.41068	2.40377	2.6242	2.66159	2.69002	2.81342	3.02086	2.81243	2.98936	2.94688	3.26051	3.28195	3.10249	3.24746
5.07603	2.32602	2.27596	2.38752	2.23232	2.26223	2.39374	2.21279	2.31605	2.35031	2.23479	2.47186	2.25149	2.67099	2.40859	2.49327	2.29448	2.75333	2.12529	2.40201	2.30134	2.60572	2.46236	2.16056	2.41765	2.37864	2.40197	2.31603	2.29084	2.62807	2.44061	2.25399	2.37862	2.60191	2.51302	2.38973	2.41273	2.5826	2.64658	2.68236	2.79075	3.02272	2.80138	2.97582	2.9496	3.27667	3.28853	3.10608	3.24905
5.08323	2.3205	2.27538	2.37774	2.22664	2.24804	2.38695	2.222	2.31156	2.33441	2.21017	2.47896	2.2471	2.65469	2.39418	2.47974	2.28923	2.7487	2.10971	2.40101	2.30094	2.58774	2.4471	2.13778	2.4052	2.34939	2.38823	2.3104	2.27263	2.63247	2.43669	2.24583	2.34927	2.58227	2.50949	2.3697	2.42076	2.5439	2.63441	2.67293	2.75902	3.02615	2.79114	2.96607	2.94938	3.29254	3.29766	3.11092	3.25836
5.09043	2.3145	2.26862	2.36123	2.22071	2.23381	2.37817	2.2293	2.30449	2.31592	2.18621	2.48046	2.24639	2.6327	2.37929	2.4657	2.28938	2.74134	2.09823	2.39595	2.30173	2.56802	2.43593	2.11738	2.3979	2.31991	2.37686	2.30434	2.248	2.63811	2.437	2.23567	2.32274	2.56126	2.50667	2.35271	2.42803	2.51107	2.62441	2.66197	2.7212	3.03049	2.78147	2.96014	2.94586	3.30843	3.3081	3.1184	3.27446
5.09763	2.30719	2.25607	2.33759	2.21403	2.21952	2.36667	2.23188	2.29432	2.29543	2.16413	2.47542	2.24769	2.60633	2.36512	2.45058	2.29343	2.72979	2.09227	2.38651	2.30296	2.54662	2.42837	2.09991	2.39487	2.29059	2.36823	2.29755	2.219	2.64219	2.44026	2.22285	2.29998	2.5398	2.50447	2.34063	2.43464	2.48594	2.61602	2.65005	2.6807	3.03548	2.77244	2.95752	2.93906	3.32511	3.31855	3.12888	3.29588
5.10483	2.29797	2.23832	2.30755	2.20615	2.20518	2.3519	2.22763	2.28041	2.27346	2.14473	2.4635	2.2488	2.5777	2.3522	2.4341	2.30001	2.71258	2.09245	2.37257	2.30396	2.52392	2.4233	2.08607	2.39418	2.2618	2.36262	2.29	2.18829	2.64149	2.44493	2.20696	2.28128	2.5187	2.50236	2.33495	2.44014	2.46876	2.60853	2.63786	2.64105	3.0411	2.76452	2.95707	2.92945	3.34381	3.32789	3.14195	3.32104
5.11203	2.2864	2.21623	2.27251	2.19673	2.19032	2.33384	2.21555	2.26229	2.25046	2.12826	2.44485	2.24742	2.54897	2.3402	2.41632	2.30778	2.68883	2.09864	2.35413	2.30401	2.50061	2.41903	2.07654	2.3933	2.23369	2.35952	2.28173	2.15865	2.63292	2.44905	2.18853	2.26604	2.49855	2.49906	2.33606	2.44372	2.45855	2.60102	2.626	2.60535	3.04713	2.75832	2.9574	2.91789	3.36619	3.33548	3.1567	3.34827
5.11923	2.27208	2.19092	2.23424	2.1856	2.17401	2.31294	2.19606	2.24023	2.22687	2.11436	2.41989	2.24165	2.52163	2.32791	2.3974	2.31528	2.65866	2.10975	2.33162	2.3024	2.47754	2.41334	2.0716	2.38968	2.20633	2.35725	2.27292	2.13257	2.61437	2.45054	2.16889	2.25305	2.47968	2.49242	2.34261	2.44454	2.45391	2.59271	2.61499	2.5757	3.05291	2.75443	2.95734	2.9056	3.39419	3.34128	3.17184	3.376
5.12643	2.25485	2.16382	2.19481	2.17278	2.15518	2.29007	2.17097	2.21536	2.2031	2.10201	2.38944	2.23012	2.49616	2.3137	2.37759	2.32095	2.62306	2.12358	2.30595	2.29864	2.45574	2.40405	2.07079	2.38132	2.1798	2.3537	2.2639	2.1117	2.58547	2.44775	2.14952	2.24111	2.46236	2.47984	2.35181	2.44207	2.4533	2.58335	2.60556	2.55309	3.05763	2.75368	2.9563	2.89406	3.42982	3.34584	3.18567	3.403
5.13363	2.23488	2.1365	2.1563	2.15868	2.13336	2.26614	2.14294	2.18928	2.17971	2.08986	2.35479	2.21241	2.47244	2.29626	2.35756	2.32366	2.58378	2.13718	2.27845	2.29266	2.43598	2.38992	2.073	2.36734	2.15429	2.3474	2.25496	2.09649	2.54745	2.43987	2.13152	2.22965	2.44696	2.45924	2.36043	2.43602	2.45495	2.57314	2.59824	2.5374	3.06073	2.75723	2.95418	2.88492	3.47488	3.35017	3.19675	3.4286
5.14083	2.21257	2.11049	2.12024	2.14401	2.10893	2.24194	2.11445	2.16359	2.15724	2.07679	2.31789	2.18934	2.4501	2.27492	2.33867	2.32295	2.5431	2.14735	2.25025	2.2848	2.41855	2.37123	2.07667	2.34815	2.13014	2.33791	2.24594	2.08601	2.50264	2.42714	2.11564	2.2186	2.4339	2.43008	2.36585	2.42623	2.45698	2.56221	2.59289	2.52784	3.06218	2.76615	2.95132	2.87973	3.53073	3.35558	3.20475	3.45279
5.14803	2.1882	2.08688	2.08718	2.12961	2.08285	2.21788	2.08701	2.13958	2.13621	2.06239	2.2808	2.16302	2.42862	2.24963	2.3226	2.31873	2.50335	2.15122	2.22225	2.27559	2.40297	2.34973	2.07996	2.32516	2.10779	2.32549	2.23644	2.0785	2.45391	2.4105	2.10246	2.20782	2.42353	2.39371	2.36635	2.41269	2.45815	2.55031	2.58857	2.52326	3.06227	2.78068	2.94855	2.87966	3.59809	3.3636	3.21093	3.47606
5.15523	2.16202	2.06637	2.0567	2.1161	2.05615	2.19402	2.06095	2.11843	2.11697	2.04704	2.24511	2.13628	2.40727	2.2208	2.31056	2.31084	2.4665	2.14692	2.19528	2.26544	2.38804	2.32776	2.08077	2.30014	2.08768	2.31039	2.2262	2.07215	2.40421	2.39091	2.09227	2.19687	2.41603	2.35299	2.36084	2.39581	2.45835	2.5368	2.5839	2.52206	3.06122	2.7998	2.94722	2.88538	3.67643	3.37581	3.21774	3.49888
5.16243	2.13431	2.04933	2.02795	2.10354	2.02983	2.17025	2.03587	2.10115	2.09953	2.03136	2.21155	2.11172	2.38516	2.18937	2.30286	2.29896	2.4336	2.13355	2.17046	2.25455	2.37212	2.30738	2.07711	2.27456	2.07033	2.29273	2.21553	2.0656	2.35624	2.36923	2.08482	2.18543	2.41122	2.31159	2.34863	2.37641	2.45821	2.52107	2.57766	2.52246	3.05948	2.82145	2.94912	2.89665	3.76403	3.39381	3.22794	3.52157
5.16963	2.10551	2.03596	2.00037	2.09154	2.00481	2.14659	2.01127	2.08831	2.08349	2.01592	2.18011	2.09088	2.36173	2.15693	2.29883	2.28301	2.40462	2.11111	2.14911	2.24292	2.35373	2.28972	2.06792	2.24934	2.05609	2.27287	2.20517	2.05836	2.31199	2.34628	2.07931	2.17367	2.40836	2.27338	2.32947	2.35539	2.45809	2.50305	2.5694	2.52271	3.05825	2.84331	2.95583	2.91219	3.85873	3.41914	3.24373	3.54449
5.17683	2.07591	2.02615	1.97392	2.07955	1.98185	2.1232	1.98681	2.07967	2.06795	2.00113	2.15052	2.07413	2.33721	2.12561	2.29715	2.2635	2.37868	2.08064	2.13233	2.23033	2.332	2.27478	2.05342	2.22502	2.04494	2.25147	2.19583	2.05066	2.27225	2.32296	2.07493	2.16219	2.40605	2.24184	2.30389	2.33356	2.45751	2.48358	2.55947	2.5213	3.05991	2.8634	2.968	2.93006	3.95898	3.45324	3.26639	3.56821
5.18403	2.04566	2.01935	1.94899	2.0671	1.96106	2.1004	1.96249	2.07387	2.05206	1.98748	2.12234	2.06091	2.31244	2.09746	2.29622	2.24138	2.35445	2.04426	2.1206	2.2162	2.30668	2.26161	2.03506	2.20208	2.03626	2.2292	2.18794	2.04308	2.23661	2.30024	2.07124	2.15158	2.4024	2.21947	2.27339	2.31148	2.45546	2.46416	2.54878	2.51712	3.06776	2.88042	2.98516	2.94824	4.0646	3.49714	3.29629	3.59366
5.19123	2.01494	2.01446	1.92621	2.05396	1.94148	2.07863	1.93874	2.06873	2.03534	1.97538	2.09497	2.05014	2.28829	2.07343	2.29421	2.21748	2.33068	2.0048	2.11385	2.19932	2.27829	2.24858	2.01474	2.1809	2.02876	2.2065	2.18159	2.03623	2.20395	2.27877	2.068	2.14204	2.39542	2.20707	2.2404	2.28957	2.45126	2.44671	2.5387	2.50956	3.08512	2.89383	3.00602	2.9654	4.17665	3.55134	3.33287	3.62187
5.19843	1.98424	2.00999	1.90622	2.04015	1.92118	2.0583	1.9165	2.06183	2.0179	1.96475	2.06785	2.04039	2.26517	2.05326	2.28918	2.19221	2.30642	1.96493	2.11157	2.17786	2.24793	2.23373	1.99451	2.16171	2.02083	2.18353	2.17647	2.03071	2.17331	2.25868	2.06464	2.13341	2.38368	2.20349	2.20793	2.26814	2.44482	2.43316	2.53067	2.49854	3.1145	2.9043	3.02915	2.98129	4.2971	3.61544	3.37469	3.65396
5.20563	1.95422	2.00443	1.88949	2.02602	1.89794	2.03979	1.897	2.05104	2.00039	1.95459	2.04061	2.02997	2.24299	2.03587	2.27941	2.16533	2.28146	1.92637	2.11274	2.15007	2.21712	2.21511	1.97629	2.14444	2.01091	2.16038	2.17158	2.02696	2.14444	2.23975	2.06017	2.12529	2.36666	2.20596	2.17909	2.24744	2.43642	2.42555	2.52598	2.48463	3.15722	2.91373	3.05351	2.99644	4.42868	3.68859	3.42003	3.69159
5.21283	1.92513	1.99649	1.87611	2.01234	1.87007	2.0233	1.88115	2.03501	1.98358	1.9434	2.01333	2.01746	2.22145	2.02007	2.26393	2.13655	2.25638	1.88962	2.11542	2.11504	2.18747	2.19137	1.96157	2.12881	1.99786	2.13717	2.16517	2.02506	2.11803	2.22167	2.05364	2.11676	2.34488	2.21091	2.15645	2.2278	2.42669	2.42589	2.52554	2.46898	3.21351	2.92509	3.0784	3.01185	4.57503	3.77002	3.4678	3.73742
5.22003	1.89669	1.98517	1.86557	2.00021	1.8369	2.00852	1.86906	2.01318	1.96827	1.93003	1.98641	2.00219	2.20007	2.00505	2.24289	2.1059	2.23225	1.85479	2.11691	2.07311	2.16037	2.16219	1.9506	2.11464	1.98097	2.11414	2.15518	2.02454	2.09554	2.2042	2.04463	2.10626	2.31979	2.21499	2.14176	2.20971	2.41696	2.43575	2.52987	2.45336	3.28252	2.94168	3.10342	3.02889	4.74048	3.85949	3.51835	3.79487
5.22723	1.86833	1.96981	1.85653	1.99051	1.79899	1.99448	1.85979	1.9859	1.95515	1.91399	1.96025	1.98454	2.178	1.99028	2.21748	2.07373	2.20996	1.82211	2.11429	2.02579	2.13667	2.12838	1.94175	2.1019	1.96012	2.09166	2.13999	2.02426	2.07879	2.18694	2.03313	2.09218	2.29357	2.2159	2.13583	2.19387	2.4096	2.45555	2.53914	2.44013	3.36238	2.96631	3.12873	3.04929	4.92921	3.95752	3.57365	3.8673
5.23443	1.83972	1.95032	1.84721	1.98347	1.75774	1.97987	1.85185	1.95424	1.94456	1.89509	1.93495	1.96579	2.15405	1.97538	2.18955	2.04073	2.18991	1.79204	2.10543	1.97517	2.11667	2.09159	1.93175	2.0905	1.93582	2.0704	2.11888	2.0227	2.06917	2.16919	2.01884	2.07351	2.26864	2.21273	2.13838	2.18102	2.40775	2.48419	2.55309	2.43213	3.45028	3.00081	3.15533	3.07503	5.14432	4.06533	3.63684	3.95704
5.24163	1.81091	1.92726	1.83607	1.9783	1.71513	1.96326	1.84367	1.91974	1.93594	1.87287	1.91044	1.94735	2.1271	1.96016	2.16109	2.00762	2.17203	1.76504	2.08932	1.92361	2.10027	2.05366	1.91692	2.07999	1.90928	2.05112	2.09225	2.01853	2.06695	2.15018	2.00093	2.05026	2.24738	2.20596	2.14795	2.17171	2.41457	2.51939	2.57082	2.43213	3.54322	3.0458	3.18515	3.10779	5.38741	4.18476	3.71157	4.0651
5.24883	1.78221	1.90175	1.82245	1.97347	1.67383	1.94383	1.83398	1.88431	1.92778	1.84666	1.88684	1.93004	2.09659	1.9448	2.13392	1.97527	2.15599	1.74141	2.06601	1.87377	2.08696	2.01594	1.89429	2.06965	1.88208	2.03431	2.06164	2.01091	2.07108	2.12942	1.97865	2.02344	2.23177	2.19695	2.16192	2.16638	2.43229	2.55854	2.59098	2.44223	3.6391	3.10088	3.22047	3.1483	5.65892	4.3184	3.8018	4.19171
5.25603	1.75406	1.8752	1.80666	1.96728	1.63678	1.92167	1.82188	1.84988	1.9179	1.81636	1.8646	1.91383	2.06259	1.92988	2.10933	1.94485	2.14142	1.72154	2.0364	1.82841	2.0759	1.97912	1.8621	2.05862	1.85569	2.01982	2.0295	1.99946	2.07966	2.10714	1.95211	1.99476	2.22312	2.18732	2.1772	2.1653	2.46191	2.59926	2.61235	2.4635	3.73741	3.16497	3.26331	3.19631	5.95881	4.46973	3.91149	4.33654
5.26323	1.72714	1.84899	1.78967	1.95829	1.60667	1.89774	1.80686	1.8182	1.90433	1.78292	1.84439	1.89799	2.02577	1.91592	2.0879	1.91771	2.12778	1.706	2.00221	1.78967	2.06613	1.94328	1.81985	2.04637	1.83117	2.00695	1.99878	1.98398	2.09076	2.08445	1.92268	1.96655	2.222	2.17857	2.19132	2.16847	2.50329	2.63959	2.63457	2.49589	3.83933	3.23694	3.31488	3.25151	6.28692	4.64278	4.04402	4.49882
5.27043	1.70251	1.82443	1.77243	1.94569	1.58505	1.87334	1.78889	1.79054	1.88593	1.74789	1.82674	1.88156	1.98729	1.90289	2.06937	1.89489	2.11421	1.69499	1.96605	1.75817	2.0568	1.90809	1.76845	2.03287	1.80926	1.99498	1.9721	1.96429	2.10273	2.06308	1.89246	1.94166	2.22831	2.17203	2.20324	2.17557	2.55501	2.67791	2.65822	2.53857	3.94725	3.31617	3.37552	3.31432	6.64318	4.84159	4.2016	4.6774
5.27763	1.68121	1.80242	1.75571	1.92927	1.57174	1.84954	1.76849	1.76722	1.86234	1.71282	1.81193	1.86387	1.94904	1.89008	2.05267	1.87678	2.09976	1.68774	1.93099	1.73283	2.0474	1.87315	1.71058	2.01834	1.79073	1.98346	1.95071	1.94035	2.11412	2.04511	1.86358	1.92266	2.24156	2.16851	2.21323	2.18596	2.61476	2.71341	2.68441	2.58996	4.06443	3.40311	3.44511	3.38605	7.02783	5.06969	4.38497	4.87116
5.28483	1.66361	1.78289	1.74021	1.90939	1.56501	1.82687	1.74646	1.74767	1.83343	1.67904	1.80024	1.84447	1.91346	1.87623	2.03623	1.86295	2.08387	1.6825	1.89966	1.71163	2.03775	1.83817	1.65052	2.00292	1.77629	1.97199	1.93428	1.91278	2.12368	2.03251	1.83798	1.91072	2.26113	2.16819	2.22225	2.19879	2.67987	2.74655	2.71437	2.64778	4.19477	3.49925	3.52346	3.46815	7.44186	5.32958	4.59379	5.08006
5.29203	1.64911	1.76474	1.72632	1.88673	1.56239	1.80544	1.7235	1.73076	1.79933	1.64786	1.79201	1.82309	1.88304	1.86006	2.01831	1.85237	2.06628	1.67716	1.87345	1.69283	2.02776	1.8032	1.59335	1.98638	1.76634	1.95982	1.92136	1.88292	2.13088	2.02658	1.81733	1.90526	2.28636	2.17052	2.2312	2.2131	2.7481	2.77923	2.74945	2.70932	4.34245	3.60692	3.61082	3.5614	7.88743	5.62286	4.82733	5.30584
5.29923	1.6365	1.74614	1.71403	1.86213	1.56112	1.78525	1.69991	1.71545	1.7605	1.62047	1.78739	1.79973	1.85951	1.84069	1.99736	1.84394	2.04695	1.67006	1.85246	1.67544	2.01731	1.76876	1.54369	1.96812	1.76059	1.946	1.91019	1.85261	2.13621	2.0277	1.80305	1.90455	2.31652	2.1745	2.24085	2.22805	2.81827	2.81432	2.79147	2.77221	4.51124	3.7289	3.70802	3.66594	8.36785	5.95038	5.08498	5.55178
5.30643	1.62462	1.72532	1.70271	1.83622	1.55842	1.76618	1.67577	1.70088	1.71803	1.59751	1.78596	1.77492	1.84354	1.81777	1.97249	1.83666	2.02546	1.66033	1.83591	1.65892	2.00621	1.73585	1.50478	1.94747	1.75828	1.92987	1.89942	1.82375	2.14098	2.03503	1.79597	1.90693	2.35055	2.17953	2.25204	2.24305	2.89044	2.85484	2.84236	2.83495	4.70369	3.86785	3.81647	3.78204	8.88723	6.31244	5.36626	5.822
5.31363	1.61263	1.70102	1.69138	1.80911	1.55165	1.74772	1.65114	1.6862	1.6735	1.57864	1.78646	1.74997	1.83482	1.79172	1.94352	1.82953	2.00081	1.64782	1.82265	1.6427	1.99416	1.70588	1.47811	1.92425	1.75843	1.91159	1.8883	1.79775	2.14638	2.04681	1.79563	1.91159	2.38708	2.18579	2.26569	2.25819	2.96552	2.90336	2.90334	2.89736	4.92084	4.02585	3.93791	3.91042	9.44991	6.70892	5.67084	6.12095
5.32083	1.59983	1.67241	1.67942	1.78031	1.53882	1.72902	1.62634	1.67	1.62844	1.56271	1.78718	1.72672	1.83228	1.76371	1.91107	1.82154	1.97189	1.63299	1.81133	1.62639	1.98066	1.68036	1.46353	1.89902	1.75992	1.89202	1.87675	1.77561	2.15271	2.06075	1.8002	1.91846	2.42471	2.19416	2.28237	2.27437	3.04523	2.9619	2.97415	2.96035	5.16264	4.20419	4.07435	4.052	10.0602	7.13927	5.99868	6.45295
5.32803	1.58546	1.63894	1.66689	1.74884	1.51938	1.70922	1.60182	1.65054	1.58384	1.54842	1.78669	1.7067	1.8342	1.73536	1.87656	1.81153	1.93806	1.61693	1.80046	1.61024	1.96519	1.6604	1.45953	1.87321	1.76128	1.87211	1.86532	1.75802	2.1596	2.07462	1.80691	1.92786	2.46217	2.20589	2.30206	2.2929	3.13206	3.03179	3.05336	3.02552	5.42849	4.40329	4.22818	4.20744	10.7223	7.60296	6.35045	6.82235
5.33523	1.56894	1.60047	1.65436	1.71349	1.49436	1.68801	1.57804	1.62662	1.54039	1.53462	1.784	1.69054	1.83836	1.70848	1.8419	1.7985	1.89959	1.60123	1.78869	1.59533	1.94733	1.64636	1.4635	1.84897	1.7607	1.85257	1.85531	1.74553	2.16675	2.08682	1.8132	1.94049	2.49864	2.2223	2.32419	2.31491	3.22896	3.1136	3.13939	3.095	5.71772	4.62303	4.40186	4.37728	11.4398	8.10017	6.72804	7.23318
5.34243	1.55011	1.5579	1.64242	1.67352	1.46573	1.66591	1.55529	1.59816	1.49891	1.52052	1.77845	1.67807	1.84239	1.68478	1.80926	1.78199	1.85766	1.58747	1.77516	1.58292	1.92684	1.63764	1.47237	1.82877	1.75647	1.83384	1.84847	1.73834	2.17437	2.09686	1.81786	1.95741	2.53413	2.24464	2.34836	2.34101	3.3385	3.20703	3.23138	3.17134	6.02977	4.86329	4.59744	4.56262	12.2156	8.63255	7.13484	7.68873
5.34963	1.52904	1.51334	1.63122	1.62922	1.43548	1.6439	1.53358	1.56619	1.46062	1.50568	1.76952	1.66886	1.84427	1.66541	1.78072	1.76216	1.81409	1.57647	1.75975	1.57367	1.90369	1.63308	1.48318	1.81491	1.74776	1.81634	1.84625	1.73607	2.183	2.10563	1.82132	1.97967	2.56965	2.27414	2.37497	2.37136	3.462	3.31108	3.32937	3.25727	6.3642	5.12463	4.81592	4.76584	13.0517	9.20339	7.5755	8.19144
5.35683	1.50548	1.46967	1.6202	1.58215	1.40524	1.62266	1.51274	1.5322	1.42708	1.49032	1.75687	1.66272	1.84244	1.65082	1.75776	1.73971	1.77119	1.56797	1.74288	1.56736	1.87812	1.63133	1.49359	1.80905	1.73493	1.80055	1.84894	1.73785	2.19331	2.11518	1.82508	2.00756	2.60736	2.31184	2.40502	2.40628	3.59952	3.42454	3.43415	3.35533	6.72101	5.40874	5.0572	4.99023	13.9497	9.81748	8.05539	8.74323
5.36403	1.47858	1.4295	1.60826	1.53497	1.37619	1.60221	1.49239	1.4977	1.39954	1.47535	1.74074	1.65961	1.83554	1.64043	1.74113	1.71555	1.73159	1.56084	1.72514	1.56346	1.85075	1.63112	1.50207	1.81159	1.7193	1.78688	1.85525	1.74269	2.20609	2.12811	1.83108	2.03991	2.65031	2.35824	2.43955	2.44644	3.75059	3.54668	3.54735	3.46743	7.10122	5.71864	5.32073	5.23893	14.9116	10.4805	8.58008	9.34606
5.37123	1.44723	1.39459	1.59398	1.4908	1.3492	1.58216	1.47194	1.46438	1.37832	1.46214	1.72189	1.65918	1.82238	1.63257	1.73072	1.69057	1.6979	1.55376	1.70717	1.56164	1.82269	1.63124	1.50796	1.82155	1.70262	1.77554	1.86282	1.7501	2.22258	2.14672	1.84137	2.07444	2.70182	2.41334	2.47925	2.49282	3.91513	3.67769	3.67172	3.59473	7.50711	6.05807	5.60646	5.51432	15.9405	11.1987	9.15498	10.0024
5.37843	1.41105	1.36575	1.57599	1.45243	1.32444	1.56227	1.45056	1.43439	1.36259	1.45187	1.70122	1.66065	1.80199	1.62493	1.72562	1.66566	1.67203	1.54562	1.68967	1.56196	1.79533	1.63053	1.51126	1.83675	1.68674	1.76668	1.86946	1.7603	2.24447	2.17239	1.85809	2.10865	2.76479	2.47673	2.52454	2.54636	4.09357	3.81866	3.81085	3.73791	7.94204	6.43062	5.9154	5.8181	17.0396	11.9782	9.7852	10.7152
5.38563	1.37081	1.34323	1.55343	1.42194	1.30116	1.54275	1.42714	1.40996	1.35068	1.4452	1.67938	1.66314	1.77402	1.61542	1.72418	1.64163	1.65468	1.53567	1.67339	1.56443	1.76975	1.62818	1.51232	1.85406	1.67348	1.76065	1.87409	1.77367	2.27342	2.20559	1.88329	2.14057	2.84126	2.54797	2.57627	2.60807	4.28663	3.97146	3.9682	3.89755	8.40963	6.83912	6.24969	6.15162	18.2126	12.8249	10.4752	11.4876
5.39283	1.32809	1.32677	1.52607	1.40045	1.27804	1.52377	1.40065	1.39252	1.34063	1.44228	1.65662	1.66613	1.73894	1.60256	1.7243	1.61897	1.6453	1.52336	1.65909	1.56857	1.74625	1.62406	1.51147	1.87002	1.66466	1.75823	1.87687	1.7903	2.31057	2.246	1.9182	2.16917	2.93219	2.62694	2.63605	2.67928	4.49503	4.13846	4.146	4.07425	8.91283	7.28531	6.61207	6.51641	19.4633	13.744	11.2285	12.3226
5.40003	1.28467	1.31529	1.49446	1.38807	1.25397	1.50517	1.37036	1.3821	1.33075	1.44276	1.63284	1.66951	1.69804	1.58587	1.72372	1.59759	1.64241	1.50837	1.64722	1.57341	1.72452	1.61884	1.50876	1.88127	1.66167	1.76065	1.87868	1.80991	2.35633	2.29259	1.96241	2.19449	3.03743	2.714	2.70585	2.76189	4.71967	4.32244	4.34496	4.26859	9.45366	7.76972	7.00545	6.91408	20.7958	14.7403	12.0474	13.2241
5.40723	1.24226	1.30664	1.46012	1.38364	1.22858	1.48635	1.33625	1.37733	1.31971	1.44577	1.60784	1.67307	1.6535	1.56568	1.72069	1.57682	1.64412	1.49089	1.63781	1.57797	1.70409	1.61378	1.50406	1.88524	1.66523	1.76941	1.88066	1.83207	2.41041	2.34379	2.01424	2.21804	3.15595	2.80983	2.78722	2.85799	4.962	4.52633	4.56464	4.4811	10.0338	8.29185	7.43289	7.34594	22.2153	15.8183	12.9336	14.1966
5.41443	1.20268	1.29799	1.42533	1.38488	1.20221	1.46695	1.29902	1.37611	1.30622	1.44989	1.58131	1.67589	1.60851	1.54293	1.71433	1.5558	1.64833	1.47181	1.63049	1.58174	1.68492	1.61015	1.49733	1.88075	1.67536	1.78586	1.88387	1.85657	2.47179	2.3979	2.07175	2.24286	3.28615	2.91534	2.88098	2.969	5.22378	4.75288	4.80418	4.71252	10.6547	8.85029	7.89755	7.81318	23.7266	16.9821	13.8892	15.2456
5.42163	1.16788	1.28675	1.39261	1.38863	1.17535	1.44723	1.25997	1.37634	1.289	1.45344	1.55309	1.67626	1.56721	1.51905	1.70478	1.53386	1.65291	1.45235	1.62446	1.58476	1.66746	1.60903	1.48893	1.86819	1.69148	1.81071	1.88948	1.88314	2.53881	2.45379	2.13355	2.27315	3.42641	3.03155	2.98743	3.09494	5.50659	5.00425	5.06269	4.96404	11.3179	9.44365	8.40262	8.31729	25.3337	18.2356	14.9176	16.3775
5.42883	1.13939	1.27146	1.36393	1.39147	1.14836	1.42776	1.22086	1.37618	1.26728	1.45478	1.52353	1.67226	1.53381	1.49572	1.69291	1.51073	1.65606	1.43365	1.61866	1.58728	1.65233	1.61144	1.47982	1.84926	1.71277	1.84383	1.89847	1.91117	2.60944	2.5115	2.19885	2.31307	3.57571	3.1596	3.10681	3.23439	5.81151	5.2818	5.33962	5.23725	12.0244	10.0717	8.95088	8.86055	27.0399	19.583	16.0234	17.5986
5.43603	1.11758	1.25192	1.34001	1.3904	1.12157	1.40875	1.18384	1.37412	1.24125	1.45265	1.49356	1.66232	1.51169	1.47434	1.6798	1.48653	1.65681	1.41638	1.61202	1.58932	1.64012	1.61847	1.47139	1.82654	1.73815	1.88425	1.91115	1.93968	2.68182	2.57201	2.26704	2.36554	3.73385	3.30087	3.23922	3.38512	6.13909	5.58631	5.63507	5.53364	12.7748	10.7363	9.54453	9.44622	28.8486	21.0291	17.2126	18.9159
5.44323	1.10151	1.22871	1.32039	1.38341	1.09542	1.38975	1.15118	1.36892	1.21219	1.44623	1.4645	1.64557	1.50233	1.45591	1.66643	1.46191	1.65492	1.40094	1.60382	1.59074	1.63167	1.63104	1.46527	1.80307	1.76633	1.93042	1.92694	1.96793	2.75479	2.63674	2.3376	2.43186	3.90126	3.45661	3.38416	3.54497	6.48968	5.91819	5.95006	5.85452	13.57	11.4414	10.1855	10.0783	30.7637	22.5805	18.4923	20.3366
5.45043	1.08957	1.20249	1.30396	1.3697	1.07043	1.37005	1.12488	1.35966	1.18182	1.43516	1.43778	1.62159	1.50495	1.44076	1.65359	1.43808	1.65067	1.38785	1.59392	1.59149	1.62838	1.64946	1.46312	1.78198	1.79597	1.98054	1.94478	1.9958	2.82818	2.70704	2.41065	2.5121	4.07865	3.6276	3.54056	3.71263	6.86362	6.27754	6.28664	6.20126	14.4122	12.1927	10.8761	10.7611	32.7894	24.2449	19.8704	21.8687
5.45763	1.08046	1.17387	1.28971	1.34977	1.04702	1.34925	1.10616	1.34586	1.15153	1.41948	1.41466	1.59032	1.51691	1.42856	1.64174	1.41665	1.64434	1.3778	1.58301	1.59172	1.63206	1.67311	1.46649	1.76606	1.82599	2.03266	1.96373	2.02394	2.90262	2.78408	2.48732	2.60552	4.26679	3.81405	3.70753	3.88792	7.26156	6.66419	6.64783	6.57574	15.3047	12.997	11.62	11.4994	34.9299	26.0316	21.356	23.5206
5.46483	1.0733	1.14346	1.2769	1.32491	1.02529	1.32731	1.09528	1.32756	1.12226	1.39946	1.39607	1.5523	1.53433	1.41864	1.63075	1.39919	1.63615	1.37107	1.57239	1.5915	1.64387	1.70081	1.47655	1.75728	1.85576	2.08499	1.98373	2.05362	2.97936	2.86895	2.56949	2.71078	4.46643	4.01584	3.8851	4.072	7.68467	7.07793	7.0372	6.98048	16.2516	13.8626	12.4219	12.2988	37.1899	27.9501	22.9593	25.3015
5.47204	1.0674	1.11195	1.26503	1.29671	1.0052	1.30429	1.09156	1.30507	1.0951	1.37545	1.38251	1.50917	1.55268	1.41011	1.61974	1.38662	1.62658	1.36724	1.56351	1.59075	1.66344	1.7314	1.49383	1.75646	1.88519	2.13632	2.00583	2.08648	3.06015	2.96271	2.6592	2.82585	4.6786	4.233	4.0745	4.26756	8.13489	7.51927	7.45866	7.41812	17.2574	14.7983	13.2875	13.1659	39.5745	30.0111	24.691	27.2211
5.47924	1.06195	1.07992	1.25374	1.26674	0.986564	1.28027	1.09355	1.27887	1.07155	1.34774	1.37364	1.4635	1.56767	1.40212	1.60752	1.37925	1.61657	1.36515	1.55761	1.58938	1.68895	1.76405	1.51807	1.76338	1.91483	2.18654	2.03201	2.12442	3.14706	3.06636	2.75828	2.94827	4.90468	4.46609	4.27766	4.47865	8.61464	7.99015	7.91602	7.89089	18.3268	15.8127	14.2227	14.1084	42.0902	32.2259	26.5619	29.2915
5.48644	1.05609	1.04764	1.24292	1.23666	0.96913	1.25572	1.09923	1.24952	1.05333	1.31665	1.36804	1.41829	1.57599	1.39427	1.59334	1.37679	1.60737	1.36353	1.55559	1.58748	1.71816	1.79825	1.54837	1.77707	1.94595	2.23694	2.06478	2.16956	3.24246	3.18089	2.86858	3.07608	5.14649	4.71618	4.49681	4.71022	9.12645	8.49416	8.41302	8.40096	19.4653	16.9139	15.2337	15.1339	44.7446	34.6072	28.5839	31.5278
5.49364	1.04932	1.01533	1.23286	1.2081	0.952816	1.23159	1.10638	1.21791	1.04159	1.28264	1.36359	1.37607	1.57594	1.38662	1.57761	1.37858	1.60008	1.36155	1.55789	1.58565	1.74934	1.83356	1.58346	1.7963	1.98036	2.28996	2.10659	2.22387	3.34885	3.30761	2.99199	3.20844	5.40657	4.98452	4.73455	4.9673	9.67276	9.03612	8.95382	8.95116	20.6789	18.1092	16.3275	16.2505	47.5476	37.1695	30.7707	33.949
5.50084	1.04164	0.983781	1.22415	1.18251	0.937784	1.20913	1.11291	1.18548	1.03638	1.24633	1.35815	1.33855	1.56782	1.37952	1.56166	1.38352	1.59532	1.35887	1.56458	1.58468	1.78128	1.86964	1.62198	1.82005	2.02026	2.34849	2.1594	2.28863	3.46857	3.4483	3.13013	3.34591	5.68826	5.27242	4.99406	5.25433	10.2562	9.62179	9.54369	9.54552	21.974	19.4059	17.5112	17.4667	50.5113	39.9288	33.1389	36.5791
5.50804	1.03319	0.954676	1.21728	1.16058	0.924379	1.18944	1.11718	1.1541	1.03676	1.20845	1.35016	1.30681	1.55352	1.37319	1.54715	1.38991	1.59339	1.35548	1.57501	1.58539	1.81265	1.90648	1.66267	1.84798	2.06765	2.41537	2.22453	2.36413	3.60373	3.60512	3.28389	3.49028	5.99564	5.5816	5.27887	5.5748	10.8796	10.2576	10.1893	10.1895	23.3571	20.8124	18.7932	18.7924	53.6512	42.9031	35.708	39.4467
5.51524	1.02396	0.930375	1.21202	1.14198	0.912708	1.1731	1.11809	1.12554	1.04135	1.17015	1.33896	1.28154	1.53572	1.36746	1.53543	1.39571	1.59462	1.35176	1.58786	1.58862	1.84204	1.94443	1.70457	1.88074	2.12389	2.49314	2.30275	2.44982	3.7561	3.7804	3.45356	3.64408	6.33293	5.91447	5.5924	5.9314	11.5463	10.9507	10.8982	10.8899	24.8349	22.3382	20.1834	20.2389	56.9859	46.1138	38.501	42.5853
5.52244	1.01365	0.912952	1.20741	1.12588	0.902283	1.16032	1.11507	1.10115	1.04849	1.13307	1.3246	1.26294	1.51699	1.36202	1.52732	1.39898	1.59943	1.34843	1.60177	1.59521	1.86874	1.98386	1.74743	1.91983	2.18976	2.58408	2.39434	2.54492	3.92703	3.97627	3.63932	3.81045	6.70375	6.27441	5.93795	6.32628	12.2594	11.708	11.679	11.6551	26.4152	23.9944	21.6942	21.8199	60.5372	49.5857	41.5443	46.0334
5.52964	1.00191	0.90335	1.202	1.11157	0.892311	1.15094	1.10806	1.0818	1.0563	1.09927	1.30786	1.25053	1.49915	1.3568	1.52331	1.39852	1.60791	1.34652	1.61626	1.60581	1.89347	2.02485	1.79166	1.96729	2.2657	2.69015	2.499	2.649	4.11761	4.19443	3.842	3.99315	7.11062	6.66565	6.31917	6.76181	13.0218	12.5364	12.5405	12.4955	28.1069	25.7944	23.3412	23.5518	64.3303	53.3493	44.8691	49.8352
5.53684	0.988656	0.901145	1.19463	1.09863	0.882244	1.14421	1.09756	1.06801	1.06271	1.07092	1.29021	1.24326	1.48308	1.35201	1.52334	1.39416	1.61962	1.34716	1.63203	1.62082	1.91813	2.06748	1.83826	2.02503	2.35214	2.81271	2.61585	2.76237	4.32878	4.43637	4.06315	4.19672	7.55509	7.09285	6.74049	7.24139	13.8365	13.4418	13.4931	13.4246	29.9211	27.7546	25.1435	25.4548	68.3946	57.4417	48.5136	54.0414
5.54404	0.974262	0.904942	1.18491	1.08668	0.872087	1.13862	1.08448	1.05984	1.06586	1.04976	1.27377	1.23996	1.46908	1.34768	1.52659	1.38671	1.63381	1.35118	1.65035	1.64056	1.94492	2.11204	1.88854	2.09446	2.44966	2.95231	2.74396	2.88621	4.56126	4.70353	4.30511	4.42657	8.03826	7.56113	7.20714	7.77044	14.7084	14.4309	14.5491	14.4576	31.8712	29.8945	27.1245	27.5539	72.7637	61.9083	52.5238	58.7106
5.55124	0.959212	0.912613	1.17303	1.07504	0.861853	1.13234	1.06975	1.0566	1.06477	1.03691	1.26073	1.23977	1.45718	1.3435	1.53173	1.37773	1.65005	1.35901	1.67223	1.66576	1.97567	2.15942	1.94398	2.17635	2.55899	3.10901	2.88308	3.02289	4.81563	4.99796	4.57109	4.68886	8.56153	8.07651	7.72499	8.35673	15.6448	15.5121	15.7231	15.6114	33.9736	32.2379	29.3116	29.8789	77.4759	66.8036	56.9541	63.9103
5.55844	0.943834	0.921452	1.1591	1.06289	0.850946	1.12401	1.0541	1.05677	1.05967	1.03257	1.25274	1.24211	1.44727	1.33905	1.5375	1.36932	1.66882	1.37097	1.69824	1.69774	2.01207	2.21114	2.00647	2.27073	2.68122	3.28298	3.03435	3.17628	5.09242	5.32257	4.86566	4.98999	9.12716	8.64617	8.30068	9.01012	16.6553	16.6966	17.0317	16.9038	36.2482	34.8124	31.7377	32.4648	82.5738	72.1926	61.8678	69.7191
5.56564	0.928199	0.928336	1.14297	1.04982	0.838286	1.11345	1.03782	1.0586	1.05193	1.03588	1.25043	1.24629	1.43915	1.33457	1.54342	1.36396	1.69132	1.38744	1.72918	1.73837	2.05622	2.26952	2.07836	2.37728	2.81804	3.47494	3.20024	3.35175	5.39272	5.68131	5.19497	5.33613	9.73905	9.27851	8.94231	9.74224	17.7518	17.9996	18.4943	18.3542	38.7187	37.6506	34.4413	35.3531	88.1067	78.1513	67.3377	76.2281
5.57284	0.912297	0.9305	1.12467	1.0363	0.823194	1.10152	1.0209	1.06091	1.04342	1.04499	1.2535	1.25146	1.43281	1.33127	1.55008	1.36427	1.71903	1.40908	1.76636	1.78949	2.11061	2.33796	2.16222	2.49582	2.97168	3.68645	3.38427	3.55556	5.71867	6.07933	5.56651	5.73334	10.4034	9.98294	9.66007	10.5665	18.948	19.44	20.134	19.9845	41.4135	40.7914	37.4671	38.592	94.1317	84.7689	73.4493	83.5429
5.58004	0.896406	0.926721	1.10502	1.02359	0.806195	1.08942	1.00326	1.06331	1.03599	1.05761	1.26109	1.25685	1.42857	1.33094	1.55852	1.37255	1.75342	1.43701	1.81125	1.85254	2.1778	2.42081	2.26046	2.62672	3.14466	3.91977	3.59057	3.79397	6.07393	6.52331	5.98863	6.18792	11.1294	10.7697	10.4663	11.4983	20.2595	21.041	21.9782	21.8204	44.3656	44.2809	40.8655	42.2374	100.717	92.1492	80.3019	91.7858
5.58724	0.880957	0.917786	1.08558	1.01329	0.78879	1.07811	0.984752	1.06602	1.03111	1.0716	1.27199	1.26215	1.42728	1.33504	1.56968	1.39018	1.79584	1.47285	1.86484	1.9284	2.26005	2.52285	2.37507	2.77139	3.33925	4.17809	3.82391	4.07258	6.46362	7.02178	6.47044	6.70694	11.9289	11.6504	11.3753	12.5552	21.7049	22.8304	24.0603	23.8915	47.6134	48.1744	44.694	46.3529	107.942	100.411	88.0103	101.097
5.59444	0.866336	0.90583	1.06801	1.00691	0.772512	1.06844	0.965393	1.06955	1.02976	1.08557	1.28475	1.26761	1.42983	1.34456	1.58417	1.4176	1.84748	1.51873	1.9277	2.01744	2.35929	2.64836	2.50781	2.93232	3.5574	4.46609	4.0898	4.39634	6.89405	7.58486	7.02184	7.29833	12.8169	12.6387	12.403	13.7565	23.3058	24.8402	26.4186	26.2325	51.2012	52.5366	49.0181	51.0107	115.902	109.689	96.705	111.634
5.60164	0.852793	0.893033	1.05329	1.00552	0.75832	1.06128	0.945538	1.07441	1.03241	1.09891	1.29781	1.27401	1.43652	1.36033	1.60233	1.45452	1.90932	1.5771	2.00071	2.11961	2.47731	2.80086	2.66069	3.11314	3.80104	4.79015	4.39441	4.76995	7.37278	8.22376	7.65367	7.97064	13.8101	13.7513	13.5675	15.1228	25.0869	27.107	29.0971	28.8837	55.1803	57.4419	53.9129	56.2919	124.708	120.133	106.533	123.576
5.60884	0.84067	0.880915	1.04184	1.00977	0.746828	1.05749	0.926101	1.08129	1.03893	1.11181	1.30994	1.28263	1.44704	1.38351	1.6245	1.50052	1.98196	1.65031	2.08568	2.23453	2.61566	2.98321	2.83626	3.31866	4.07241	5.1581	4.74413	5.19831	7.90887	8.95047	8.37741	8.73306	14.9265	15.0075	14.89	16.6764	27.0754	29.6719	32.144	31.8921	59.6107	62.9754	59.4645	62.2877	134.487	131.912	117.661	137.121
5.61604	0.830662	0.870395	1.03416	1.01969	0.738728	1.05735	0.908649	1.091	1.04853	1.12525	1.3208	1.29526	1.46127	1.41555	1.65119	1.55544	2.06555	1.74034	2.18509	2.36177	2.77581	3.198	3.03769	3.55431	4.37438	5.57859	5.14527	5.68673	8.5131	9.77828	9.20516	9.59606	16.1857	16.4297	16.3945	18.4421	29.301	32.5808	35.6123	35.3106	64.5625	69.2328	65.7695	69.1002	145.39	145.214	130.277	152.49
5.62324	0.823802	0.862348	1.03108	1.03458	0.734812	1.06037	0.895441	1.10412	1.06009	1.1409	1.33128	1.3142	1.47991	1.45766	1.68294	1.61961	2.16004	1.84904	2.30138	2.50148	2.95944	3.44777	3.26862	3.8258	4.71069	6.06054	5.60436	6.24125	9.19793	10.7226	10.1496	10.5724	17.6089	18.0427	18.1082	20.448	31.7976	35.8843	39.5595	39.1971	70.1164	76.3212	72.9345	76.8429	157.586	160.252	144.591	169.929
5.63044	0.821024	0.857514	1.03327	1.05299	0.735563	1.06558	0.889158	1.12068	1.07275	1.16078	1.34327	1.34183	1.50459	1.51061	1.72054	1.69386	2.26544	1.9784	2.43669	2.65489	3.16871	3.73506	3.53326	4.13854	5.08618	6.61319	6.12871	6.86902	9.97733	11.8009	11.2248	11.6778	19.2199	19.8742	20.061	22.7259	34.6038	39.6385	44.0484	43.6137	76.3642	84.3584	81.0768	85.641	171.269	177.26	160.839	189.708
5.63764	0.822693	0.856084	1.04065	1.07272	0.740761	1.07237	0.892311	1.1402	1.08646	1.1867	1.3592	1.38003	1.53727	1.57537	1.76546	1.77948	2.3823	2.13073	2.59325	2.82466	3.40636	4.06277	3.83672	4.49772	5.50742	7.24643	6.72702	7.57869	10.8667	13.0324	12.4463	12.9307	21.0454	21.9552	22.2854	25.3107	37.7643	43.9055	49.1478	48.6275	83.4097	93.4724	90.3252	95.6317	186.657	196.499	179.276	212.121
5.64484	0.828499	0.857705	1.05228	1.0913	0.749731	1.08079	0.906527	1.16197	1.10199	1.21993	1.38152	1.42986	1.57976	1.65365	1.82043	1.87814	2.51205	2.30862	2.77383	3.01473	3.67537	4.43478	4.18534	4.90869	5.9829	7.97085	7.40938	8.38073	11.8832	14.4371	13.8321	14.3519	23.1158	24.3199	24.817	28.2408	41.3297	48.7539	54.9321	54.3117	91.3689	103.801	100.82	106.964	203.994	218.256	200.179	237.485
5.65204	0.837725	0.862175	1.06699	1.10674	0.762153	1.09143	0.931984	1.1858	1.1206	1.26128	1.41259	1.49183	1.63395	1.74798	1.88944	1.99161	2.65723	2.51449	2.98172	3.22992	3.97918	4.85663	4.58633	5.37751	6.5228	8.7976	8.18693	9.28717	13.0458	16.0358	15.4021	15.9642	25.4651	27.0052	27.6945	31.5586	45.3571	54.2593	61.4821	60.7457	100.37	115.492	112.715	119.799	223.544	242.845	223.845	266.137
5.65924	0.849575	0.870192	1.08406	1.1183	0.77849	1.10492	0.967413	1.21236	1.14348	1.31112	1.4547	1.56631	1.70204	1.86085	1.97705	2.12166	2.82111	2.75063	3.22047	3.4757	4.32221	5.33565	5.04719	5.91102	7.13857	9.73849	9.07155	10.3113	14.3752	17.8513	17.178	17.7928	28.1312	30.0511	30.9595	35.3105	49.9103	60.5031	68.885	68.0146	110.552	128.707	126.172	134.307	245.597	1175.34	250.591	1071.83
5.66644	0.863397	0.883144	1.10332	1.12666	0.799882	1.12188	1.01068	1.24313	1.17173	1.36971	1.50996	1.65387	1.78607	1.99401	2.08717	2.27005	3.00732	3.01942	3.49379	3.7577	4.71027	5.88037	5.57508	6.51686	7.8424	10.8062	10.076	11.467	15.8925	19.9084	19.1837	19.865	31.1559	33.5003	34.6556	39.5465	55.0602	67.5715	77.2347	76.2086	122.065	143.617	141.361	150.672	270.461	1175.34	1146.87	1071.83
5.67364	0.878739	0.902176	1.12492	1.13367	0.827819	1.14341	1.05932	1.27987	1.2067	1.43744	1.57986	1.75488	1.88728	2.14828	2.22223	2.4385	3.21954	3.32353	3.80565	4.08153	5.15046	6.49983	6.17668	7.20316	8.64691	12.0149	11.214	12.7688	17.619	22.2331	21.4448	22.2102	34.5843	37.3993	38.8276	44.319	60.8853	75.5557	86.6314	85.4238	135.068	160.403	158.458	169.085	1152.72	1175.34	1146.87	1071.83
5.68084	0.895357	0.927442	1.1491	1.14186	0.863475	1.17126	1.11099	1.32427	1.25022	1.51523	1.66503	1.86926	2.00591	2.32401	2.38353	2.62882	3.46174	3.66565	4.16036	4.45244	5.65031	7.20283	6.85858	7.97832	9.565	13.3802	12.4998	14.2314	19.5763	24.8521	23.989	24.8588	38.4646	41.7982	43.5224	49.6814	67.4717	84.5512	97.1796	95.7627	149.731	179.254	177.65	189.741	1152.72	1175.34	1146.87	1071.83
5.68804	0.913447	0.95824	1.17635	1.15401	0.907481	1.20772	1.16377	1.37775	1.30451	1.60487	1.76548	1.99663	2.14166	2.52143	2.5718	2.84287	3.73845	4.04842	4.56205	4.87527	6.21729	7.99779	7.62758	8.8508	10.6098	14.9185	13.9483	15.8699	21.7866	27.792	26.8457	27.8411	42.8462	46.7495	48.7892	55.6882	74.9121	94.6593	108.985	107.334	166.233	200.365	199.125	212.842	1152.72	1175.34	1146.87	1071.83
5.69524	0.933731	0.993794	1.20755	1.17306	0.960058	1.25505	1.21669	1.44169	1.37174	1.709	1.88121	2.13692	2.29455	2.74068	2.78753	3.08259	4.0548	4.47448	5.01422	5.35434	6.85892	8.89266	8.49067	9.82899	11.7944	16.6463	15.5738	17.6996	24.2734	31.0807	30.0454	31.1865	47.7798	52.3073	54.6796	62.3934	83.3047	105.985	122.153	120.248	184.762	223.936	223.077	238.591	1152.72	1175.34	1146.87	1071.83
5.70244	0.957423	1.03367	1.24391	1.20182	1.02102	1.31513	1.27031	1.51728	1.45367	1.83071	2.01275	2.29083	2.46512	2.98188	3.03075	3.35028	4.41608	4.94683	5.51953	5.89358	7.58318	9.89501	9.45475	10.9211	13.132	18.5797	17.3909	19.7359	27.0613	34.7473	33.619	34.924	53.3161	58.5273	61.2469	69.85	92.7516	118.639	136.784	134.615	205.514	250.173	249.696	267.188	1152.72	1175.34	1146.87	1071.83
5.70964	0.98601	1.07768	1.28663	1.24241	1.09006	1.38926	1.32704	1.60502	1.55181	1.97316	2.1612	2.45964	2.65421	3.24574	3.30094	3.64872	4.82737	5.46914	6.08017	6.49635	8.39856	11.012	10.5267	12.135	14.6361	20.7338	19.4143	21.9941	30.1763	38.823	37.5974	39.0818	59.5056	65.4667	68.5454	78.109	103.358	132.729	152.975	150.542	228.689	279.281	279.171	298.829	1152.72	1175.34	1146.87	1071.83
5.71684	1.0209	1.12571	1.33688	1.29583	1.16705	1.47818	1.39055	1.70439	1.66765	2.1395	2.32787	2.64453	2.86296	3.53411	3.59775	3.98106	5.29354	6.04573	6.69856	7.1654	9.31364	12.2504	11.7136	13.4779	16.3209	23.1229	21.6586	24.4892	33.6464	43.3391	42.0112	43.6868	66.3995	73.1828	76.6299	87.2182	115.23	148.367	170.82	168.129	254.489	311.463	311.688	1180.48	1152.72	1175.34	1146.87	1071.83
5.72404	1.06318	1.1781	1.39579	1.36198	1.25191	1.58212	1.46487	1.81415	1.80283	2.33271	2.51386	2.84644	3.0933	3.85028	3.92206	4.35042	5.81971	6.68136	7.37766	7.90298	10.3365	13.6161	13.0233	14.9557	18.2011	25.7608	24.138	27.2365	37.5015	48.3267	46.8896	48.7642	74.0493	81.7315	85.5554	97.2227	128.476	165.661	190.405	187.472	283.114	1112.19	1225.78	1180.48	1152.72	1175.34	1146.87	1071.83
5.73124	1.11362	1.23593	1.46455	1.4401	1.34459	1.70076	1.55361	1.93322	1.95874	2.55495	2.7202	3.06675	3.34821	4.19865	4.27613	4.75959	6.41147	7.38125	8.12102	8.7114	11.4746	15.1147	14.4634	16.5739	20.2917	28.6612	26.8655	30.2515	41.7735	53.8159	52.2595	54.3368	82.5074	91.1649	95.3752	108.164	143.203	184.717	211.812	208.654	314.761	1112.19	1225.78	1180.48	1152.72	1175.34	1146.87	1071.83
5.73844	1.17262	1.30091	1.54416	1.52928	1.44514	1.83326	1.6595	2.06137	2.13614	2.80679	2.94778	3.30777	3.63151	4.58405	4.66291	5.211	7.07436	8.15092	8.9328	9.59341	12.7354	16.7519	16.0411	18.3374	22.6081	31.8369	29.8532	33.5492	46.4945	59.8347	58.1441	60.4255	91.8252	101.531	106.138	120.082	159.514	205.629	235.114	231.748	1104.43	1112.19	1225.78	1180.48	1152.72	1175.34	1146.87	1071.83
5.74564	1.24035	1.37455	1.63508	1.62867	1.55392	1.9783	1.78438	2.19902	2.33504	3.08681	3.1974	3.57251	3.94712	5.0109	5.085	5.70691	7.81285	8.99566	9.81776	10.5523	14.126	18.5329	17.7621	20.2513	25.1649	35.3006	33.1123	37.1438	51.6951	66.4092	64.5627	67.0499	102.052	112.871	117.888	133.009	177.512	228.482	260.376	256.813	1104.43	1112.19	1225.78	1180.48	1152.72	1175.34	1146.87	1071.83
5.75284	1.31685	1.45752	1.73716	1.73714	1.6719	2.13449	1.92917	2.34699	2.55501	3.39211	3.46935	3.86363	4.2988	5.48275	5.54429	6.24946	8.62988	9.91987	10.7811	11.5913	15.6532	20.4633	19.631	22.3204	27.9759	39.064	36.6524	41.0472	57.403	73.5613	71.5307	74.2272	113.235	125.226	130.66	146.975	197.29	253.344	287.654	283.891	1104.43	1112.19	1225.78	1180.48	1152.72	1175.34	1146.87	1071.83
5.76004	1.40214	1.54969	1.8497	1.85329	1.80075	2.30106	2.09373	2.50633	2.79582	3.7194	3.76334	4.18224	4.69041	6.00189	6.04232	6.84019	9.52719	10.9266	11.8283	12.7134	17.3229	22.5483	21.6517	24.5482	31.0534	43.1385	40.4815	45.2688	63.6428	81.3075	79.0604	81.9712	125.413	138.628	144.481	162.003	218.938	280.272	316.991	313.013	1104.43	1112.19	1225.78	1180.48	1152.72	1175.34	1146.87	1071.83
5.76724	1.49615	1.65061	1.97155	1.97563	1.94215	2.47818	2.27695	2.67866	3.05774	4.06572	4.07882	4.52795	5.12593	6.5694	6.58047	7.47961	10.5063	12.0178	12.9636	13.9209	19.1391	24.792	23.8276	26.9361	34.4079	47.5335	44.6051	49.8149	70.4349	89.6569	87.1605	90.2913	138.622	153.104	159.37	178.104	242.54	309.302	348.413	344.192	1104.43	1112.19	1225.78	1180.48	1152.72	1175.34	1146.87	1071.83
5.77444	1.59858	1.75988	2.10118	2.1028	2.09703	2.66678	2.47712	2.86614	3.34125	4.42865	4.41563	4.8995	5.60898	7.1855	7.16003	8.16701	11.5689	13.1946	14.1896	15.2155	21.1051	27.1975	26.1615	29.4847	38.0486	52.2555	49.0272	54.6883	77.7959	98.6108	95.8354	99.1922	152.89	168.677	175.334	195.284	268.165	340.461	381.928	377.427	1104.43	1112.19	1225.78	1180.48	1152.72	1175.34	1146.87	1071.83
5.78164	1.70903	1.87703	2.2368	2.23385	2.26556	2.86775	2.69237	3.07112	3.64672	4.80628	4.77446	5.29535	6.14197	7.84981	7.78191	8.9009	12.7169	14.4576	15.5066	16.5975	23.2236	29.7665	28.6551	32.1935	41.9833	57.307	53.7496	59.888	85.7375	108.164	105.084	108.674	168.235	185.359	192.369	213.537	295.87	373.758	417.523	412.702	1104.43	1112.19	1225.78	1180.48	1152.72	1175.34	1146.87	1071.83
5.78884	1.82716	2.00171	2.37671	2.3681	2.44747	3.08112	2.92123	3.29524	3.97425	5.19735	5.15696	5.71375	6.72562	8.5614	8.44693	9.67944	13.9513	15.8061	16.9128	18.0656	25.4969	32.4997	31.3089	35.0607	46.2183	62.6871	58.7713	65.4088	94.2669	118.303	114.903	118.732	184.663	203.159	210.458	232.847	325.695	409.188	455.158	449.983	1104.43	1112.19	1225.78	1180.48	1152.72	1175.34	1146.87	1071.83
5.79604	1.9529	2.13394	2.51978	2.50503	2.64266	3.30621	3.16271	3.53892	4.32395	5.60175	5.56536	6.15274	7.35934	9.31887	9.15608	10.5005	15.2727	17.2384	18.4051	19.6164	27.9275	35.3959	34.1224	38.0825	50.7581	68.391	64.088	71.242	103.387	129.014	125.283	129.356	202.17	222.075	229.577	253.187	357.662	446.725	494.767	1212.61	1104.43	1112.19	1225.78	1180.48	1152.72	1175.34	1146.87	1071.83
5.80324	2.08626	2.27428	2.66583	2.64434	2.85101	3.54209	3.41631	3.80144	4.6962	6.02072	6.00188	6.61023	8.04182	10.1208	9.91063	11.3617	16.6815	18.7521	19.9792	21.2448	30.5171	38.4518	37.0942	41.2516	55.6045	74.4112	69.6914	77.3754	113.097	140.274	136.211	140.53	220.747	242.096	249.694	274.519	391.778	1060.36	1167.92	1212.61	1104.43	1112.19	1225.78	1180.48	1152.72	1175.34	1146.87	1071.83
5.81044	2.22695	2.42351	2.81557	2.78612	3.07193	3.78765	3.68185	4.0811	5.09173	6.45628	6.46827	7.08477	8.77132	10.9661	10.7118	12.2602	18.1787	20.3455	21.6301	22.9448	33.267	41.6617	40.2213	44.5584	60.7571	80.7361	75.5697	83.7943	123.39	152.062	147.67	152.228	240.375	263.195	270.767	296.795	428.028	1060.36	1167.92	1212.61	1104.43	1112.19	1225.78	1180.48	1152.72	1175.34	1146.87	1071.83
5.81764	2.37424	2.58187	2.9704	2.93112	3.3041	4.04135	3.95901	4.37584	5.51146	6.9104	6.96545	7.57617	9.5457	11.8539	11.56	13.1931	19.7651	22.0171	23.3523	24.7104	36.1772	45.0174	43.498	47.9918	66.2126	87.3505	81.7084	90.4813	134.256	164.352	159.636	164.423	261.031	285.332	292.749	319.956	1112.79	1060.36	1167.92	1212.61	1104.43	1112.19	1225.78	1180.48	1152.72	1175.34	1146.87	1071.83
5.82484	2.5273	2.74855	3.13202	3.08076	3.54617	4.30106	4.24709	4.68349	5.95627	7.38434	7.49316	8.08519	10.3625	12.7832	12.4549	14.158	21.4399	23.7652	25.1407	26.5356	39.2467	48.5089	46.9155	51.5395	71.9649	94.2368	88.0904	97.4154	145.676	177.119	172.079	177.077	282.681	308.449	315.58	343.938	1112.79	1060.36	1167.92	1212.61	1104.43	1112.19	1225.78	1180.48	1152.72	1175.34	1146.87	1071.83
5.83204	2.68561	2.92189	3.30201	3.23691	3.79766	4.56483	4.5449	5.00177	6.427	7.87855	8.04968	8.61275	11.2192	13.7516	13.3941	15.1529	23.1998	25.5865	26.9911	28.4148	42.4724	52.1246	50.4613	55.1873	78.0042	101.376	94.696	104.573	157.627	190.332	184.963	190.152	305.28	332.476	339.197	368.666	1112.79	1060.36	1167.92	1212.61	1104.43	1112.19	1225.78	1180.48	1152.72	1175.34	1146.87	1071.83
5.83924	2.84898	3.09983	3.4817	3.40123	4.05923	4.83212	4.85086	5.32824	6.9242	8.39288	8.63181	9.15862	12.1137	14.7558	14.374	16.1758	25.0395	27.4756	28.8997	30.342	45.8488	55.8517	54.1205	58.9193	84.3164	108.748	101.503	111.927	170.077	203.958	198.246	203.601	328.773	357.331	363.527	394.057	1112.79	1060.36	1167.92	1212.61	1104.43	1112.19	1225.78	1180.48	1152.72	1175.34	1146.87	1071.83
5.84644	3.01731	3.28039	3.67208	3.57465	4.33196	5.10419	5.16329	5.66035	7.44796	8.92672	9.23538	9.72058	13.0446	15.7914	15.389	17.2247	26.9525	29.4256	30.8627	32.3111	49.3676	59.6758	57.8765	62.7186	90.8843	116.328	108.488	119.449	182.991	217.959	211.883	217.372	353.096	382.922	388.492	420.015	1112.79	1060.36	1167.92	1212.61	1104.43	1112.19	1225.78	1180.48	1152.72	1175.34	1146.87	1071.83
5.85364	3.19041	3.46195	3.87342	3.75726	4.61639	5.38322	5.48055	5.99602	7.99738	9.47897	9.85606	10.2949	14.0108	16.854	16.4327	18.297	28.9318	31.4285	32.8745	34.3158	53.0184	63.5814	61.7114	66.5687	97.6882	124.088	115.627	127.109	196.33	232.289	225.82	231.413	378.178	409.147	414.003	446.436	1112.79	1060.36	1167.92	1212.61	1104.43	1112.19	1225.78	1180.48	1152.72	1175.34	1146.87	1071.83
5.86084	3.36816	3.64341	4.08505	3.94848	4.91201	5.67121	5.8009	6.3342	8.57022	10.0478	10.4899	10.8774	15.0113	17.9391	17.498	19.3897	30.97	33.4753	34.9285	36.3491	56.7887	67.5522	65.6072	70.4541	104.707	131.999	122.896	134.873	210.054	246.896	240	245.669	403.934	435.903	439.964	473.204	1112.79	1060.36	1167.92	1212.61	1104.43	1112.19	1225.78	1180.48	1152.72	1175.34	1146.87	1071.83
5.86804	3.5507	3.82455	4.30527	4.14721	5.21767	5.96952	6.12267	6.67462	9.16278	10.6302	11.1336	11.4642	16.0443	19.0418	18.5783	20.4989	33.0585	35.556	37.0168	38.4034	60.6643	71.572	69.5455	74.3606	111.919	140.027	130.27	142.709	224.12	261.723	254.36	260.085	430.266	463.083	466.265	500.202	1112.79	1060.36	1167.92	1212.61	1104.43	1112.19	1225.78	1180.48	1152.72	1175.34	1146.87	1071.83
5.87524	3.73843	4.006	4.53176	4.35178	5.53182	6.27889	6.44448	7.01681	9.77018	11.2223	11.7838	12.0516	17.1068	20.157	19.6679	21.6205	35.1878	37.6599	39.1308	40.4701	64.6296	75.6244	73.5094	78.2742	119.301	148.14	137.721	150.587	238.482	276.703	268.836	274.604	457.069	490.582	492.793	527.305	1112.79	1060.36	1167.92	1212.61	1104.43	1112.19	1225.78	1180.48	1152.72	1175.34	1146.87	1071.83
5.88244	3.93152	4.18891	4.76211	4.55982	5.85243	6.59935	6.76576	7.35952	10.3871	11.8192	12.4375	12.6362	18.1949	21.2801	20.7621	22.7493	37.3489	39.7764	41.2606	42.5401	68.6677	79.6931	77.4836	82.1813	126.824	156.303	145.22	158.476	253.092	291.764	283.362	289.168	484.229	518.292	519.426	554.388	1112.79	1060.36	1167.92	1212.61	1104.43	1112.19	1225.78	1180.48	1152.72	1175.34	1146.87	1071.83
5.88964	4.12946	4.3742	4.99408	4.76848	6.17666	6.92958	7.08675	7.70101	11.0087	12.4161	13.0924	13.2148	19.3044	22.4072	21.8578	23.8795	39.5332	41.8954	43.3952	44.6036	72.7604	83.762	81.4551	86.069	134.461	164.481	152.733	166.347	267.895	306.834	297.872	303.713	511.632	546.108	546.044	581.327	1112.79	1060.36	1167.92	1212.61	1104.43	1112.19	1225.78	1180.48	1152.72	1175.34	1146.87	1071.83
5.89684	4.33061	4.56194	5.22525	4.97511	6.50095	7.26645	7.40815	8.03995	11.6311	13.0082	13.7468	13.7845	20.4309	23.5348	22.9526	25.0042	41.733	44.0081	45.5231	46.6504	76.8884	87.8156	85.4123	89.9252	142.181	172.638	160.226	174.172	282.834	321.839	312.3	318.178	539.163	573.924	572.526	608.003	1112.79	1060.36	1167.92	1212.61	1104.43	1112.19	1225.78	1180.48	1152.72	1175.34	1146.87	1071.83
5.90404	4.53233	4.75095	5.4529	5.1777	6.82188	7.60565	7.73036	8.37569	12.2516	13.5914	14.3992	14.3439	21.5698	24.6598	24.0447	26.1165	43.94	46.1066	47.6332	48.6703	81.0312	91.8387	89.3429	93.7368	149.951	180.741	167.664	181.924	297.844	336.709	326.581	332.503	566.703	601.632	598.751	634.307	1112.79	1060.36	1167.92	1212.61	1104.43	1112.19	1225.78	1180.48	1152.72	1175.34	1146.87	1071.83
5.91124	4.73139	4.93898	5.67456	5.37484	7.13706	7.94278	8.05336	8.70778	12.8685	14.1627	15.0479	14.8919	22.7158	25.7787	25.1321	27.2094	46.1456	48.1835	49.7158	50.653	85.1678	95.817	93.2336	97.4892	157.734	188.758	175.007	189.574	312.852	351.377	340.65	346.626	594.13	629.125	624.599	660.137	1112.79	1060.36	1167.92	1212.61	1104.43	1112.19	1225.78	1180.48	1152.72	1175.34	1146.87	1071.83
5.91844	4.92451	5.12327	5.88882	5.56539	7.44545	8.27393	8.3767	9.03543	13.4808	14.7201	15.6905	15.4274	23.863	26.8875	26.2121	28.2767	48.3412	50.2312	51.7615	52.5891	89.2778	99.7356	97.0694	101.166	165.495	196.659	182.218	197.095	327.78	365.78	354.446	360.483	621.325	656.292	649.958	685.396	1112.79	1060.36	1167.92	1212.61	1104.43	1112.19	1225.78	1180.48	1152.72	1175.34	1146.87	1071.83
5.92564	5.10902	5.30116	6.0954	5.74846	7.74702	8.59587	8.69983	9.35764	14.088	15.2629	16.3244	15.9485	25.0054	27.982	27.2807	29.3135	50.5183	52.2415	53.761	54.4698	93.3422	103.578	100.834	104.751	173.195	204.409	189.263	204.457	342.551	379.863	367.912	374.012	648.171	683.019	674.726	709.992	1112.79	1060.36	1167.92	1212.61	1104.43	1112.19	1225.78	1180.48	1152.72	1175.34	1146.87	1071.83
5.93284	5.2833	5.47073	6.2946	5.92375	8.04215	8.90605	9.02196	9.67357	14.6897	15.7909	16.9472	16.4524	26.1375	29.0576	28.3323	30.3161	52.6692	54.2058	55.7049	56.2881	97.3436	107.328	104.511	108.227	180.801	211.979	196.117	211.629	357.09	393.581	380.997	387.152	674.555	709.192	698.808	733.838	1112.79	1060.36	1167.92	1212.61	1104.43	1112.19	1225.78	1180.48	1152.72	1175.34	1146.87	1071.83
5.94004	5.4469	5.6312	6.48644	6.09169	8.33145	9.20313	9.34159	9.98248	15.2848	16.3047	17.5569	16.9367	27.2539	30.1099	29.3598	31.2819	54.7857	56.116	57.584	58.038	101.267	110.968	108.083	111.58	188.282	219.337	202.756	218.579	371.33	406.896	393.652	399.849	700.369	734.698	722.114	756.854	1112.79	1060.36	1167.92	1212.61	1104.43	1112.19	1225.78	1180.48	1152.72	1175.34	1146.87	1071.83
5.94724	5.60066	5.78291	6.67086	6.25315	8.6156	9.48732	9.65633	10.2833	15.8715	16.8046	18.1513	17.4002	28.3492	31.1342	30.3561	32.2096	56.8594	57.9654	59.3906	59.7149	105.099	114.479	111.532	114.796	195.612	226.454	209.163	225.278	385.215	419.769	405.833	412.056	725.51	759.426	744.56	778.964	1112.79	1060.36	1167.92	1212.61	1104.43	1112.19	1225.78	1180.48	1152.72	1175.34	1146.87	1071.83
5.95444	5.7465	5.92723	6.84821	6.40892	8.89508	9.76003	9.96299	10.5741	16.4464	17.2897	18.7274	17.8428	29.4178	32.1256	31.3148	33.0982	58.8809	59.7482	61.1188	61.3153	108.829	117.847	114.841	117.863	202.766	233.3	215.323	231.696	398.695	432.161	417.5	423.727	749.882	783.272	766.066	800.095	1112.79	1060.36	1167.92	1212.61	1104.43	1112.19	1225.78	1180.48	1152.72	1175.34	1146.87	1071.83
5.96164	5.88701	6.0663	7.01915	6.5596	9.16995	10.0228	10.2581	10.8524	17.0059	17.7574	19.2823	18.2645	30.4535	33.0791	32.2308	33.9475	60.8407	61.4594	62.7638	62.837	112.446	121.056	117.997	120.772	209.719	239.85	221.223	237.807	411.73	444.028	428.618	434.823	773.399	806.141	786.564	820.175	1112.79	1060.36	1167.92	1212.61	1104.43	1112.19	1225.78	1180.48	1152.72	1175.34	1146.87	1071.83
5.96884	6.025	6.20236	7.18367	6.70593	9.43963	10.2767	10.5385	11.1151	17.5464	18.2045	19.8132	18.665	31.4506	33.9905	33.1001	34.7569	62.7296	63.0939	64.3222	64.2784	115.939	124.093	120.988	123.517	216.451	246.08	226.851	243.589	424.289	455.331	439.158	445.31	795.98	827.952	805.993	839.138	1112.79	1060.36	1167.92	1212.61	1104.43	1112.19	1225.78	1180.48	1152.72	1175.34	1146.87	1071.83
5.97604	6.16261	6.33706	7.34029	6.84868	9.70303	10.5219	10.8015	11.3594	18.0648	18.6267	20.3175	19.044	32.4043	34.8559	33.9205	35.5251	64.5388	64.6471	65.7921	65.6377	119.298	126.948	123.805	126.093	222.939	251.968	232.192	249.023	436.344	466.027	449.093	455.168	817.553	848.635	824.298	856.924	1112.79	1060.36	1167.92	1212.61	1104.43	1112.19	1225.78	1180.48	1152.72	1175.34	1146.87	1071.83
5.98324	6.30064	6.47065	7.48637	6.98809	9.95882	10.7581	11.0452	11.5827	18.558	19.0205	20.7931	19.4013	33.3107	35.6721	34.6905	36.2499	66.2592	66.1145	67.1725	66.9119	122.51	129.615	126.44	128.495	229.162	257.497	237.224	254.098	447.869	476.074	458.398	464.38	838.058	868.131	841.425	873.483	1112.79	1060.36	1167.92	1212.61	1104.43	1112.19	1225.78	1180.48	1152.72	1175.34	1146.87	1071.83
5.99044	6.43831	6.60162	7.61937	7.12336	10.2054	10.9842	11.2685	11.7835	19.0233	19.3834	21.2377	19.7369	34.1668	36.4358	35.41	36.9283	67.8826	67.4924	68.4629	68.096	125.564	132.089	128.889	130.72	235.097	262.652	241.927	258.804	458.832	485.433	467.047	472.936	857.436	886.391	857.327	888.773	1112.79	1060.36	1167.92	1212.61	1104.43	1112.19	1225.78	1180.48	1152.72	1175.34	1146.87	1071.83
5.99764	6.57355	6.72727	7.7379	7.25286	10.4407	11.1983	11.4713	11.962	19.4589	19.714	21.6493	20.0506	34.9702	37.1443	36.0791	37.5575	69.4018	68.7771	69.6623	69.1847	128.448	134.371	131.148	132.763	240.719	267.423	246.275	263.134	469.199	494.07	475.017	480.829	875.639	903.37	871.965	902.761	1112.79	1060.36	1167.92	1212.61	1104.43	1112.19	1225.78	1180.48	1152.72	1175.34	1146.87	1071.83
6.00484	6.70376	6.84487	7.84181	7.37501	10.6625	11.3978	11.6541	12.1198	19.8639	20.0119	22.0266	20.3414	35.7191	37.7959	36.6982	38.1344	70.8115	69.9638	70.7685	70.173	131.151	136.46	133.213	134.618	246.007	271.801	250.25	267.08	478.927	501.959	482.29	488.051	892.615	919.037	885.308	915.421	1112.79	1060.36	1167.92	1212.61	1104.43	1112.19	1225.78	1180.48	1152.72	1175.34	1146.87	1071.83
6.01204	6.8264	6.95243	7.93151	7.48856	10.8684	11.58	11.8187	12.2593	20.2385	20.278	22.3689	20.6071	36.4131	38.3901	37.2666	38.6567	72.1084	71.047	71.7786	71.0569	133.664	138.357	135.08	136.279	250.94	275.781	253.84	270.635	487.977	509.089	488.855	494.595	908.324	933.366	897.338	926.735	1112.79	1060.36	1167.92	1212.61	1104.43	1112.19	1225.78	1180.48	1152.72	1175.34	1146.87	1071.83
6.01924	6.93928	7.04886	8.00784	7.59223	11.0559	11.7428	11.9667	12.3833	20.5834	20.5143	22.6755	20.8457	37.0525	38.9264	37.7828	39.1228	73.2902	72.0216	72.6886	71.8335	135.981	140.061	136.749	137.74	255.503	279.359	257.038	273.795	496.314	515.457	494.703	500.45	922.731	946.334	908.047	936.697	1112.79	1060.36	1167.92	1212.61	1104.43	1112.19	1225.78	1180.48	1152.72	1175.34	1146.87	1071.83
6.02644	7.04059	7.13349	8.07224	7.68411	11.2235	11.8856	12.0996	12.494	20.8993	20.7235	22.9456	21.0558	37.6375	39.4049	38.2447	39.532	74.3553	72.8845	73.4947	72.501	138.101	141.57	138.218	138.997	259.686	282.535	259.844	276.556	503.909	521.064	499.829	505.605	935.813	957.923	917.436	945.312	1112.79	1060.36	1167.92	1212.61	1104.43	1112.19	1225.78	1180.48	1152.72	1175.34	1146.87	1071.83
6.03364	7.129	7.20599	8.12683	7.76212	11.3701	12.0085	12.2185	12.5936	21.1865	20.9079	23.1784	21.2367	38.1681	39.8254	38.65	39.8842	75.303	73.6349	74.1942	73.0599	140.021	142.885	139.489	140.046	263.485	285.309	262.262	278.918	510.744	525.915	504.236	510.048	947.555	968.118	925.513	952.592	1112.79	1060.36	1167.92	1212.61	1104.43	1112.19	1225.78	1180.48	1152.72	1175.34	1146.87	1071.83
6.04084	7.20404	7.26675	8.17382	7.825	11.4956	12.1124	12.3237	12.6838	21.4453	21.069	23.3733	21.3884	38.6438	40.1886	38.9969	40.1802	76.1343	74.2741	74.7865	73.5134	141.745	144.002	140.566	140.888	266.9	287.682	264.302	280.88	516.81	530.02	507.931	513.77	957.943	976.912	932.295	958.555	1112.79	1060.36	1167.92	1212.61	1104.43	1112.19	1225.78	1180.48	1152.72	1175.34	1146.87	1071.83
6.04804	7.26628	7.31714	8.21456	7.87302	11.601	12.1985	12.4148	12.765	21.6756	21.2072	23.5299	21.5109	39.0638	40.4957	39.2846	40.4207	76.8516	74.804	75.273	73.8672	143.271	144.919	141.451	141.525	269.93	289.656	265.976	282.447	522.112	533.386	510.928	516.765	966.967	984.309	937.81	963.221	1112.79	1060.36	1167.92	1212.61	1104.43	1112.19	1225.78	1180.48	1152.72	1175.34	1146.87	1071.83
6.05524	7.31688	7.35878	8.24891	7.90735	11.6877	12.2681	12.491	12.8363	21.8769	21.3222	23.6483	21.6044	39.4276	40.7484	39.5131	40.6069	77.4581	75.2267	75.6567	74.1285	144.6	145.633	142.146	141.966	272.58	291.234	267.295	283.629	526.67	536.023	513.246	519.039	974.622	990.321	942.093	966.617	1112.79	1060.36	1167.92	1212.61	1104.43	1112.19	1225.78	1180.48	1152.72	1175.34	1146.87	1071.83
6.06244	7.35704	7.39245	8.27546	7.92909	11.7576	12.323	12.5514	12.8951	22.0482	21.4139	23.7284	21.6693	39.7352	40.9484	39.6824	40.7405	77.9572	75.5451	75.9416	74.3035	145.734	146.144	142.655	142.222	274.854	292.418	268.268	284.438	530.508	537.941	514.907	520.605	980.917	994.97	945.178	968.778	1112.79	1060.36	1167.92	1212.61	1104.43	1112.19	1225.78	1180.48	1152.72	1175.34	1146.87	1071.83
6.06964	7.38767	7.41765	8.29231	7.93891	11.8128	12.3644	12.596	12.9389	22.1879	21.4824	23.7709	21.7063	39.9867	41.0968	39.7936	40.8232	78.3523	75.7629	76.1315	74.3974	146.674	146.453	142.982	142.304	276.759	293.214	268.901	284.89	533.651	539.153	515.933	521.493	985.869	998.284	947.097	969.747	1112.79	1060.36	1167.92	1212.61	1104.43	1112.19	1225.78	1180.48	1152.72	1175.34	1146.87	1071.83
6.07684	7.40944	7.43324	8.29772	7.93767	11.8548	12.3932	12.6253	12.9657	22.2946	21.5281	23.7772	21.7164	40.1824	41.1949	39.8483	40.8568	78.6472	75.8842	76.2302	74.4135	147.421	146.568	143.132	142.226	278.3	293.631	269.199	284.999	536.12	539.674	516.345	521.741	989.5	1000.3	947.881	969.573	1112.79	1060.36	1167.92	1212.61	1104.43	1112.19	1225.78	1180.48	1152.72	1175.34	1146.87	1071.83
6.08404	7.42329	7.43843	8.29027	7.92698	11.8844	12.4102	12.6401	12.9744	22.3679	21.5509	23.7504	21.7009	40.3233	41.2442	39.8493	40.8429	78.8459	75.9126	76.2406	74.3533	147.977	146.497	143.109	142.003	279.485	293.678	269.169	284.78	537.935	539.524	516.166	521.395	991.836	1001.07	947.562	968.308	1112.79	1060.36	1167.92	1212.61	1104.43	1112.19	1225.78	1180.48	1152.72	1175.34	1146.87	1071.83
6.09124	7.4303	7.43315	8.26899	7.90902	11.901	12.416	12.6411	12.9649	22.4082	21.5509	23.6945	21.6609	40.411	41.2463	39.8001	40.7829	78.9517	75.8508	76.1644	74.2168	148.34	146.251	142.917	141.644	280.316	293.37	268.82	284.248	539.109	538.732	515.419	520.503	992.909	1000.64	946.183	966.008	1112.79	1060.36	1167.92	1212.61	1104.43	1112.19	1225.78	1180.48	1152.72	1175.34	1146.87	1071.83
6.09844	7.43111	7.41755	8.23352	7.88568	11.9031	12.4112	12.6288	12.9373	22.4166	21.5287	23.6144	21.5981	40.4476	41.2028	39.7042	40.6793	78.9666	75.7016	76.0026	74.0035	148.514	145.842	142.564	141.16	280.799	292.721	268.167	283.419	539.656	537.329	514.129	519.107	992.767	999.078	943.789	962.732	1112.79	1060.36	1167.92	1212.61	1104.43	1112.19	1225.78	1180.48	1152.72	1175.34	1146.87	1071.83
6.10564	7.4257	7.3917	8.18421	7.85803	11.889	12.3959	12.6038	12.8922	22.395	21.4852	23.5149	21.5143	40.4353	41.1147	39.5655	40.5352	78.8915	75.4688	75.7564	73.7128	148.505	145.279	142.057	140.556	280.941	291.75	267.224	282.313	539.582	535.352	512.318	517.241	991.467	996.439	940.426	958.543	1112.79	1060.36	1167.92	1212.61	1104.43	1112.19	1225.78	1180.48	1152.72	1175.34	1146.87	1071.83
6.11284	7.41348	7.35594	8.1222	7.82639	11.8579	12.3696	12.5665	12.8309	22.3451	21.4206	23.4002	21.4112	40.3763	40.9823	39.3879	40.3541	78.7267	75.1577	75.4277	73.3458	148.32	144.574	141.409	139.837	280.753	290.474	266.009	280.951	538.892	532.842	510.009	514.935	989.069	992.778	936.139	953.503	1112.79	1060.36	1167.92	1212.61	1104.43	1112.19	1225.78	1180.48	1152.72	1175.34	1146.87	1071.83
6.12004	7.39372	7.31136	8.04918	7.7908	11.8097	12.3318	12.5172	12.7555	22.2685	21.3345	23.2734	21.2907	40.2721	40.8061	39.176	40.1392	78.4734	74.774	75.02	72.9057	147.964	143.736	140.631	139.007	280.245	288.915	264.544	279.352	537.594	529.836	507.223	512.212	985.628	988.145	930.972	947.672	1112.79	1060.36	1167.92	1212.61	1104.43	1112.19	1225.78	1180.48	1152.72	1175.34	1146.87	1071.83
6.12724	7.36574	7.25976	7.96701	7.75116	11.7456	12.2815	12.4557	12.669	22.1668	21.2256	23.1358	21.1546	40.1238	40.5874	38.9343	39.8939	78.1333	74.3233	74.5382	72.3989	147.443	142.774	139.736	138.066	279.427	287.09	262.848	277.541	535.704	526.37	503.984	509.089	981.187	982.584	924.979	941.11	1112.79	1060.36	1167.92	1212.61	1104.43	1112.19	1225.78	1180.48	1152.72	1175.34	1146.87	1071.83
6.13444	7.32873	7.20299	7.8777	7.70712	11.6675	12.2179	12.3818	12.5739	22.0418	21.0929	22.9875	21.0045	39.9324	40.3289	38.6668	39.622	77.709	73.8109	73.9885	71.8342	146.765	141.695	138.733	137.018	278.312	285.019	260.943	275.538	533.244	522.478	500.319	505.58	975.794	976.139	918.22	933.876	1112.79	1060.36	1167.92	1212.61	1104.43	1112.19	1225.78	1180.48	1152.72	1175.34	1146.87	1071.83
6.14164	7.28171	7.1424	7.78356	7.65783	11.578	12.1401	12.2951	12.4725	21.8956	20.9361	22.8273	20.842	39.6994	40.034	38.3767	39.3272	77.2039	73.2415	73.3787	71.2221	145.937	140.505	137.634	135.87	276.914	282.719	258.85	273.365	530.245	518.19	496.258	501.699	969.496	968.859	910.757	926.028	1112.79	1060.36	1167.92	1212.61	1104.43	1112.19	1225.78	1180.48	1152.72	1175.34	1146.87	1071.83
6.14884	7.22387	7.07861	7.6873	7.60208	11.48	12.0479	12.1966	12.3667	21.7302	20.7555	22.6528	20.6683	39.4263	39.7068	38.0657	39.0122	76.6227	72.6202	72.7168	70.5727	144.968	139.211	136.446	134.629	275.249	280.205	256.586	271.039	526.739	513.535	491.838	497.469	962.346	960.789	902.646	917.622	1112.79	1060.36	1167.92	1212.61	1104.43	1112.19	1225.78	1180.48	1152.72	1175.34	1146.87	1071.83
6.15604	7.15517	7.01188	7.59184	7.53882	11.3766	11.9419	12.0874	12.2583	21.5477	20.5521	22.4616	20.4843	39.1151	39.3509	37.7344	38.6786	75.971	71.9517	72.011	69.895	143.869	137.823	135.177	133.305	273.337	277.495	254.167	268.574	522.76	508.533	487.092	492.92	954.388	951.981	893.933	908.715	1112.79	1060.36	1167.92	1212.61	1104.43	1112.19	1225.78	1180.48	1152.72	1175.34	1146.87	1071.83
6.16324	7.07649	6.94219	7.49997	7.46772	11.2698	11.8237	11.9692	12.1487	21.3503	20.3276	22.2517	20.2906	38.7674	38.9698	37.3823	38.3267	75.2554	71.2395	71.2686	69.1953	142.646	136.348	133.835	131.909	271.194	274.606	251.606	265.981	518.346	503.203	482.057	488.094	945.662	942.486	884.668	899.368	1112.79	1060.36	1167.92	1212.61	1104.43	1112.19	1225.78	1180.48	1152.72	1175.34	1146.87	1071.83
6.17044	6.98951	6.86926	7.41382	7.38967	11.1604	11.6957	11.8436	12.0388	21.1405	20.085	22.0226	20.0881	38.3851	38.5671	37.0088	37.9564	74.4825	70.4868	70.4952	68.478	141.312	134.8	132.425	130.452	268.835	271.555	248.917	263.271	513.535	497.564	476.771	483.031	936.207	932.363	874.908	889.638	1112.79	1060.36	1167.92	1212.61	1104.43	1112.19	1225.78	1180.48	1152.72	1175.34	1146.87	1071.83
6.17764	6.89639	6.79268	7.33471	7.30661	11.0473	11.5608	11.7117	11.9283	20.9208	19.8284	21.7756	19.8779	37.9704	38.146	36.6132	37.5678	73.6583	69.6964	69.6954	67.7454	139.874	133.189	130.951	128.947	266.275	268.356	246.115	260.456	508.364	491.637	471.273	477.774	926.074	921.68	864.718	879.581	1112.79	1060.36	1167.92	1212.61	1104.43	1112.19	1225.78	1180.48	1152.72	1175.34	1146.87	1071.83
6.18484	6.79942	6.71216	7.26302	7.22098	10.9286	11.4216	11.5743	11.8164	20.6925	19.5627	21.514	19.661	37.5264	37.7088	36.1959	37.161	72.7879	68.8723	68.8727	66.9982	138.342	131.523	129.42	127.407	263.526	265.026	243.214	257.548	502.862	485.448	465.601	472.361	915.321	910.504	854.164	869.243	1112.79	1060.36	1167.92	1212.61	1104.43	1112.19	1225.78	1180.48	1152.72	1175.34	1146.87	1071.83
6.19204	6.7009	6.62766	7.1981	7.13516	10.8019	11.2804	11.4318	11.702	20.4556	19.2915	21.2419	19.4382	37.0566	37.2564	35.7581	36.7368	71.8765	68.0184	68.03	66.2361	136.727	129.811	127.837	125.84	260.598	261.577	240.229	254.563	497.055	479.024	459.787	466.827	904.005	898.899	843.3	858.672	1112.79	1060.36	1167.92	1212.61	1104.43	1112.19	1225.78	1180.48	1152.72	1175.34	1146.87	1071.83
6.19924	6.60291	6.53939	7.13797	7.05112	10.6656	11.1384	11.2843	11.5837	20.2086	19.0172	20.9634	19.2101	36.564	36.7888	35.3024	36.2967	70.9289	67.1383	67.1701	65.4585	135.036	128.057	126.209	124.256	257.502	258.024	237.173	251.514	490.968	472.394	453.861	461.202	892.179	886.923	832.178	847.913	1112.79	1060.36	1167.92	1212.61	1104.43	1112.19	1225.78	1180.48	1152.72	1175.34	1146.87	1071.83
6.20644	6.50685	6.44749	7.0794	6.97042	10.5186	10.9957	11.132	11.4604	19.9495	18.7409	20.6812	18.9776	36.0515	36.3057	34.8329	35.8437	69.9492	66.2342	66.2957	64.666	133.277	126.266	124.542	122.662	254.248	254.381	234.059	248.418	484.623	465.591	447.846	455.51	879.884	874.627	820.853	837.013	1112.79	1060.36	1167.92	1212.61	1104.43	1112.19	1225.78	1180.48	1152.72	1175.34	1146.87	1071.83
6.21364	6.4132	6.352	7.01843	6.89397	10.3606	10.8515	10.9748	11.3311	19.677	18.4635	20.3975	18.7419	35.5224	35.8076	34.3545	35.3814	68.941	65.3082	65.4098	63.8607	131.456	124.444	122.845	121.065	250.846	250.663	230.9	245.292	478.04	458.651	441.76	449.766	867.164	862.059	809.383	826.015	1112.79	1060.36	1167.92	1212.61	1104.43	1112.19	1225.78	1180.48	1152.72	1175.34	1146.87	1071.83
6.22084	6.32126	6.25305	6.9513	6.82171	10.1922	10.7046	10.8128	11.1955	19.3905	18.1859	20.114	18.5045	34.9805	35.2954	33.8725	34.9143	67.9067	64.3628	64.5159	63.0461	129.578	122.593	121.122	119.47	247.307	246.882	227.712	242.148	471.241	451.611	435.619	443.98	854.065	849.267	797.826	814.961	1112.79	1060.36	1167.92	1212.61	1104.43	1112.19	1225.78	1180.48	1152.72	1175.34	1146.87	1071.83
6.22804	6.22926	6.15121	6.87541	6.75235	10.0156	10.5538	10.6464	11.0544	19.0904	17.9082	19.8322	18.2665	34.4297	34.7707	33.391	34.447	66.8485	63.4008	63.6176	62.2262	127.646	120.716	119.38	117.885	243.648	243.049	224.504	238.997	464.244	444.505	429.437	438.161	840.629	836.295	786.226	803.887	1112.79	1060.36	1167.92	1212.61	1104.43	1112.19	1225.78	1180.48	1152.72	1175.34	1146.87	1071.83
6.23524	6.1349	6.04737	6.78953	6.68389	9.83438	10.3984	10.4768	10.9093	18.7785	17.6302	19.5526	18.0291	33.873	34.2354	32.9128	33.984	65.7689	62.4255	62.7191	61.4046	125.668	118.819	117.625	116.312	239.883	239.173	221.285	235.848	457.068	437.361	423.226	432.318	826.898	823.184	774.612	792.829	1112.79	1060.36	1167.92	1212.61	1104.43	1112.19	1225.78	1180.48	1152.72	1175.34	1146.87	1071.83
6.24244	6.036	5.94259	6.69363	6.61455	9.65282	10.238	10.3062	10.7621	18.4577	17.3517	19.2748	17.7935	33.3117	33.6921	32.4392	33.5292	64.6708	61.4392	61.8231	60.585	123.65	116.907	115.865	114.753	236.031	235.266	218.059	232.706	449.732	430.196	416.999	426.465	812.904	809.969	763.003	781.823	1112.79	1060.36	1167.92	1212.61	1104.43	1112.19	1225.78	1180.48	1152.72	1175.34	1146.87	1071.83
6.24964	5.93098	5.83797	6.58893	6.54335	9.47449	10.0733	10.137	10.6148	18.1317	17.0731	18.9973	17.5609	32.746	33.1436	31.9707	33.0857	63.5576	60.4443	60.9311	59.7714	121.6	114.988	114.108	113.212	232.108	231.339	214.831	229.578	442.252	423.025	410.766	420.616	798.677	796.685	751.413	770.904	1112.79	1060.36	1167.92	1212.61	1104.43	1112.19	1225.78	1180.48	1152.72	1175.34	1146.87	1071.83
6.25684	5.81915	5.73472	6.47788	6.47005	9.30132	9.90567	9.97151	10.4695	17.8044	16.7958	18.7195	17.3322	32.1752	32.5928	31.5067	32.6551	62.4324	59.4431	60.0426	58.9677	119.523	113.065	112.361	111.689	228.127	227.4	211.607	226.469	434.641	415.855	404.534	414.788	784.253	783.363	739.857	760.105	1112.79	1060.36	1167.92	1212.61	1104.43	1112.19	1225.78	1180.48	1152.72	1175.34	1146.87	1071.83
6.26404	5.70044	5.63442	6.36418	6.39465	9.13363	9.73706	9.81137	10.3282	17.4791	16.5206	18.4415	17.1072	31.5986	32.0421	31.0459	32.2377	61.2987	58.4383	59.1569	58.1768	117.424	111.145	110.627	110.187	224.099	223.46	208.388	223.38	426.916	408.691	398.311	408.998	769.667	770.028	728.343	749.447	1112.79	1060.36	1167.92	1212.61	1104.43	1112.19	1225.78	1180.48	1152.72	1175.34	1146.87	1071.83
6.27124	5.57536	5.53871	6.25214	6.31701	8.97045	9.56916	9.65771	10.1928	17.1576	16.2474	18.1639	16.8846	31.016	31.4931	30.5871	31.8322	60.1601	57.4318	58.2729	57.3997	115.305	109.229	108.912	108.704	220.033	219.527	205.176	220.315	419.088	401.53	392.101	403.257	754.958	756.698	716.879	738.943	1112.79	1060.36	1167.92	1212.61	1104.43	1112.19	1225.78	1180.48	1152.72	1175.34	1146.87	1071.83
6.27844	5.44527	5.44862	6.14546	6.23713	8.80998	9.40325	9.51113	10.0639	16.8405	15.9753	17.8868	16.6625	30.427	30.947	30.1298	31.436	59.0203	56.4251	57.3901	56.6356	113.171	107.319	107.217	107.237	215.935	215.606	201.973	217.273	411.171	394.365	385.91	397.579	740.158	743.385	705.47	728.597	1112.79	1060.36	1167.92	1212.61	1104.43	1112.19	1225.78	1180.48	1152.72	1175.34	1146.87	1071.83
6.28564	5.31258	5.36407	6.04637	6.15533	8.64963	9.23997	9.37153	9.94071	16.5271	15.7025	17.6095	16.4388	29.832	30.4046	29.6748	31.0454	57.8824	55.4185	56.5082	55.8826	111.025	105.415	105.543	105.786	211.811	211.704	198.778	214.253	403.178	387.192	379.741	391.971	725.294	730.096	694.124	718.408	1112.79	1060.36	1167.92	1212.61	1104.43	1112.19	1225.78	1180.48	1152.72	1175.34	1146.87	1071.83
6.29284	5.18047	5.28382	5.9554	6.07216	8.48646	9.07935	9.23792	9.82121	16.2155	15.4277	17.3313	16.2121	29.2323	29.8658	29.2231	30.656	56.7479	54.4123	55.6275	55.1383	108.868	103.516	103.889	104.346	207.664	207.823	195.595	211.256	395.123	380.014	373.598	386.441	710.39	716.839	682.856	708.369	1112.79	1060.36	1167.92	1212.61	1104.43	1112.19	1225.78	1180.48	1152.72	1175.34	1146.87	1071.83
6.30004	5.05204	5.20607	5.87171	5.98789	8.31816	8.92109	9.10844	9.70304	15.9036	15.1502	17.0521	15.9814	28.6307	29.3302	28.7757	30.2641	55.6169	53.4074	54.7492	54.4	106.701	101.621	102.252	102.916	203.498	203.966	192.425	208.281	387.024	372.84	367.482	380.989	695.46	703.62	671.677	698.465	1112.79	1060.36	1167.92	1212.61	1104.43	1112.19	1225.78	1180.48	1152.72	1175.34	1146.87	1071.83
6.30724	4.92963	5.12922	5.79339	5.90243	8.14399	8.76474	8.98064	9.58402	15.5893	14.8697	16.7728	15.747	28.0305	28.7968	28.3324	29.8673	54.4887	52.4051	53.8754	53.6649	104.526	99.7303	100.627	101.493	199.315	200.13	189.274	205.329	378.899	365.684	361.401	375.607	680.519	690.445	660.592	688.676	1112.79	1060.36	1167.92	1212.61	1104.43	1112.19	1225.78	1180.48	1152.72	1175.34	1146.87	1071.83
6.31444	4.81454	5.05211	5.71761	5.81548	7.96507	8.60983	8.85218	9.46211	15.2709	14.5868	16.4941	15.5101	27.4346	28.2652	27.8925	29.4647	53.3619	51.4074	53.0087	52.9305	102.348	97.8456	99.012	100.075	195.121	196.314	186.144	202.4	370.765	358.562	355.361	370.286	665.579	677.319	649.597	678.975	1112.79	1060.36	1167.92	1212.61	1104.43	1112.19	1225.78	1180.48	1152.72	1175.34	1146.87	1071.83
6.32164	4.70747	4.97391	5.64094	5.72716	7.78379	8.45601	8.72122	9.33549	14.9477	14.3023	16.2163	15.2733	26.8451	27.7359	27.4549	29.0569	52.2345	50.4172	52.1508	52.1954	100.172	95.9693	97.4041	98.6611	190.921	192.515	183.04	199.492	362.641	351.485	349.37	365.017	650.653	664.252	638.684	669.339	1112.79	1060.36	1167.92	1212.61	1104.43	1112.19	1225.78	1180.48	1152.72	1175.34	1146.87	1071.83
6.32884	4.60878	4.89394	5.56018	5.63807	7.60294	8.30305	8.58644	9.20289	14.6198	14.0177	15.9398	15.0397	26.2631	27.2095	27.019	28.6456	51.105	49.4375	51.3023	51.4599	98.001	94.1045	95.803	97.2521	186.721	188.732	179.964	196.608	354.539	344.471	343.435	359.796	635.75	651.256	627.841	659.751	1112.79	1060.36	1167.92	1212.61	1104.43	1112.19	1225.78	1180.48	1152.72	1175.34	1146.87	1071.83
6.33604	4.51819	4.81187	5.47342	5.54883	7.42511	8.15082	8.44705	9.06404	14.2878	13.7346	15.6654	14.812	25.6887	26.6866	26.5839	28.2334	49.9728	48.4706	50.4627	50.7254	95.8371	92.2547	94.2081	95.8493	182.524	184.965	176.917	193.746	346.475	337.531	337.56	354.621	620.881	638.345	617.059	650.201	1112.79	1060.36	1167.92	1212.61	1104.43	1112.19	1225.78	1180.48	1152.72	1175.34	1146.87	1071.83
6.34324	4.43424	4.72781	5.38057	5.45965	7.2522	7.99935	8.30286	8.91998	13.9528	13.455	15.3945	14.5911	25.1211	26.1671	26.1486	27.8232	48.8389	47.5173	49.6305	49.9937	93.6809	90.4233	92.6195	94.454	178.334	181.218	173.899	190.906	338.458	330.677	331.746	349.49	606.067	625.532	606.33	640.679	1112.79	1060.36	1167.92	1212.61	1104.43	1112.19	1225.78	1180.48	1152.72	1175.34	1146.87	1071.83
6.35044	4.35426	4.64234	5.28299	5.37041	7.08504	7.84869	8.15442	8.7728	13.6166	13.1808	15.1285	14.377	24.559	25.6514	25.7131	27.4168	47.7057	46.5774	48.8043	49.2665	91.5323	88.6131	91.0376	93.067	174.157	177.494	170.909	188.084	330.499	323.91	325.988	344.398	591.332	612.825	595.649	631.178	1112.79	1060.36	1167.92	1212.61	1104.43	1112.19	1225.78	1180.48	1152.72	1175.34	1146.87	1071.83
6.35764	4.27513	4.55619	5.18275	5.28108	6.92295	7.69863	8.00309	8.62469	13.2815	12.9128	14.8684	14.1679	24.0013	25.1399	25.2787	27.0147	46.5763	45.65	47.9832	48.545	89.3912	86.8251	89.4638	91.6876	169.998	173.799	167.942	185.277	322.605	317.225	320.279	339.34	576.712	600.23	585.016	621.694	1112.79	1060.36	1167.92	1212.61	1104.43	1112.19	1225.78	1180.48	1152.72	1175.34	1146.87	1071.83
6.36484	4.19417	4.46954	5.08215	5.1921	6.76384	7.54843	7.8506	8.47735	12.9498	12.6512	14.6142	13.9618	23.4474	24.6332	24.8474	26.6158	45.4538	44.7337	47.1664	47.8294	87.2578	85.0588	87.8997	90.3142	165.864	170.137	164.993	182.481	314.781	310.613	314.611	334.311	562.241	587.749	574.439	612.226	1112.79	1060.36	1167.92	1212.61	1104.43	1112.19	1225.78	1180.48	1152.72	1175.34	1146.87	1071.83
6.37204	4.10957	4.38197	4.98338	5.10437	6.60487	7.39698	7.69871	8.33186	12.6232	12.3951	14.3663	13.7559	22.8971	24.131	24.4215	26.2184	44.3416	43.8262	46.3536	47.1189	85.1334	83.313	86.3463	88.9443	161.761	166.514	162.054	179.694	307.035	304.065	308.974	329.305	547.945	575.387	563.926	602.773	1112.79	1060.36	1167.92	1212.61	1104.43	1112.19	1225.78	1180.48	1152.72	1175.34	1146.87	1071.83
6.37924	4.0202	4.29277	4.88836	5.0189	6.44346	7.24336	7.549	8.18885	12.3028	12.1434	14.1247	13.5477	22.3506	23.6328	24.002	25.8213	43.2431	42.9241	45.5447	46.4119	83.0204	81.586	84.8046	87.5749	157.696	162.936	159.122	176.914	299.371	297.574	303.364	324.313	533.844	563.146	553.487	593.334	1112.79	1060.36	1167.92	1212.61	1104.43	1112.19	1225.78	1180.48	1152.72	1175.34	1146.87	1071.83
6.38644	3.92527	4.20139	4.79829	4.93649	6.27788	7.08725	7.40307	8.04905	11.9891	11.8957	13.8891	13.3353	21.8082	23.1374	23.5883	25.4239	42.1609	42.0245	44.7391	45.7066	80.9235	79.8763	83.2745	86.2038	153.672	159.405	156.194	174.142	291.793	291.137	297.778	319.324	519.951	551.028	543.124	583.904	1112.79	1060.36	1167.92	1212.61	1104.43	1112.19	1225.78	1180.48	1152.72	1175.34	1146.87	1071.83
6.39364	3.82441	4.10782	4.71327	4.85753	6.10755	6.92903	7.26241	7.91338	11.683	11.6517	13.6585	13.1186	21.27	22.6441	23.179	25.0264	41.0962	41.1256	43.9362	45.0015	78.8485	78.1821	81.7555	84.8295	149.696	155.923	153.272	171.378	284.304	284.75	292.213	314.322	506.276	539.036	532.835	574.48	1112.79	1060.36	1167.92	1212.61	1104.43	1112.19	1225.78	1180.48	1152.72	1175.34	1146.87	1071.83
6.40084	3.7181	4.01242	4.63238	4.78184	5.93311	6.76957	7.128	7.78253	11.3852	11.411	13.4311	12.8988	20.7369	22.153	22.7723	24.6295	40.049	40.2277	43.1354	44.2952	76.8016	76.5017	80.2458	83.4513	145.774	152.489	150.356	168.62	276.909	278.415	286.669	309.298	492.822	527.173	522.616	565.057	1112.79	1060.36	1167.92	1212.61	1104.43	1112.19	1225.78	1180.48	1152.72	1175.34	1146.87	1071.83
6.40804	3.60779	3.91557	4.55415	4.70861	5.75652	6.61025	6.99977	7.65681	11.0961	11.1728	13.2052	12.6781	20.2095	21.6646	22.3663	24.234	39.0184	39.3322	42.3363	43.5867	74.7876	74.8336	78.743	82.0698	141.911	149.101	147.45	165.869	269.611	272.131	281.146	304.25	479.586	515.444	512.464	555.63	1112.79	1060.36	1167.92	1212.61	1104.43	1112.19	1225.78	1180.48	1152.72	1175.34	1146.87	1071.83
6.41524	3.4958	3.81742	4.47718	4.63656	5.58081	6.45297	6.87681	7.53638	10.8155	10.9362	12.9798	12.4589	19.6884	21.18	21.959	23.8411	38.0038	38.4411	41.5387	42.8746	72.8096	73.1771	77.2438	80.687	138.109	145.756	144.557	163.123	262.413	265.905	275.646	299.179	466.56	503.854	502.377	546.195	1112.79	1060.36	1167.92	1212.61	1104.43	1112.19	1225.78	1180.48	1152.72	1175.34	1146.87	1071.83
6.42244	3.38473	3.71808	4.40038	4.56417	5.40946	6.30003	6.75776	7.42129	10.5431	10.7007	12.7547	12.243	19.1735	20.7003	21.5492	23.4513	37.0044	37.557	40.7424	42.1573	70.8683	71.5321	75.7446	79.305	134.371	142.448	141.683	160.378	255.32	259.739	270.172	294.09	453.737	492.411	492.354	536.752	1112.79	1060.36	1167.92	1212.61	1104.43	1112.19	1225.78	1180.48	1152.72	1175.34	1146.87	1071.83
6.42964	3.27677	3.61791	4.32308	4.49008	5.24547	6.15356	6.64114	7.3117	10.2784	10.4662	12.5297	12.0314	18.665	20.2265	21.1364	23.064	36.0193	36.6828	39.9474	41.4343	68.9631	69.8995	74.2419	77.926	130.699	139.173	138.828	157.629	248.336	253.64	264.723	288.986	441.111	481.116	482.391	527.302	1112.79	1060.36	1167.92	1212.61	1104.43	1112.19	1225.78	1180.48	1152.72	1175.34	1146.87	1071.83
6.43684	3.17328	3.51763	4.24462	4.41321	5.09082	6.01484	6.52519	7.20727	10.0213	10.2326	12.3047	11.8247	18.1639	19.7598	20.7216	22.6775	35.0479	35.822	39.1544	40.7051	67.0924	68.2802	72.7331	76.551	127.095	135.928	135.994	154.871	241.464	247.609	259.299	283.871	428.686	469.966	472.487	517.849	1112.79	1060.36	1167.92	1212.61	1104.43	1112.19	1225.78	1180.48	1152.72	1175.34	1146.87	1071.83
6.44404	3.07484	3.41812	4.16433	4.33307	4.94641	5.88408	6.40766	7.10653	9.77106	9.99923	12.0795	11.6226	17.6723	19.3015	20.3067	22.2896	34.0896	34.9774	38.3645	39.9695	65.2553	66.6751	71.2174	75.1795	123.563	132.709	133.178	152.1	234.706	241.646	253.898	278.746	416.467	458.955	462.644	508.391	1112.79	1060.36	1167.92	1212.61	1104.43	1112.19	1225.78	1180.48	1152.72	1175.34	1146.87	1071.83
6.45124	2.98154	3.32003	4.08154	4.25008	4.81198	5.76049	6.28626	7.0069	9.52607	9.76509	11.8546	11.4236	17.1922	18.8519	19.8936	21.8985	33.1448	34.1508	37.5794	39.2276	63.4513	65.0854	69.6975	73.8098	120.102	129.516	130.38	149.312	228.066	235.75	248.521	273.614	404.459	448.078	452.866	498.926	1112.79	1060.36	1167.92	1212.61	1104.43	1112.19	1225.78	1180.48	1152.72	1175.34	1146.87	1071.83
6.45844	2.89354	3.22356	3.99577	4.16564	4.68615	5.64255	6.15957	6.90538	9.28432	9.52958	11.6307	11.2259	16.7247	18.4106	19.4831	21.5034	32.2152	33.3419	36.8	38.4791	61.6806	63.5121	68.1788	72.4398	116.713	126.352	127.597	146.507	221.548	229.919	243.171	268.476	392.669	437.327	443.16	489.451	1112.79	1060.36	1167.92	1212.61	1104.43	1112.19	1225.78	1180.48	1152.72	1175.34	1146.87	1071.83
6.46564	2.81101	3.12877	3.90689	4.08177	4.56662	5.5282	6.02772	6.79934	9.04393	9.29285	11.4083	11.0271	16.2703	17.976	19.0757	21.1044	31.3031	32.5494	36.0261	37.7246	59.944	61.9561	66.6686	71.0674	113.394	123.219	124.827	143.684	215.154	224.156	237.852	263.329	381.099	426.699	433.53	479.964	1112.79	1060.36	1167.92	1212.61	1104.43	1112.19	1225.78	1180.48	1152.72	1175.34	1146.87	1071.83
6.47284	2.7337	3.03584	3.8152	4.00035	4.45071	5.41507	5.89206	6.68711	8.80356	9.05579	11.1868	10.8257	15.829	17.5467	18.671	20.7024	30.4115	31.7704	35.2567	36.9655	58.2422	60.4179	65.1746	69.6905	110.145	120.122	122.069	140.846	208.885	218.464	232.567	258.175	369.756	416.191	423.977	470.466	1112.79	1060.36	1167.92	1212.61	1104.43	1112.19	1225.78	1180.48	1152.72	1175.34	1146.87	1071.83
6.48004	2.66062	2.94517	3.72135	3.9225	4.33596	5.30105	5.75433	6.56788	8.56237	8.81967	10.965	10.6209	15.4006	17.1215	18.2688	20.2987	29.543	31.0014	34.491	36.2039	56.5755	58.8971	63.7033	68.3082	106.963	117.067	119.323	137.998	202.743	212.849	227.321	253.012	358.645	405.802	414.5	460.959	1112.79	1060.36	783.802	1212.61	1104.43	1112.19	1225.78	1180.48	1152.72	1175.34	1146.87	1071.83
6.48724	2.5905	2.8573	3.62633	3.8485	4.22065	5.18478	5.61596	6.44138	8.31974	8.58609	10.7418	10.4127	14.984	16.7002	17.8691	19.8954	28.6989	30.2393	33.7284	35.442	54.9437	57.3933	62.2598	66.9208	103.846	114.058	116.59	135.146	196.729	207.317	222.117	247.843	347.772	395.536	405.102	451.444	707.549	743.561	765.607	1212.61	1104.43	1112.19	1225.78	1180.48	1152.72	1175.34	1146.87	1071.83
6.49444	2.52262	2.77257	3.53145	3.77798	4.10368	5.06584	5.47812	6.30793	8.0755	8.35705	10.5173	10.2014	14.5774	16.2828	17.4723	19.4947	27.8788	29.4817	32.9694	34.6818	53.3461	55.9067	60.846	65.5296	100.792	111.1	113.872	132.297	190.844	201.877	216.958	242.671	337.141	385.398	395.786	441.928	686.094	724.339	747.592	1212.61	1104.43	1112.19	1225.78	1180.48	1152.72	1175.34	1146.87	1071.83
[truncated: 1,179 more rows]
