# Supplementary material for: Regulatory sites of CaM-sensitive adenylyl cyclase AC8 revealed by cryo-EM and structural proteomics
Source: EMBO Rep. 2024 Feb 13;25(3):31. doi: 10.1038/s44319-024-00076-y (PMC10933263; doi:10.1038/s44319-024-00076-y)
Supplement: Supplementary file 4 — EV and Appendix Figures Source Data [file 44319_2024_76_MOESM4_ESM.zip › Figure EV1/EV1F/EV1F.xlsx]

## Sheet: Sheet1
		Concentration	Fluorescence intensity
		CaM	CaCl2				EGTA
		nM	Set1	Set2	Set3	Set4	Set1	Set2	Set3	Set4
		0.488281	4.76733	4.86925	4.56322	4.64835	2.31885	2.2364	2.25258	2.11093
		0.976562	5.8832	6.0642	5.57114	5.48921	2.24059	2.27705	2.16248	2.09619
		1.95312	8.63422	8.46339	7.85488	7.85593	2.29338	2.21909	2.29381	2.21345
		3.90625	12.8996	12.7902	10.6533	11.8218	2.68378	2.26547	2.31527	2.325
		7.8125	17.6137	18.7708	16.7908	17.2036	2.67429	2.11522	2.35225	2.27636
		15.625	29.8292	30.9306	15.0742	29.2724	2.6941	2.38507	2.20702	2.33915
		31.25	42.8418	44.7321	31.4807	42.6374	2.41687	2.43903	2.27014	2.09873
		62.5	59.3553	58.3917	64.4851	55.6524	2.66901	2.42048	2.19827	2.32535
		125	77.5341	84.2267	85.7375	85.8795	2.73368	2.50662	2.35919	2.36919
		250	95.5968	106.446	108.075	109.215	2.75216	2.52199	2.66649	2.52831
		500	113.275	130.192	132.931	132.103	3.1822	2.91567	3.03641	2.85007
		1000	136.276	154.222	157.342	160.143	3.24706	3.19455	3.02128	3.12162
